# Supplementary material for: Stimulation of Gross Chromosomal Rearrangements by the Human CEB1 and CEB25 Minisatellites in Saccharomyces cerevisiae Depends on G-Quadruplexes or Cdc13
Source: PLoS Genet. 2012 Nov 1;8(11):e1003033. doi: 10.1371/journal.pgen.1003033 (PMC3486850; doi:10.1371/journal.pgen.1003033)
Supplement: Table S4 — Human minisatellites (motif comprised between 10 and 100 nt) determined using Tandem Repeat Finder (see Material and Methods) [48], [71]. Information concerning the position, motif size, copy number of the motif in the reference hg19 release, GC bias between the strands, total array length, and GC content of each minisatellite is provided. (TXT) [file pgen.1003033.s012.txt]

Chr	Start	End	MotifSize	CopyNumber	GCbias	ArrayLength	percentGC
1	10628	10800	29	5.965517	0.105882	173	85
1	19306	19443	71	1.971831	0.774194	138	62
1	20829	20863	18	1.944444	0.291667	35	48
1	59897	59934	18	2.111111	0.44	38	25
1	72121	72163	16	2.6875	1	43	18
1	83506	83682	90	1.988889	0.142857	177	42
1	88675	88962	71	4	0.393939	288	66
1	90048	90430	59	6.491526	0.236364	383	55
1	92210	92243	15	2.266667	0.391304	34	46
1	108445	108469	11	2.272727	0.333333	25	48
1	111440	111490	23	2.217391	0	51	22
1	133745	133777	18	1.944444	0.583333	33	72
1	136200	137288	49	22.379999	0.264706	1089	68
1	137396	137465	34	2.147059	0.342105	70	76
1	138161	138230	35	2.142857	0.323944	70	71
1	139378	139457	32	2.5	0.363636	80	66
1	162359	162393	18	2	1	35	45
1	164404	164470	32	2.125	0.37037	67	54
1	227418	227805	93	4.168421	0	388	36
1	236612	236766	59	2.627119	0.236364	155	55
1	238537	238570	15	2.266667	0.391304	34	46
1	248426	248468	22	1.954545	0.1	43	20
1	254760	254784	11	2.272727	0.333333	25	48
1	257755	257805	23	2.217391	0	51	22
1	267289	267425	25	5.666667	0.5	137	4
1	324678	324757	32	2.5	0.363636	80	66
1	325226	325313	32	2.8	0.266667	88	60
1	326847	327154	48	6.38	0.223881	308	67
1	329573	329605	18	1.944444	0.583333	33	72
1	351841	351891	23	2.217391	0	51	22
1	361048	361090	22	2.045455	0.897436	43	39
1	363670	363832	83	1.963855	0.055556	163	36
1	384365	386754	77	31.051283	0.206897	2390	58
1	387006	387047	18	2.333333	0.857143	42	28
1	392651	392701	25	2.04	0.166667	51	12
1	401574	401748	90	1.966667	0.1	175	40
1	406203	406274	28	2.75	0.28	72	25
1	406777	406819	22	1.954545	0.1	43	20
1	409822	409866	17	2.833333	1	45	17
1	421246	421285	20	2.05	0.935484	40	62
1	426692	426716	13	1.923077	0.2	25	40
1	437638	438182	68	8.014706	0.178082	545	73
1	440819	440844	13	2	1	26	46
1	440879	440928	16	3.117647	0.1875	50	64
1	440947	441013	34	2.088235	0.111111	67	63
1	445173	445363	24	7.84	0.965517	191	58
1	445402	445494	40	2.375	0.457143	93	70
1	449274	450589	47	28	0.033333	1316	60
1	451284	451338	10	5	0.948718	55	39
1	452784	452893	37	3.027027	0.169231	110	65
1	453565	453604	17	2.470588	0.714286	40	35
1	455231	455284	25	2.16	0.9375	54	32
1	458521	458548	12	2.333333	0.086957	28	46
1	462925	463060	51	2.566667	0.272727	136	55
1	528497	528550	25	2.16	0.933333	54	30
1	530177	530216	17	2.470588	0.714286	40	35
1	530888	530997	37	3.027027	0.181818	110	66
1	531564	532257	53	13.094595	0.666667	694	42
1	532432	532485	20	2.7	0.948718	54	39
1	533175	534114	47	20	0	940	62
1	535723	536212	79	6.202532	0.15	490	40
1	537590	537739	12	12.461538	1	150	60
1	541895	541943	17	3.058824	0.16129	49	62
1	541980	542029	16	3.117647	0.1875	50	64
1	542064	542089	13	2	1	26	46
1	544721	546141	68	21.014706	0.178082	1421	73
1	557891	557915	13	1.923077	0.2	25	40
1	563314	563353	20	2.05	0.935484	40	62
1	583653	583695	22	1.954545	0.1	43	20
1	584187	584244	23	2.608696	0.478261	58	23
1	588716	588890	90	1.966667	0.128205	175	39
1	597757	597807	25	2.04	0.166667	51	12
1	603715	605330	77	21.051283	0.206897	1616	58
1	625322	625429	55	2	0.025641	108	39
1	625858	626020	83	1.963855	0.055556	163	36
1	628598	628640	22	2.045455	0.897436	43	39
1	637803	637853	23	2.217391	0	51	22
1	649705	649806	50	2.04	0.083333	102	24
1	660109	660141	18	1.944444	0.583333	33	72
1	662566	662776	49	4.387755	0.223881	211	67
1	662884	662953	34	2.147059	0.36	70	75
1	663649	663718	35	2.142857	0.323944	70	71
1	664866	664945	32	2.5	0.363636	80	66
1	683121	683167	21	2.238095	1	47	21
1	698014	698088	24	2.964286	1	75	42
1	698199	698233	18	2	1	35	45
1	700244	700310	32	2.125	0.37037	67	54
1	715023	715119	49	2.020408	0.363636	97	44
1	724138	727026	15	192.413788	0.65	2889	40
1	731149	731189	20	2.1	0	41	42
1	743654	743700	13	3.3125	0.888889	47	36
1	746614	746648	18	1.944444	1	35	25
1	747409	747448	20	2	0.5625	40	32
1	755294	759043	35	107.36364	0.444444	3750	54
1	768038	768091	25	2.16	0.538462	54	52
1	774679	775030	14	25.142857	0.538462	352	52
1	777294	777321	14	2	0	28	28
1	779741	779783	22	1.954545	0.058824	43	34
1	788796	789286	49	10.020409	0.018868	491	53
1	797134	797164	15	2.066667	1	31	29
1	801826	802573	49	15.288462	0.52381	748	63
1	804834	804900	22	2.92	0.851852	67	27
1	805548	805588	21	2.047619	0.208333	41	48
1	806067	806132	32	2.0625	0.285714	66	28
1	811210	811814	10	60.466667	0.882353	605	68
1	816723	816761	22	1.909091	0.411765	39	17
1	823042	823078	19	1.947368	0.285714	37	28
1	823790	823828	16	2.411765	1	39	38
1	823867	824027	87	1.850575	0.921569	161	51
1	828737	828771	18	1.944444	0.466667	35	30
1	834021	834055	11	3.083333	0.291667	35	48
1	835729	835792	32	2	0.37931	64	58
1	836175	836199	13	1.923077	0.5	25	32
1	839852	840119	22	13.272727	0.333333	268	75
1	840393	840494	28	3.642857	0.633803	102	71
1	842255	842394	68	2.058824	0.084746	140	59
1	842255	842394	68	2.058824	0.084746	140	59
1	843967	844177	36	5.976744	0.942029	211	69
1	844189	844232	12	3.615385	0.945946	44	74
1	844301	845279	45	22	0.211268	979	71
1	844301	845279	45	22	0.211268	979	71
1	850334	850370	19	2	1	37	16
1	850977	851057	41	1.97561	0.15625	81	64
1	851739	851811	28	2.62069	0.217391	73	69
1	856984	857083	27	3.933333	0.419355	100	62
1	865462	865532	21	3.380952	0.852941	71	68
1	869346	870342	28	35.620689	0.506849	997	73
1	871615	871813	39	5.102564	0.013333	199	75
1	871615	871813	39	5.102564	0.013333	199	75
1	873598	873709	57	1.964912	0.029412	112	68
1	874779	874888	49	2.265306	0.492537	110	67
1	883035	883124	45	2	0.354839	90	62
1	884027	884057	11	2.818182	0.343284	31	67
1	885467	885544	24	3.24	0.275862	78	58
1	885582	885612	14	2.285714	0.407407	31	54
1	885701	885825	34	3.742857	0.12	125	50
1	885899	885930	14	2.428571	0.265306	32	49
1	892143	892275	65	2.046154	0.19403	133	67
1	892839	892953	56	2.071429	0.246377	115	69
1	899911	899993	32	2.575758	0.454545	83	77
1	904262	904289	14	2	0.090909	28	77
1	904697	904765	28	2.535714	0.531915	69	47
1	904989	905037	16	3.052632	0.428571	49	42
1	905102	905145	22	2	0.47619	44	42
1	905339	905562	55	4.072727	0.345455	224	55
1	910476	910561	28	3	1	86	39
1	912067	913452	32	44.441177	0.605263	1386	76
1	912067	913452	32	44.441177	0.605263	1386	76
1	913747	913783	16	2.3125	0.301205	37	83
1	915299	915521	45	4.955555	0.152542	223	59
1	919956	919987	16	2	1	32	18
1	924067	924745	23	29.777779	0.590909	679	44
1	928268	928532	26	10.269231	0.193548	265	62
1	928268	928532	26	10.269231	0.193548	265	62
1	931635	932247	66	9.313433	0.2	613	70
1	931635	932247	66	9.313433	0.2	613	70
1	932995	933111	39	3	0.044776	117	67
1	932995	933111	39	3	0.044776	117	67
1	934124	934164	14	2.928571	0.6	41	85
1	934654	934692	21	1.904762	0.078947	39	76
1	941138	941186	14	3.4	0.392405	49	79
1	953090	953185	50	1.92	0.234043	96	47
1	953200	953460	41	6.422222	0.022222	261	45
1	954850	954889	15	2.6875	0.531915	40	94
1	955322	955424	16	6.227273	0.922078	103	77
1	961127	961164	20	1.9	0.774194	38	62
1	963852	964525	61	11.065574	0.323944	674	71
1	963852	964525	61	11.065574	0.323944	674	71
1	964746	964826	28	2.806452	0.525424	81	59
1	976314	976503	68	2.786667	0.54023	190	87
1	977059	977237	47	3.808511	0.189873	179	79
1	984504	984583	35	2.277778	0.585366	80	82
1	987834	988039	65	3.070423	0.55102	206	49
1	988151	988316	62	2.703125	0.529412	166	51
1	988560	988607	14	3.428571	0.38983	48	59
1	991336	991369	17	2	1	34	70
1	991699	991905	82	2.52439	0.476923	207	65
1	991975	992012	16	2.375	0.677419	38	62
1	992050	992133	34	2.470588	0.377049	84	61
1	995009	995063	13	4.307693	0.39759	55	83
1	999019	999068	16	3.375	0.62963	50	54
1	1000224	1000702	30	16.03125	0.584416	479	77
1	1000224	1000702	30	16.03125	0.584416	479	77
1	1002913	1002945	12	2.75	0.043478	33	69
1	1004113	1004214	39	2.615385	0.341463	102	82
1	1004413	1004491	18	4.388889	0.578947	79	76
1	1010239	1010295	21	2.809524	0.59322	57	59
1	1010967	1011101	44	3.044445	0.1875	135	64
1	1011233	1014805	30	119.26667	0.449275	3573	69
1	1016017	1016409	32	12.28125	0.681159	393	69
1	1019923	1020020	51	1.960784	0.014925	98	67
1	1022154	1022239	41	2.146342	0.368421	86	57
1	1023207	1023336	43	3.069767	0.464789	130	71
1	1023516	1023739	22	10.074074	0.584416	224	77
1	1024906	1024943	20	1.9	0.555556	38	81
1	1027070	1027195	38	3.243902	0.666667	126	66
1	1027690	1027725	18	2	0.043478	36	69
1	1028062	1028113	22	2.363636	0.206349	52	63
1	1034368	1035284	77	12	0.428571	917	35
1	1035609	1035699	44	2.113636	0.8	91	20
1	1036894	1036956	15	4.2	0	63	52
1	1037664	1037716	28	1.928571	0.12	53	50
1	1042996	1043052	24	2.375	0.170732	57	41
1	1043428	1044497	95	11.577319	0.466667	1070	60
1	1044792	1044820	13	2.307692	1	29	34
1	1047749	1048055	31	9.909091	0.419355	307	62
1	1050861	1051130	20	13.423077	0.605263	270	76
1	1050861	1051130	20	13.423077	0.605263	270	76
1	1056379	1056453	25	3	0.476923	75	65
1	1058864	1059629	48	16.348484	0.54386	766	57
1	1061938	1062127	27	7.037037	0.354839	190	62
1	1064074	1064139	32	2.0625	0.376623	66	77
1	1069589	1069676	42	2.095238	0.830508	88	59
1	1070120	1070237	59	2.033898	0.090909	118	66
1	1071447	1071496	23	2.173913	0.090909	50	66
1	1074451	1076089	61	26.868853	0.363636	1639	66
1	1076717	1076840	61	2.098361	0.876923	124	65
1	1076875	1076927	12	4.384615	0.861111	53	72
1	1077427	1077535	39	2.794872	0.027027	109	74
1	1077427	1077535	39	2.794872	0.027027	109	74
1	1078623	1078859	46	5.040816	0.432836	237	67
1	1080781	1080986	22	9.666667	0.442623	206	61
1	1082518	1082829	36	8.666667	0.211268	312	71
1	1082518	1082829	36	8.666667	0.211268	312	71
1	1084222	1084448	45	5.043478	0.396825	227	63
1	1084982	1085079	15	6.045455	0.616438	98	73
1	1087204	1087264	31	1.967742	0.323944	61	71
1	1087775	1088962	43	27.630434	0.438596	1188	57
1	1091731	1091876	72	2.027778	0.151515	146	66
1	1092671	1092733	20	3.2	0.84	63	75
1	1099578	1099622	23	1.956522	0.21519	45	79
1	1101889	1101940	12	4.333333	0.831325	52	83
1	1103390	1103513	35	3.542857	0.468354	124	79
1	1108107	1108225	11	10.444445	0	119	0
1	1111884	1111929	18	2.555556	1	46	56
1	1112367	1112489	16	7.611111	0.538462	123	52
1	1112511	1112577	22	3.045455	0.555556	67	45
1	1112629	1112677	10	5.090909	0.6	49	50
1	1119907	1119946	21	2	0.402985	40	67
1	1127742	1128246	24	20.814816	0.142857	505	42
1	1129596	1129648	27	2.037037	0.69697	53	33
1	1130767	1130791	11	2.272727	0.333333	25	24
1	1133454	1133556	50	2.12	0.287671	103	73
1	1133454	1133556	50	2.12	0.287671	103	73
1	1137159	1138210	38	27.674999	0.507246	1052	69
1	1139628	1139677	24	2.083333	0.263158	50	76
1	1146422	1146681	43	6.046512	0.313433	260	67
1	1149569	1149616	21	2.380952	0.891892	48	74
1	1154542	1154589	18	2.6	0.485714	48	70
1	1157016	1157044	15	2	1	29	3
1	1161071	1161160	29	3.103448	0.46875	90	64
1	1161676	1161800	63	1.984127	0.25	125	56
1	1162664	1162879	29	7.448276	0.194805	216	77
1	1162664	1162879	29	7.448276	0.194805	216	77
1	1164424	1164479	24	2.37037	0.344828	56	58
1	1164660	1164697	18	2.111111	0.220339	38	59
1	1180101	1180675	12	51.04348	1	575	67
1	1182254	1182282	13	2.307692	0.6	29	85
1	1183473	1185067	66	24.181818	0.057143	1595	70
1	1183473	1185067	66	24.181818	0.057143	1595	70
1	1193813	1193854	22	2	0.882353	42	68
1	1194684	1194774	39	2.384615	0.245902	91	61
1	1200935	1201010	38	2.052632	0.6	76	45
1	1202905	1203030	64	2.015625	0.46875	126	64
1	1204480	1204792	79	3.962025	0.16129	313	62
1	1204480	1204792	79	3.962025	0.16129	313	62
1	1206182	1206271	44	2.068182	0.46875	90	64
1	1207989	1208097	40	2.725	0.466667	109	60
1	1214446	1214547	47	2.170213	0.460317	102	63
1	1218005	1218109	32	3.194444	0.591837	105	49
1	1219596	1219694	39	2.523809	0.521127	99	71
1	1219885	1220063	28	6.37931	0.352941	179	68
1	1223580	1225633	18	110.904762	0.391304	2054	69
1	1229112	1229176	20	3.25	0.317647	65	85
1	1231707	1231814	53	2.037736	0.333333	108	75
1	1232120	1232352	58	3.875	0.235294	233	68
1	1232457	1233167	46	15.765958	0.222222	711	72
1	1233865	1233935	19	3.736842	0.493333	71	75
1	1234791	1234859	29	2.37931	0.2	69	65
1	1238884	1238921	20	2.05	0.253333	38	75
1	1238974	1239134	61	2.58209	0.393939	161	66
1	1243314	1243469	52	2.928571	0.185185	156	81
1	1243559	1243589	11	2.818182	0.591398	31	93
1	1246149	1246273	52	2.403846	0.373134	125	67
1	1249897	1249978	22	3.772727	0.464286	82	56
1	1250512	1250589	36	2.166667	0.103448	78	58
1	1251043	1251100	22	2.608696	0.707317	58	82
1	1251118	1251169	27	1.962963	0.831325	52	83
1	1252776	1252800	12	2.083333	1	25	8
1	1258003	1258044	17	2.529412	0.685714	42	70
1	1258478	1258512	18	2	0.3125	35	64
1	1260143	1260179	11	3.25	0.648352	37	91
1	1264920	1264962	13	3.307692	0.25	43	48
1	1265070	1265099	15	2	0.047619	30	63
1	1265183	1265220	20	1.9	0.061224	38	49
1	1265376	1265438	26	2.423077	0	63	52
1	1265503	1265556	24	2.25	0.09375	54	64
1	1273217	1273324	33	3.272727	0.631579	108	76
1	1275246	1275424	40	4.575	0.521127	179	71
1	1278238	1278433	97	2.020618	0.375	196	64
1	1278238	1278433	97	2.020618	0.375	196	64
1	1280318	1280443	38	3.25	0.292308	126	65
1	1285359	1286838	40	37	0.61039	1480	77
1	1290767	1290818	27	1.925926	0.444444	52	90
1	1291287	1291395	50	2.24	0.549296	109	71
1	1291673	1291789	48	2.469388	0.521127	117	71
1	1291673	1291789	48	2.469388	0.521127	117	71
1	1291792	1291903	51	2.288461	0.472222	112	72
1	1291792	1291903	51	2.288461	0.472222	112	72
1	1296260	1296359	42	2.619048	0.12	100	50
1	1296503	1296542	21	1.904762	0.06383	40	47
1	1296544	1296592	19	2.684211	0.416667	49	48
1	1301374	1301440	20	3.318182	0.829787	67	47
1	1301598	1301644	14	3.785714	0.84	47	50
1	1301801	1301827	14	1.928571	1	27	37
1	1302088	1302117	14	2.142857	1	30	33
1	1302213	1302359	46	3.036364	1	147	42
1	1302374	1302518	34	4.410256	0.955556	145	45
1	1302579	1302612	10	3.6	1	34	50
1	1317611	1318281	39	17.325001	0.632653	671	49
1	1320747	1321020	44	6.222222	0.171429	274	70
1	1322517	1322558	21	2	0.2	42	70
1	1326980	1327034	18	3.055556	0	55	36
1	1342955	1343001	24	1.958333	0.340909	47	88
1	1347227	1347544	23	13.333333	0.15625	318	64
1	1356050	1356168	54	2.222222	0.428571	119	70
1	1356050	1356168	54	2.222222	0.428571	119	70
1	1362714	1362907	27	7.222222	0.830986	194	71
1	1368391	1368456	16	4.125	0.589744	66	78
1	1378219	1378319	32	3.15625	0.032258	101	31
1	1379727	1379823	50	1.94	0.30303	97	66
1	1379727	1379823	50	1.94	0.30303	97	66
1	1380550	1380674	41	3.023809	0.057143	125	70
1	1380550	1380674	41	3.023809	0.057143	125	70
1	1383881	1383915	16	2.1875	0.214286	35	56
1	1396970	1397166	39	5.051282	0.137931	197	58
1	1402020	1402053	16	2.125	0.6	34	25
1	1409556	1409592	12	2.928571	1	37	10
1	1412925	1413011	39	2.230769	0.569231	87	65
1	1414753	1414828	26	2.923077	0.52381	76	63
1	1415233	1415303	24	2.961539	0.449275	71	69
1	1417221	1417451	17	13.555555	0.257143	231	70
1	1422927	1423030	54	1.925926	0.366667	104	60
1	1429789	1429941	54	2.833333	0.108108	153	74
1	1432535	1432597	31	2.032258	0.76	63	50
1	1435983	1436040	19	3.05	1	58	8
1	1443550	1443652	54	1.907407	0.104478	103	67
1	1445862	1445898	17	2.235294	1	37	10
1	1447260	1447297	15	2.533333	0.2	38	70
1	1447860	1447900	13	3.133333	0.458333	41	96
1	1451664	1451743	39	2.051282	0.536232	80	69
1	1453383	1453419	16	2.4375	0.821429	37	56
1	1453731	1453769	14	2.785714	0.619048	39	63
1	1453958	1454004	18	2.55	0.476923	47	65
1	1454093	1454259	76	2.263158	0.415385	167	65
1	1454093	1454259	76	2.263158	0.415385	167	65
1	1455281	1455442	51	3.176471	0.205882	162	68
1	1463745	1463824	39	2.051282	0.081967	80	61
1	1467158	1467188	15	2.066667	0	31	0
1	1467439	1467474	17	2.176471	0.52381	36	21
1	1468158	1468364	54	3.833333	0.070423	207	71
1	1470422	1470471	19	2.631579	0.6	50	80
1	1470525	1470562	18	2.166667	0.940298	38	67
1	1475871	1475907	16	2.4375	0.612903	37	93
1	1476023	1476062	13	2.933333	0.948052	40	77
1	1478968	1479211	25	9.88	0.464789	244	71
1	1481889	1481988	45	2.26087	0.014493	100	69
1	1484902	1484931	10	3	1	30	13
1	1489522	1489787	44	6.045455	0.044776	266	67
1	1494587	1494680	47	2	0.298246	94	57
1	1497826	1498003	77	2.311688	0.017544	178	57
1	1497826	1498003	77	2.311688	0.017544	178	57
1	1499767	1499791	12	2.083333	0.529412	25	68
1	1500486	1500544	17	3.470588	0.448276	59	58
1	1504572	1504622	14	3.411765	0.9	51	20
1	1506859	1506888	15	2	0.538462	30	26
1	1513790	1513975	36	5.216216	0.060606	186	66
1	1513790	1513975	36	5.216216	0.060606	186	66
1	1523832	1523856	12	2.083333	1	25	8
1	1528654	1528683	16	1.9375	0.333333	30	9
1	1529083	1529121	13	3.076923	1	39	17
1	1529750	1529833	43	1.953488	0.108108	84	74
1	1530244	1530304	28	2.178571	0.607143	61	56
1	1530313	1532183	74	24.546667	0.52	1871	50
1	1535329	1535366	16	2.5	0.225806	38	93
1	1540035	1540153	20	5.909091	0.090909	119	66
1	1540783	1542016	20	59.948719	0.571429	1234	70
1	1547903	1547954	18	3	0.166667	52	12
1	1551269	1551294	12	2.166667	0.373494	26	83
1	1556884	1556933	26	1.923077	0.2	50	70
1	1557169	1557196	13	2.153846	0.461538	28	78
1	1558755	1558840	42	2.047619	0.39726	86	73
1	1562819	1562984	51	3.346154	0.325	166	80
1	1563203	1563335	36	3.702703	0.114286	133	70
1	1565370	1565439	17	4.352941	0.666667	70	72
1	1579429	1579502	37	2	0.128205	74	39
1	1596507	1596554	25	2.04	0.8125	48	64
1	1598048	1598316	44	6.177778	0.164179	269	67
1	1606064	1606095	14	2.285714	1	32	6
1	1610423	1610457	18	1.944444	0.384615	35	65
1	1611741	1611772	10	3.090909	1	32	3
1	1614519	1614553	16	2.1875	0.692308	35	13
1	1615181	1615225	21	2.142857	0.12	45	50
1	1617746	1617778	10	3.4	1	33	6
1	1618845	1618897	26	2.038461	0.5	53	20
1	1623573	1623610	18	2.277778	0.826087	38	23
1	1623801	1623863	28	2.285714	0.362319	63	69
1	1624413	1624601	80	2.469136	0.138889	189	72
1	1624631	1624664	14	2.428571	0.037975	34	79
1	1628299	1628462	78	2.128205	0.446809	164	47
1	1642644	1642717	37	2	0.105263	74	38
1	1650375	1650663	58	5.245902	0.155556	289	45
1	1662430	1662576	44	3.363636	0.09375	147	64
1	1668920	1668951	13	2.428571	0.333333	32	9
1	1676848	1676885	18	2.277778	0.826087	38	23
1	1677076	1677138	14	4.571429	0.352941	63	68
1	1680021	1680104	45	1.955556	0.111111	84	36
1	1690704	1690818	57	2.017544	0.373134	115	67
1	1692121	1692169	24	2.041667	0.172414	49	58
1	1699812	1699848	11	3.333333	1	37	21
1	1702529	1702568	18	2.277778	1	40	2
1	1705941	1706116	60	2.933333	0.074627	176	67
1	1726621	1726658	20	1.9	0.125	38	64
1	1758300	1758360	27	2.333333	0.222222	61	36
1	1767527	1767571	22	2.090909	1	45	22
1	1775634	1775681	22	2.347826	0	48	0
1	1779797	1779838	13	3.307692	0.555556	42	9
1	1803969	1804045	37	2.081081	0.261538	77	65
1	1822050	1822099	13	3.866667	0.578947	50	76
1	1826195	1826271	36	2.166667	0.193548	77	62
1	1829605	1829693	33	2.657143	0.095238	89	42
1	1829746	1829936	33	6	0.021277	191	47
1	1830043	1830132	21	4.380952	0.052632	90	38
1	1830182	1830259	35	2.285714	0.190476	78	42
1	1834111	1834152	13	3.066667	0	42	0
1	1840590	1840633	19	2.368421	0.333333	44	81
1	1840685	1840742	18	3.222222	0.5	58	80
1	1841482	1841524	13	3.125	1	43	18
1	1850756	1850792	16	2.3125	0.6875	37	64
1	1850871	1851033	78	2.102564	0.277778	163	72
1	1855536	1855816	20	13.655172	0.694444	281	72
1	1856405	1856798	26	14.8	0.3125	394	64
1	1859528	1859814	33	8.69697	0.30303	287	66
1	1859528	1859814	33	8.69697	0.30303	287	66
1	1862189	1862213	12	2.083333	0.6	25	40
1	1864020	1864049	12	2.583333	1	30	10
1	1865645	1867033	34	41.973682	0.541667	1389	48
1	1869432	1869494	16	3.75	0.688889	63	45
1	1869638	1869684	14	3.25	0.636364	47	44
1	1869866	1869914	22	2.227273	0.655172	49	58
1	1875608	1875780	76	2.276316	0.126761	173	71
1	1877292	1877402	29	3.486486	0.448276	111	58
1	1886458	1886528	18	3.944444	0.015385	71	65
1	1900325	1900462	69	2.014493	0.222222	138	72
1	1910338	1911382	58	18.017241	0.333333	1045	60
1	1911487	1911935	73	6.178082	0.129032	449	62
1	1912269	1912304	16	2.25	0.333333	36	57
1	1912835	1913880	35	29.837837	0.014493	1046	69
1	1916013	1916136	39	3.15	0.272727	124	55
1	1920256	1920312	20	2.857143	1	57	80
1	1925421	1925450	11	2.818182	0	30	0
1	1928360	1928389	12	2.583333	1	30	6
1	1930328	1930370	12	3.428571	0	43	0
1	1932463	1932592	60	2.213115	0.492063	130	63
1	1932747	1932786	22	1.909091	0.666667	40	12
1	1934259	1934284	11	2.363636	1	26	7
1	1943255	1943288	17	2	0.681159	34	69
1	1947727	1947758	15	2.133333	0.492958	32	71
1	1948271	1948309	18	2.166667	1	39	20
1	1950713	1950742	11	2.818182	0.41573	30	89
1	1959741	1959835	22	4.318182	0.435294	95	85
1	1963037	1963177	35	4.028572	0.072464	141	69
1	1965835	1965869	18	2.055556	1	35	14
1	1967194	1967339	48	3.041667	0.142857	146	70
1	1967194	1967339	48	3.041667	0.142857	146	70
1	1967469	1967595	38	3.275	0.233333	127	60
1	1973451	1973530	27	3.185185	0.490196	80	51
1	1973580	1973646	23	2.84	0.372549	67	51
1	1975438	1975706	28	9.735294	0.391304	269	46
1	1979914	1979960	19	2.473684	0.586207	47	58
1	1981658	1981701	17	2.588235	0.316456	44	79
1	1991865	1991999	66	2.045455	0.473684	135	57
1	1997514	1997566	25	2.12	0.153846	53	26
1	2002165	2002260	41	2.341463	0.468354	96	79
1	2011761	2011804	19	2.421053	0.459459	44	74
1	2015095	2015176	29	2.827586	0.535714	82	56
1	2017011	2017250	56	4.303571	0.285714	240	70
1	2017011	2017250	56	4.303571	0.285714	240	70
1	2017747	2017834	45	1.955556	0.087719	88	57
1	2023362	2023386	11	2.272727	1	25	8
1	2025794	2026234	49	9	0.043478	441	69
1	2027139	2027391	10	25.299999	0.96875	253	64
1	2028995	2029117	66	1.878788	0.246377	123	69
1	2029486	2029584	28	3.433333	0.372549	99	51
1	2030462	2030554	24	3.875	0.137255	93	51
1	2037831	2038314	58	8.322034	0.15625	484	64
1	2039144	2039179	15	2.4	0.220779	36	77
1	2041461	2041745	95	3	0.016393	285	61
1	2041461	2041745	95	3	0.016393	285	61
1	2042222	2042285	34	1.911765	0.492537	64	67
1	2052872	2052940	22	3.136364	0.644444	69	45
1	2053045	2055861	54	54.842106	0.666667	2817	60
1	2060821	2060846	13	2	0.132075	26	53
1	2062343	2062420	38	2.105263	0.517241	78	58
1	2064647	2065140	31	15.418605	0.361111	494	72
1	2073302	2073935	42	15.069767	0.355932	634	59
1	2078171	2078221	26	1.961538	0.210526	51	38
1	2078346	2078382	19	1.947368	0.741935	37	62
1	2078394	2078438	20	2.35	0.916667	45	48
1	2078503	2079941	31	44.052631	0.617021	1439	47
1	2081751	2081776	13	2	1	26	7
1	2083339	2083379	19	2.157895	0.731343	41	67
1	2086469	2086510	18	2.333333	0.178571	42	56
1	2086530	2086931	12	33.526318	0.833333	402	48
1	2087005	2087070	15	4.157895	0.72	66	50
1	2094309	2094413	35	3.057143	0.128205	105	39
1	2098000	2098184	61	3.03125	0.101449	185	69
1	2101060	2101192	53	2.509091	0.6	133	75
1	2104278	2104460	45	4.066667	0.40625	183	64
1	2106778	2106863	36	2.5	1	86	61
1	2106900	2106974	12	6.333333	0.969697	75	66
1	2107771	2107887	58	2.034483	0.114754	117	61
1	2108546	2108636	48	1.958333	0.04918	91	61
1	2109310	2109388	25	3.153846	0.44	79	75
1	2109916	2110002	42	2.071429	0.081967	87	61
1	2111785	2112044	17	14.961538	0.081967	260	61
1	2112059	2112107	26	1.961538	0.103448	49	58
1	2113527	2113563	15	2.466667	0.35	37	40
1	2114870	2114960	34	2.676471	0.963636	91	55
1	2118720	2118761	11	3.769231	1	42	9
1	2121038	2121102	28	2.321429	0.518072	65	83
1	2136321	2136444	14	8.833333	0.609756	124	82
1	2136454	2136620	42	4.090909	0.634146	167	82
1	2145026	2145110	30	2.833333	0.050847	85	59
1	2145170	2145299	22	5.916667	0.287671	130	73
1	2145170	2145299	22	5.916667	0.287671	130	73
1	2159153	2159286	10	13.083333	0.230769	134	78
1	2159385	2159444	10	6.3	0.428571	60	98
1	2159584	2159639	24	2.416667	0.346939	56	98
1	2159906	2159965	32	1.96875	0.360825	60	97
1	2162398	2162423	12	2.166667	0.714286	26	49
1	2164735	2164782	23	2.086957	0.265823	48	79
1	2173381	2173429	10	5.1	0.481481	49	54
1	2181249	2181285	19	2.052632	0.705882	37	34
1	2184661	2184777	29	4.034483	0.09375	117	64
1	2184661	2184777	29	4.034483	0.09375	117	64
1	2186854	2187738	34	26.789474	0.306122	885	49
1	2193219	2194038	70	11.462365	0.310345	820	58
1	2201215	2201470	36	7.111111	0.43662	256	71
1	2204258	2204310	22	2.409091	0.634146	53	82
1	2204653	2204818	83	2	0.015385	166	65
1	2209070	2209254	71	2.638889	0.288136	185	59
1	2209404	2209470	32	2.125	0.283019	67	53
1	2212010	2213979	43	45.704544	0.344262	1970	61
1	2220907	2221070	43	3.930233	0.588235	164	68
1	2227065	2227186	23	5.28	0.254237	122	59
1	2227656	2227684	14	2.071429	1	29	6
1	2241074	2241311	39	6.121951	0.538462	238	78
1	2246225	2246270	20	2.3	0.558442	46	77
1	2246592	2246655	18	3.476191	0.844156	64	77
1	2247112	2247157	24	1.958333	0.369863	46	73
1	2247160	2247189	15	2	0.417722	30	79
1	2248594	2248638	23	2.043478	0.458333	45	48
1	2248800	2248837	19	2	0.701493	38	67
1	2256542	2256638	13	7.375	1	97	55
1	2258426	2258996	28	20.113636	0.3	571	40
1	2261405	2261444	18	2.222222	0.61039	40	77
1	2263234	2263470	17	14.529411	0.487179	237	78
1	2264833	2264871	20	2.05	0.563636	39	55
1	2272140	2272223	21	3.72	0.239437	84	71
1	2276352	2276634	73	3.972973	0.142857	283	63
1	2277414	2277653	26	9.074074	0.407407	240	54
1	2278445	2278535	19	4.947369	0.563636	91	55
1	2280054	2280225	28	5.697674	0.333333	172	69
1	2280288	2280330	20	2.15	0.192982	43	57
1	2283426	2283487	21	2.84	0.298246	62	57
1	2292054	2292104	18	2.833333	0.433333	51	60
1	2298139	2298163	12	2.083333	1	25	24
1	2298396	2298471	12	6.333333	0	76	18
1	2302092	2302124	13	2.571429	1	33	9
1	2315479	2315620	72	1.986111	0.045455	142	44
1	2325241	2325280	18	2.277778	0.75	40	40
1	2329611	2329763	49	3.14	0.142857	153	56
1	2354057	2354096	20	2	0	40	30
1	2356659	2356770	12	8.647058	0.870968	112	31
1	2359208	2359280	17	4.294117	0.166667	73	72
1	2359208	2359280	17	4.294117	0.166667	73	72
1	2367368	2368042	15	45.375	1	675	62
1	2371830	2372172	69	5	0.107692	343	65
1	2371830	2372172	69	5	0.107692	343	65
1	2372652	2372688	10	3.7	0.421687	37	83
1	2374714	2374781	34	2	0.134328	68	67
1	2374714	2374781	34	2	0.134328	68	67
1	2378169	2378231	18	3.526316	0.611111	63	72
1	2380137	2380203	33	2.030303	0.534247	67	73
1	2381916	2381946	16	1.9375	0.47541	31	61
1	2382068	2382189	36	3.315789	0.686747	122	83
1	2384384	2384520	69	2.028986	0.283582	137	67
1	2385381	2385451	25	2.84	0.382353	71	68
1	2390715	2391176	15	28.888889	0.147541	462	61
1	2393463	2393929	15	30.894737	0.666667	467	66
1	2397005	2397046	14	3	0.452381	42	84
1	2399154	2399215	31	2	0.134328	62	67
1	2399909	2400003	48	1.979167	0.046154	95	65
1	2409781	2409909	42	3.071429	0.029412	129	68
1	2412439	2412468	10	3	0.642857	30	56
1	2412516	2412561	22	2.090909	0.607843	46	51
1	2412582	2412623	10	4.2	0.424658	42	73
1	2413732	2413806	39	1.974359	0.028571	75	70
1	2413732	2413806	39	1.974359	0.028571	75	70
1	2415192	2415515	22	14.826087	0.253333	324	75
1	2415192	2415515	22	14.826087	0.253333	324	75
1	2416944	2417156	42	5.071429	0.03125	213	64
1	2426424	2426503	25	3.2	0.444444	80	72
1	2429057	2429092	15	2.4	0.043478	36	69
1	2432214	2432314	20	5	0.884058	101	69
1	2434459	2434495	14	2.642857	0.04918	37	61
1	2438317	2438363	22	2.136364	0.768116	47	69
1	2442300	2442541	56	4.288136	0.194444	242	72
1	2443181	2443399	48	4.708333	0.137931	219	58
1	2445984	2446100	34	3.486486	0.6	117	75
1	2447509	2447572	26	2.5	0.619048	64	63
1	2450829	2450914	28	3.071429	0.911765	86	68
1	2454129	2454441	33	9.558824	0.375	313	48
1	2457728	2457803	37	2.081081	0.135135	76	74
1	2459133	2459176	16	2.75	0.19403	44	67
1	2461222	2461279	16	3.555556	0.4	58	90
1	2462376	2462433	29	2	0.219512	58	82
1	2468480	2468538	28	2.25	0.454545	59	55
1	2468560	2468621	18	3.4	0.407407	62	54
1	2469573	2470068	19	26.272728	0.129032	496	62
1	2477652	2477709	15	3.777778	0.928571	58	84
1	2479689	2479716	12	2.333333	0.591837	28	49
1	2491176	2491223	19	2.5	0.088235	48	68
1	2493699	2493729	14	2.214286	0.171429	31	70
1	2516672	2516926	33	7.764706	0.043478	255	69
1	2516672	2516926	33	7.764706	0.043478	255	69
1	2518237	2518298	14	4.3125	0.459459	62	74
1	2523716	2524084	23	15.961538	0.454545	369	77
1	2526819	2526901	44	1.931818	0.267606	83	71
1	2527245	2527366	40	3.05	0.108108	122	74
1	2527245	2527366	40	3.05	0.108108	122	74
1	2536006	2536037	14	2.285714	0.661972	32	71
1	2536065	2536107	15	2.866667	0.653333	43	75
1	2539863	2540101	16	14.653846	0.783784	239	37
1	2540344	2540395	12	4.2	0.923077	52	26
1	2560119	2560178	30	2	0.417722	60	79
1	2562212	2562512	98	3.019048	0.37037	301	54
1	2566110	2566639	25	21.096775	0.7	530	60
1	2572438	2572571	23	5.692307	0.859155	134	71
1	2579276	2579314	18	2.166667	0.2	39	25
1	2580005	2580957	40	23.39394	0.214286	953	56
1	2581275	2634211	40	1317.928589	0.213115	52937	61
1	2684231	2684656	39	10.622642	0.22807	426	57
1	2684928	2693989	80	112.234039	0.206897	9062	58
1	2684928	2693989	80	112.234039	0.206897	9062	58
1	2694517	2694555	19	2.052632	0.245283	39	53
1	2701506	2701584	10	7.9	0	79	74
1	2701699	2701849	76	2.013158	0.3	151	60
1	2704819	2704928	29	3.69697	0.842105	110	38
1	2730339	2730416	41	1.902439	0.135135	78	37
1	2730503	2730568	25	2.68	0.333333	66	45
1	2735867	2735939	35	2.171429	0.555556	73	54
1	2736175	2736262	12	7.4375	0.584906	88	53
1	2736792	2736953	17	9.529411	0.355932	162	59
1	2741604	2741699	31	3.125	0.3125	96	64
1	2744287	2744378	37	2.605263	1	92	50
1	2757384	2757542	24	6.586207	0.877551	159	49
1	2758895	2758921	14	1.928571	0.333333	27	33
1	2759016	2759057	15	2.866667	0.357143	42	28
1	2764690	2764845	52	2.946429	0.68254	156	63
1	2766468	2766525	29	2	0.148936	58	47
1	2768520	2769536	52	19.557692	0.490196	1017	51
1	2775749	2776139	11	36.470589	1	391	52
1	2779749	2780007	16	15.8	0.428571	259	70
1	2787907	2788130	78	2.873418	0.137931	224	58
1	2792688	2792736	20	2.476191	0.257143	49	70
1	2794088	2794200	49	2.306123	0.449275	113	69
1	2798782	2798850	37	1.918919	0.125	69	64
1	2803334	2803573	47	5.140351	0.561644	240	73
1	2806456	2806633	10	17.75	0.971014	178	69
1	2807260	2807317	30	1.933333	0.0625	58	32
1	2809716	2809764	19	2.6	0.890411	49	73
1	2810272	2810310	21	1.904762	0.413793	39	58
1	2811264	2811309	14	3.357143	0.835616	46	73
1	2813034	2813065	12	2.666667	0.653846	32	52
1	2813070	2813142	27	2.777778	0.659574	73	47
1	2813174	2813460	57	4.927536	0.52381	287	42
1	2813577	2813655	18	4.4	0.6	79	40
1	2813741	2813765	12	2.083333	0.692308	25	52
1	2814414	2814468	16	3.411765	0.490909	55	55
1	2816265	2816386	64	1.921875	0.4375	122	64
1	2816903	2816940	18	2.222222	0.411765	38	51
1	2818886	2819516	28	22.193548	0.323529	631	68
1	2818886	2819516	28	22.193548	0.323529	631	68
1	2824361	2824522	27	6	0.4375	162	64
1	2824361	2824522	27	6	0.4375	162	64
1	2826393	2826692	17	17.68421	0.449275	300	69
1	2826393	2826692	17	17.68421	0.449275	300	69
1	2831274	2831342	31	2.225806	0.402985	69	67
1	2832106	2832262	47	3.367347	0.583333	157	48
1	2832344	2832450	49	2.183673	0.673469	107	49
1	2832539	2832620	36	2.444444	0.625	82	48
1	2832732	2832764	17	2	0.733333	33	45
1	2833621	2833656	18	2.055556	0.464789	36	71
1	2837846	2837913	32	2.125	0.5	68	64
1	2837982	2838604	42	14.833333	0.09375	623	64
1	2839530	2839756	67	3.41791	0.313433	227	67
1	2843092	2843825	10	72.368423	0.393939	734	66
1	2846709	2846752	17	2.611111	0.509434	44	53
1	2846772	2846812	14	3.071429	0.309091	41	55
1	2848853	2848903	20	2.55	0.482759	51	58
1	2850082	2850174	31	3.032258	0.014085	93	71
1	2850082	2850174	31	3.032258	0.014085	93	71
1	2854727	2854765	20	1.95	0.65	39	40
1	2861256	2861662	66	5.921348	0.574468	407	47
1	2861699	2861729	12	2.538461	0.789474	31	57
1	2861912	2861949	16	2.375	0.217391	38	46
1	2863983	2864074	46	2	0.034483	92	58
1	2866090	2866629	49	11.020409	0.408451	540	71
1	2872896	2873008	57	2.035088	0.409091	113	44
1	2875756	2875784	15	1.933333	0.7	29	40
1	2876564	2876803	30	7.967742	0	240	68
1	2877112	2877486	35	10.777778	0.111111	375	54
1	2881524	2881605	43	1.976744	1	82	42
1	2881763	2881975	58	3.537313	1	213	46
1	2883282	2883365	42	2	0.142857	84	70
1	2890736	2890855	63	1.968254	0.16129	120	62
1	2891108	2891355	22	11.26087	0.125	248	64
1	2892864	2893046	18	10.090909	0.030303	183	66
1	2893067	2894551	20	73.099998	0.741935	1485	62
1	2897558	2897647	15	6	0.527273	90	55
1	2897860	2898004	55	2.654546	0.454545	145	55
1	2902822	2902938	65	1.923077	0.948718	117	39
1	2913819	2913849	14	2.285714	0.612903	31	31
1	2914270	2914383	12	8.857142	0.272727	114	33
1	2918498	2918773	16	17.105263	0.375	276	64
1	2918498	2918773	16	17.105263	0.375	276	64
1	2929886	2929969	27	3.068965	0.583333	84	48
1	2932888	2933253	30	12.159091	1	366	59
1	2936219	2936382	81	2.049383	0.138462	164	65
1	2936219	2936382	81	2.049383	0.138462	164	65
1	2942430	2942863	33	13.736842	0.955556	434	45
1	2945615	2946064	64	7.030769	0.070423	450	71
1	2945615	2946064	64	7.030769	0.070423	450	71
1	2953164	2953215	24	2.291667	0.142857	52	70
1	2954315	2954458	71	2.028169	0.0625	144	64
1	2954315	2954458	71	2.028169	0.0625	144	64
1	2955970	2956015	16	2.823529	1	46	73
1	2956344	2956467	22	5.636364	0.809524	124	42
1	2956539	2956601	22	2.863636	0.727273	63	44
1	2958531	2958579	19	2.6	1	49	14
1	2959078	2959124	24	1.958333	1	47	34
1	2959179	2959272	19	5	0.464789	94	71
1	2967605	2967665	33	1.909091	1	61	49
1	2967694	2968489	16	46.627907	0.964286	796	56
1	2990983	2991009	14	1.928571	0.645161	27	62
1	2991354	2991378	13	1.923077	0.8	25	80
1	2998772	2998812	15	2.733333	0.046154	41	65
1	3003043	3003109	20	3.35	0.65625	67	64
1	3003733	3003865	16	8.3125	0.452055	133	73
1	3009747	3009840	28	3.413793	0	94	60
1	3026470	3027156	39	17.463415	0.09375	687	64
1	3031108	3031268	16	9.730769	0.469388	161	49
1	3034583	3034676	16	5.217391	0.478261	94	46
1	3045233	3045285	23	2.304348	0.482759	53	58
1	3045831	3045919	26	3.428571	0.473684	89	57
1	3045945	3046009	32	2.09375	0.407407	65	54
1	3050589	3050625	18	2.055556	0.129032	37	62
1	3062997	3063798	30	26.799999	0.586207	802	58
1	3064762	3064822	19	3.210526	0.035714	61	56
1	3067136	3067160	13	1.923077	1	25	4
1	3067436	3067619	28	6.517241	0.442623	184	61
1	3069810	3069840	16	1.9375	0.315068	31	73
1	3075217	3075338	47	2.666667	1	122	27
1	3079426	3079904	48	9.979167	0.387097	479	62
1	3081748	3082510	24	31.807692	0.09375	763	64
1	3084102	3084934	59	14.046154	0.577465	833	71
1	3090508	3090533	12	2.166667	0.117647	26	68
1	3093047	3093562	16	32.75	0.909091	516	44
1	3097405	3098542	26	44.022221	0.346939	1138	49
1	3102000	3102140	28	5.035714	0.138462	141	65
1	3102000	3102140	28	5.035714	0.138462	141	65
1	3105870	3106053	57	3.22807	0.084746	184	59
1	3106720	3106865	24	6.083333	0.178571	146	56
1	3109562	3109720	31	5.129032	0	159	66
1	3111128	3111305	21	8.476191	0.628571	178	70
1	3118900	3118958	10	5.9	0.69863	59	73
1	3119139	3119199	27	2.259259	0.481481	61	54
1	3127468	3127552	26	3.166667	0.032258	85	31
1	3128357	3128404	10	5	0.21875	48	64
1	3129154	3129259	35	3.028571	0.493333	106	75
1	3131911	3132030	62	1.951613	0.272727	120	66
1	3136248	3136290	22	1.954545	0.38983	43	59
1	3141003	3141112	39	2.820513	0.692308	110	65
1	3147935	3148013	39	2.051282	0.212121	79	66
1	3156507	3156699	13	15.8125	1	193	45
1	3164261	3164290	14	2.142857	0.052632	30	76
1	3167873	3167977	51	2.098039	0.411765	105	68
1	3172395	3172506	30	3.733333	0.352941	112	68
1	3172850	3172884	19	1.947368	0.421053	35	76
1	3177343	3177382	21	1.904762	0.588235	40	34
1	3178334	3178370	19	1.947368	0.573333	37	75
1	3180875	3181259	52	7.480769	0.441176	385	68
1	3185793	3187451	78	21.747368	0.38983	1659	59
1	3185793	3187451	78	21.747368	0.38983	1659	59
1	3187496	3187538	14	3.071429	0.258065	43	62
1	3193233	3193290	25	2.32	0.294118	58	68
1	3194276	3194347	12	6	0.566667	72	60
1	3198065	3198281	23	9.791667	0.368421	217	38
1	3198285	3198368	23	3.652174	0.463415	84	41
1	3200109	3200334	56	4.035088	0.423729	226	59
1	3203403	3203560	39	4.051282	0.015873	158	63
1	3203403	3203560	39	4.051282	0.015873	158	63
1	3203791	3204457	47	14	0.014925	667	67
1	3206410	3206544	24	5.481482	0.476923	135	65
1	3209137	3209175	19	2.052632	0.310345	39	58
1	3210679	3210774	33	2.909091	0.215686	96	51
1	3214437	3214525	28	3.178571	0.03125	89	64
1	3215345	3215374	15	2	0.212121	30	66
1	3215652	3217109	61	23.903225	0.132075	1458	53
1	3217897	3217926	12	2.583333	1	30	6
1	3219029	3219068	20	2	0.285714	40	42
1	3221628	3221680	27	2.037037	0.032258	53	62
1	3227325	3227388	26	2.615385	0.681818	64	44
1	3227447	3227569	57	2.186441	0.636364	123	55
1	3233127	3233438	49	6.118644	0.291667	312	48
1	3233535	3233660	24	5.32	0.254902	126	51
1	3235077	3235135	15	3.933333	0.5	59	24
1	3237861	3237972	31	3.625	0.617021	112	47
1	3238224	3238263	18	2.222222	0.666667	40	60
1	3238716	3238801	22	3.714286	0.563636	86	55
1	3240726	3240750	12	2.083333	0.764706	25	68
1	3241282	3241329	22	2.227273	0.69697	48	66
1	3242343	3242790	10	45.18182	0.387097	448	62
1	3249269	3249368	50	2	0.555556	100	72
1	3252879	3252915	16	2.3125	0.255814	37	43
1	3252954	3253819	38	20.892857	0.391304	866	46
1	3254620	3254659	16	2.5	0.272727	40	55
1	3257626	3257691	22	3.045455	0.59375	66	64
1	3262279	3262386	43	2.511628	0.305556	108	72
1	3268089	3268322	16	15.210526	0.935484	234	62
1	3271629	3271683	20	2.761905	0.30303	55	66
1	3278273	3278609	33	10	0.507692	337	65
1	3279379	3279417	20	1.95	0.5	39	68
1	3282463	3282562	10	10.833333	0.576923	100	52
1	3287358	3287405	20	2.45	1	48	39
1	3287540	3287689	72	2.111111	0.916667	150	48
1	3290484	3290517	10	3.4	0.490909	34	55
1	3295643	3295678	15	2.466667	0.594937	36	79
1	3300156	3300276	63	1.920635	0.064516	121	62
1	3300380	3300767	32	11.391304	0.409836	388	61
1	3319571	3319656	31	2.774194	0.677419	86	62
1	3325038	3325242	92	2.271739	0.62069	205	58
1	3325249	3325319	26	2.821429	0.508197	71	61
1	3325655	3325769	58	2.017241	0.785714	115	56
1	3326210	3326689	54	8.78481	0.886792	480	53
1	3331039	3331096	17	3.411765	0.518072	58	83
1	3338416	3338950	12	44	0.298246	535	57
1	3341354	3341384	12	2.538461	0.522388	31	67
1	3343170	3343204	18	1.944444	0.555556	35	36
1	3344711	3344904	48	4.041667	0.083333	194	72
1	3345571	3345652	20	4.083333	0.3	82	60
1	3349984	3350211	39	5.974359	0.239437	228	71
1	3352216	3352276	30	2.033333	0.018868	61	53
1	3359764	3359912	37	4.027027	0.47541	149	61
1	3361381	3361462	43	1.976744	0.507246	82	69
1	3367019	3367193	35	5	0.619048	175	42
1	3369312	3369344	15	2.2	0.36	33	75
1	3371373	3371419	16	2.882353	0.527778	47	72
1	3375679	3375808	64	2.03125	0.118644	130	59
1	3378144	3378182	20	2.05	0.352113	39	71
1	3386649	3386698	27	1.925926	0.882353	50	68
1	3386818	3386869	20	2.6	0.7	52	60
1	3386892	3386936	21	2.238095	0.789474	45	57
1	3386973	3387053	14	6	0.719298	81	57
1	3387068	3387148	20	4.05	0.8	81	60
1	3387212	3387306	33	2.815789	0.689655	95	58
1	3387366	3387726	35	10.311111	0.65625	361	64
1	3390740	3390769	15	2	0.428571	30	56
1	3391465	3392364	60	15	0.107143	900	56
1	3393857	3393911	23	2.375	0.911765	55	68
1	3394378	3394465	42	2.119048	0.521127	88	71
1	3400874	3400956	24	3.518518	0.4	83	70
1	3408601	3408702	47	2.170213	0.088235	102	68
1	3409700	3409978	21	13.285714	0.3	279	60
1	3417043	3417130	39	2.25641	0.428571	88	63
1	3418555	3418678	39	3.275	0.138889	124	72
1	3420032	3420066	11	3.181818	0.690141	35	71
1	3420231	3420306	35	2.171429	0.853659	76	41
1	3420666	3420725	28	2.142857	0.454545	60	77
1	3421601	3421646	17	2.705882	0.133333	46	60
1	3426884	3427218	36	9.205129	0.40625	335	64
1	3429883	3429973	30	3.032258	0.138462	91	65
1	3435225	3435269	23	2	0.127273	45	55
1	3437123	3437222	32	3.121212	0.232877	100	73
1	3448369	3448415	21	2.238095	0.557895	47	95
1	3451989	3452031	18	2.388889	0.242424	43	66
1	3457259	3457292	13	2.615385	0.09375	34	64
1	3460742	3460848	36	2.972222	0.4375	107	64
1	3463071	3463461	46	8.339622	0.534247	391	73
1	3468293	3468324	14	2.285714	0.837838	32	74
1	3480725	3480813	20	4.434783	0.685714	89	70
1	3484911	3484980	32	2.1875	0.225806	70	62
1	3486753	3486903	76	1.986842	0.107692	151	65
1	3487967	3488135	87	1.954023	0.079365	169	63
1	3487967	3488135	87	1.954023	0.079365	169	63
1	3488141	3489833	59	29.200001	0.193548	1693	62
1	3488141	3489833	59	29.200001	0.193548	1693	62
1	3490597	3490626	15	2	0.277778	30	72
1	3493206	3493261	14	4.066667	0.432836	56	67
1	3495310	3495492	91	2.010989	0.104478	183	67
1	3495310	3495492	91	2.010989	0.104478	183	67
1	3497293	3497339	19	2.473684	0.626667	47	75
1	3499835	3500496	18	36.333332	0.4375	662	64
1	3501580	3502800	80	15.476636	0.444444	1221	54
1	3504405	3505135	20	36.549999	0.648649	731	74
1	3507398	3507467	35	2	0.186441	70	59
1	3508160	3508493	66	5.059701	0.253731	334	67
1	3512988	3513301	44	7.136364	0.552632	314	76
1	3521627	3521780	22	7.269231	0.87234	154	47
1	3522012	3522084	10	7.7	0.939394	73	33
1	3522093	3522183	36	2.594594	0.945946	91	37
1	3528836	3528926	45	2.022222	0.25	91	56
1	3530376	3530493	30	4	0.313433	118	67
1	3532956	3533045	45	2	0.516129	90	62
1	3533116	3533165	26	1.923077	0.789474	50	76
1	3539346	3539383	19	2.052632	0.363636	38	22
1	3539686	3539777	22	4.26087	1	92	56
1	3541721	3541753	17	2	0.454545	33	99
1	3541846	3541885	20	2.1	0.473684	40	95
1	3543876	3543906	16	1.9375	1	31	3
1	3544247	3544289	21	2.047619	0.313433	43	67
1	3545176	3545214	19	2.052632	0.393939	39	66
1	3552793	3553034	77	3.142857	0.343284	242	67
1	3556254	3556409	60	2.6	0.275362	156	69
1	3556919	3557365	37	12.105263	0.176471	447	68
1	3557891	3558023	72	1.861111	0.344828	133	58
1	3560093	3560997	51	17.764706	0.027027	905	74
1	3560093	3560997	51	17.764706	0.027027	905	74
1	3561858	3562119	38	6.894737	0.358974	262	78
1	3566178	3566263	30	2.84375	0.114286	86	70
1	3566350	3566389	17	2.352941	0.316456	40	79
1	3567041	3567081	18	2.277778	0.5	41	16
1	3568523	3568566	20	2.2	0.710526	44	76
1	3575319	3575621	36	8.416667	0.181818	303	44
1	3578287	3578425	11	12.4375	0.4	139	10
1	3584314	3584356	19	2.25	1	43	9
1	3586747	3586836	45	2	0.451613	90	62
1	3591554	3591914	24	15	0.344262	361	61
1	3592643	3592695	26	2.076923	0.704918	53	61
1	3592971	3593022	28	1.964286	0.65625	52	64
1	3595997	3596680	14	48.866665	0.531915	684	47
1	3598384	3598534	73	2.068493	0.344828	151	58
1	3599111	3599197	33	2.705882	0.241379	87	58
1	3599111	3599197	33	2.705882	0.241379	87	58
1	3599934	3600123	34	5.694445	0.433962	190	53
1	3606302	3606340	19	2.052632	0.346154	39	52
1	3610234	3611567	35	37.972973	0.641791	1334	67
1	3613714	3613765	18	2.888889	0.439024	52	82
1	3615591	3615679	22	4.045455	0.677419	89	62
1	3616274	3616312	21	1.952381	0.487179	39	78
1	3622309	3622345	12	3.166667	0.320755	37	53
1	3622864	3623083	45	4.888889	0.246377	220	69
1	3622864	3623083	45	4.888889	0.246377	220	69
1	3631007	3631045	15	2.6	0.859155	39	71
1	3631819	3631935	38	3.05	0.04918	117	61
1	3639215	3639383	29	5.903226	0.03125	169	64
1	3644131	3644161	16	2	0.820895	31	67
1	3645432	3645473	19	2.263158	0.333333	42	63
1	3651453	3651483	10	3.1	0.6	31	60
1	3655778	3656753	36	27.243244	0.541667	976	48
1	3656806	3656878	36	2.027778	0.129032	73	62
1	3661007	3661056	19	2.789474	0.172414	50	58
1	3668546	3668599	21	2.590909	1	54	14
1	3669867	3669904	13	2.928571	1	38	7
1	3682416	3682450	18	1.944444	1	35	20
1	3689032	3689232	99	2.060606	0.518987	201	79
1	3689516	3689540	12	2.083333	0.263158	25	76
1	3697244	3697322	41	1.97561	0.25	79	56
1	3705219	3705301	45	1.911111	0.333333	83	60
1	3707756	3707782	14	1.928571	0.45098	27	51
1	3716326	3716379	10	5.272727	0.742857	54	70
1	3716942	3717212	50	5.42	0.016949	271	59
1	3717248	3717274	14	1.928571	0.72549	27	51
1	3722062	3722176	54	2.12963	0.294118	115	51
1	3729421	3729454	18	2	1	34	17
1	3738795	3738830	16	2.25	0.309091	36	55
1	3741353	3741738	22	17.280001	0.588235	386	68
1	3743212	3743282	17	4.166667	0.666667	71	42
1	3744568	3744646	41	1.926829	0.04918	79	61
1	3748803	3748873	17	4.176471	0.45	71	40
1	3750817	3751072	53	4.830189	0.377778	256	45
1	3751743	3751817	38	1.973684	0.111111	75	18
1	3776472	3776567	10	9.615385	0.538462	96	52
1	3783790	3783930	36	4.027778	0.45098	141	51
1	3789179	3789245	17	3.941176	0.324324	67	74
1	3790615	3791618	78	12.873418	0.037037	1004	54
1	3794394	3794444	18	2.833333	0.115385	51	52
1	3797280	3797332	17	3.117647	0.164179	53	67
1	3800370	3800399	15	2	0.625	30	16
1	3802060	3802135	18	4.31579	0.4	76	20
1	3807811	3807904	46	2.043478	0.529412	94	51
1	3808387	3809246	46	18.695652	0.230769	860	65
1	3810836	3810881	13	3.642857	0.142857	46	14
1	3812069	3812155	44	2	0.22807	87	57
1	3816298	3816585	29	9.461538	0.014493	288	69
1	3816298	3816585	29	9.461538	0.014493	288	69
1	3817894	3818055	54	3.018518	0.15942	162	69
1	3821002	3821102	52	1.942308	0.344262	101	61
1	3823992	3824043	19	2.789474	0.666667	52	78
1	3826607	3826692	44	1.954545	0.307692	86	52
1	3834347	3834401	28	1.964286	0.16	55	50
1	3839584	3839621	12	3.166667	0.552239	38	67
1	3841931	3842072	50	2.84	0.090909	142	66
1	3841931	3842072	50	2.84	0.090909	142	66
1	3843221	3843260	18	2.333333	0.545455	40	22
1	4006122	4006149	14	2	0.111111	28	63
1	4006223	4006394	27	6.357143	0.415385	172	65
1	4014524	4014570	15	3.266667	0.52	47	50
1	4015817	4015900	20	4.086957	0.698113	84	53
1	4019162	4019188	11	2.454545	0.728395	27	81
1	4033420	4033914	45	11.125	0.016949	495	59
1	4033420	4033914	45	11.125	0.016949	495	59
1	4040649	4040726	15	5.352941	0.957447	78	47
1	4047763	4048123	21	17.26087	0.238095	361	63
1	4047763	4048123	21	17.26087	0.238095	361	63
1	4051957	4051995	18	2.222222	0.811321	39	53
1	4052620	4052657	17	2.235294	1	38	52
1	4057172	4057258	18	4.833333	0.655172	87	58
1	4058223	4058279	28	2.107143	0.25	57	56
1	4059606	4060007	59	6.833333	0.333333	402	66
1	4067091	4067250	16	10	0.583333	160	48
1	4067251	4067339	37	2.526316	0.761905	89	42
1	4067635	4067771	69	2	0.681818	137	44
1	4068641	4068805	60	2.75	0.032258	165	31
1	4076361	4076409	24	2.041667	0.076923	49	52
1	4076939	4077167	24	9.8	0.941176	229	68
1	4078309	4078376	10	6.571429	0.673469	68	49
1	4080915	4080943	15	2	0.068966	29	58
1	4095650	4095684	16	2.1875	0	35	40
1	4103809	4103937	12	10.444445	1	129	48
1	4104285	4104319	15	2.333333	1	35	51
1	4107543	4107593	10	5.272727	1	51	60
1	4122484	4122574	48	1.979167	0.740741	91	54
1	4129075	4129129	24	2.291667	0.107692	55	65
1	4133390	4133435	27	1.777778	1	46	43
1	4137300	4138932	58	27.743589	0.377049	1633	61
1	4141047	4141092	20	2.3	1	46	47
1	4143983	4144008	10	2.6	0.055556	26	72
1	4146463	4146543	38	2.131579	0.190476	81	42
1	4147881	4147915	17	2.117647	1	35	20
1	4151674	4151710	17	2.176471	0.207547	37	53
1	4159100	4159167	36	1.944444	0	68	22
1	4165096	4165133	19	2.052632	1	38	7
1	4168078	4168130	25	2.12	1	53	62
1	4184469	4184503	18	2.055556	1	35	17
1	4188464	4188513	21	2.476191	0.304348	50	46
1	4189283	4189313	13	2.384615	0.333333	31	9
1	4189766	4190062	59	4.920635	0.111111	297	63
1	4189766	4190062	59	4.920635	0.111111	297	63
1	4193320	4193353	11	3.090909	0.333333	34	78
1	4195828	4197024	20	59.952381	0.72093	1197	43
1	4198759	4198847	32	2.78125	0.559322	89	59
1	4204731	4204884	42	3.688889	0.857143	154	42
1	4220671	4220705	10	3.5	0.416667	35	48
1	4222789	4222882	12	7.6	1	94	44
1	4229166	4229193	14	2	1	28	28
1	4238294	4238398	31	3.375	0.365854	105	41
1	4240899	4240929	16	1.9375	1	31	6
1	4275908	4276388	18	25.586206	0.833333	481	60
1	4277315	4277343	14	2.071429	0.636364	29	33
1	4288095	4288236	23	6.16	0.666667	142	60
1	4298309	4298349	15	2.733333	1	41	43
1	4302631	4302686	29	1.965517	0.096774	56	31
1	4315637	4315684	18	2.666667	0.75	48	64
1	4322895	4322974	24	3.230769	0.534884	80	43
1	4323940	4324006	31	2.225806	0.492537	67	67
1	4324405	4324448	12	3.666667	0.870968	44	31
1	4360320	4360361	19	2.210526	0.529412	42	68
1	4365738	4365794	28	2.035714	0.269231	57	52
1	4369603	4369633	12	2.583333	1	31	6
1	4372271	4372295	10	2.5	1	25	52
1	4381709	4381778	16	4.352941	0.83871	70	62
1	4383834	4383870	14	2.642857	0.522388	37	67
1	4387098	4387304	41	5.04878	0.7	207	60
1	4388853	4389015	52	3.12963	0.3	163	60
1	4391748	4392226	40	11.773585	0.5	479	52
1	4392414	4393641	29	42.21875	0.451613	1228	62
1	4396561	4396840	12	24.153847	1	280	43
1	4403481	4403770	20	15	0.606061	290	66
1	4407166	4407405	48	5.040816	0.611111	240	36
1	4412585	4412630	12	4	1	46	13
1	4415813	4415945	40	3.325	0.377049	133	61
1	4428960	4429016	24	2.44	1	57	45
1	4429670	4429836	47	3.464286	0.902439	167	41
1	4432899	4432932	16	2.125	1	34	52
1	4436843	4436872	16	1.9375	0.365079	30	63
1	4441430	4441554	50	2.5	0.116279	125	43
1	4447085	4447157	36	2.027778	0.25	73	32
1	4462269	4462314	22	2.090909	0.5	46	8
1	4475044	4475078	17	2.058824	0.222222	35	36
1	4483070	4483098	15	1.933333	0.28	29	75
1	4483667	4483820	65	2.41791	0.263158	154	38
1	4486017	4486198	69	2.661972	0.577465	182	71
1	4487443	4487554	59	1.966102	0.538462	112	26
1	4487846	4487909	18	3.6	0.771429	64	35
1	4487945	4487998	12	4.5	0.590909	54	44
1	4488089	4488147	12	5.25	0.785714	59	28
1	4488215	4488287	18	4.15	0.677419	73	31
1	4489758	4489782	12	2.083333	0.2	25	40
1	4492227	4492264	18	2.277778	1	38	18
1	4503370	4503618	13	19.1875	0.754386	249	57
1	4509914	4509943	14	2.142857	0	30	0
1	4515480	4515514	15	2.4	1	35	14
1	4516251	4516384	67	2	0.061224	134	49
1	4520266	4520304	20	1.95	0.111111	39	63
1	4523198	4523222	12	2.083333	0.714286	25	56
1	4526694	4526771	34	2.382353	0.233333	78	60
1	4526863	4527102	32	7.475	0.438596	240	57
1	4531085	4531141	15	3.823529	0.411765	57	51
1	4531214	4531270	19	3	0.666667	57	48
1	4533571	4533626	29	1.965517	0	56	16
1	4540916	4540948	17	1.941176	0	33	54
1	4542327	4542413	40	2.2	0.137255	87	51
1	4556235	4556269	18	1.944444	0.511111	35	45
1	4556453	4556553	26	3.7	0.8125	101	32
1	4556866	4556954	22	3.678571	0.727273	89	44
1	4562911	4563008	43	2.27907	0.243243	98	37
1	4564401	4564455	26	2.115385	0.304348	55	46
1	4572420	4572514	40	2.5	0.755102	95	49
1	4572552	4572604	18	2.857143	0.608696	53	46
1	4574515	4575307	43	18.264151	0.407407	793	54
1	4580427	4581059	48	13.666667	0.814815	633	54
1	4593856	4593900	19	2.421053	1	45	35
1	4620703	4620749	24	1.958333	0.259259	47	27
1	4631944	4631981	17	2.411765	0.938462	38	65
1	4636812	4636866	16	3.352941	0.391304	55	23
1	4647723	4647801	16	5	0.176471	79	17
1	4651492	4651533	20	2.15	0.466667	42	15
1	4653784	4653817	14	2.428571	0.230769	34	52
1	4655538	4655571	13	2.615385	0	34	46
1	4661248	4661452	71	2.901408	0.333333	205	60
1	4676450	4676605	40	3.9	0.137255	156	51
1	4677050	4677174	66	1.893939	0.107692	125	65
1	4677719	4677769	15	3.235294	0.051282	51	78
1	4678343	4678389	13	3.846154	0	47	0
1	4678570	4678636	26	2.740741	1	67	4
1	4679183	4679219	16	2.375	1	37	5
1	4704347	4704580	36	6.238095	0.69697	234	66
1	4707102	4707810	21	33.78788	0.92	709	50
1	4709031	4709782	46	16.4375	0.276596	752	47
1	4711833	4711862	13	2.307692	0.587302	30	63
1	4718047	4718136	42	2.142857	0.046154	90	65
1	4726115	4726322	52	4	0.164179	208	67
1	4726536	4727082	32	17.085714	0.46875	547	64
1	4726536	4727082	32	17.085714	0.46875	547	64
1	4729908	4729936	15	1.933333	0.148936	29	47
1	4731608	4731671	18	3.526316	0.272727	64	55
1	4734337	4734464	46	2.782609	0.023256	128	43
1	4742727	4742915	87	2.172414	0.952381	189	42
1	4752289	4752314	13	2	0.452381	26	84
1	4756975	4757053	27	2.892857	0.347826	79	46
1	4762098	4762268	57	3	0.265306	171	49
1	4769267	4769364	30	3.25	0.584416	98	77
1	4769391	4769502	61	1.901639	0.606557	112	61
1	4770209	4770243	14	2.5	0.666667	35	48
1	4773215	4773240	12	2.166667	0.472222	26	72
1	4774280	4774323	15	2.933333	0.5	44	60
1	4782905	4782951	25	1.96	0.548387	47	62
1	4786198	4786302	36	2.918919	0.230769	105	65
1	4797534	4797570	17	2.235294	0.066667	37	75
1	4804650	4804713	22	3.090909	0.714286	64	49
1	4810061	4810108	24	2	0.733333	48	45
1	4810201	4810276	29	2.689655	0.387755	76	49
1	4810555	4810732	91	1.978022	0.354839	178	62
1	4815719	4815755	18	2.055556	0.411765	37	34
1	4816017	4816051	17	2.058824	0.787234	35	47
1	4820254	4820434	12	14.818182	0.73913	181	46
1	4820441	4820481	14	3.071429	0.348837	41	43
1	4822342	4822368	12	2.25	0.137255	27	51
1	4823948	4823984	14	2.785714	0.9375	37	64
1	4825535	4825577	20	2.15	0.822222	43	45
1	4827271	4827798	12	43.148148	0.947368	528	38
1	4839381	4839411	12	2.583333	1	31	9
1	4841145	4841187	21	2.047619	0.345455	43	55
1	4842625	4842663	13	2.866667	0.789474	39	19
1	4861174	4861210	14	2.642857	0.666667	37	48
1	4883286	4883319	14	2.428571	0.6	34	10
1	4883541	4883619	10	7.928571	0.047619	79	21
1	4886647	4886821	95	1.842105	0.37037	175	54
1	4889857	4889919	32	1.96875	0.333333	63	45
1	4916327	4916357	16	1.9375	0.526316	31	38
1	4917964	4918077	59	2.050848	0.409091	114	44
1	4928359	4928470	24	4.5	0.923077	112	52
1	4966671	4966724	28	1.928571	0.913043	54	23
1	4988420	4988478	29	2.034483	0.130435	59	23
1	4994298	4994337	16	2.5	1	40	12
1	4999372	4999522	19	7.625	0.102041	151	49
1	4999775	4999819	21	2.238095	0	45	44
1	5003012	5003105	38	2.5	0.702128	94	47
1	5006350	5006382	16	2.0625	0.428571	33	42
1	5006447	5006787	73	4.716049	0.47619	341	42
1	5019930	5019967	12	3.333333	1	38	68
1	5019979	5020069	28	3.290323	0.969231	91	65
1	5044152	5044201	27	1.925926	0.25	50	48
1	5065209	5065252	22	2	1	44	54
1	5068371	5068411	17	2.529412	0.924528	41	53
1	5068681	5068854	76	2.315789	0.625	174	48
1	5081655	5081699	14	3.266667	1	45	11
1	5086993	5087044	17	3.166667	0.5	52	4
1	5087360	5087588	68	3.357143	0.021277	229	47
1	5105759	5105923	62	2.661538	0.384615	165	52
1	5105978	5106045	21	3.227273	0.826087	68	46
1	5130149	5130183	14	2.5	0.45098	35	51
1	5136040	5136114	31	2.451613	0.333333	75	15
1	5139899	5139942	21	2.095238	0.851852	44	27
1	5143089	5143313	77	2.922078	0.125	225	48
1	5150805	5150945	72	2	0.127273	141	55
1	5153296	5153382	42	2.071429	0.333333	87	36
1	5157470	5157503	11	3.090909	1	34	2
1	5158477	5158515	20	1.95	1	39	33
1	5162188	5162235	25	1.92	0.125	48	32
1	5171777	5171908	24	5.75	0.217391	132	46
1	5172360	5172580	12	18.833334	0.870968	221	62
1	5180793	5180854	20	3.3	1	62	51
1	5186794	5186890	51	1.921569	0.607843	97	51
1	5186960	5186989	14	2.142857	0.071429	30	56
1	5189667	5189711	15	2.941176	1	45	22
1	5197429	5197496	23	2.956522	0.276596	68	47
1	5215336	5215372	19	1.947368	0.135135	37	37
1	5220220	5220393	18	10.363636	0.944444	174	36
1	5243444	5243495	25	2.08	0.4375	52	32
1	5248293	5248323	15	2.066667	1	31	58
1	5249979	5250038	25	2.37037	0.087719	60	57
1	5255718	5255752	18	2.055556	1	35	11
1	5265756	5265789	16	2.125	1	34	41
1	5268354	5268388	17	2.176471	0.789474	35	19
1	5268609	5268651	15	2.8125	0.083333	43	24
1	5270221	5270289	30	2.5	0.130435	69	23
1	5272194	5272304	22	5.045455	0.824561	111	57
1	5276796	5276828	16	2.0625	1	33	30
1	5276833	5276906	24	3	0.172414	74	29
1	5276936	5276982	20	2.35	0.4	47	20
1	5282340	5282373	12	2.846154	1	34	44
1	5285294	5285390	10	9.7	1	97	58
1	5297553	5297587	17	2.117647	0.333333	35	33
1	5304355	5304422	18	3.777778	0.757576	68	66
1	5306630	5306673	23	1.913043	1	44	68
1	5321616	5321644	14	2.142857	1	29	3
1	5350555	5350597	23	1.956522	0	43	26
1	5362171	5362232	32	2.0625	1	62	40
1	5364033	5364343	51	6.117647	0.304348	311	46
1	5374368	5374405	18	2.111111	0.173333	38	75
1	5394094	5394838	30	24.838709	0.288889	745	45
1	5399559	5399589	16	1.9375	1	31	12
1	5403718	5403826	17	6.333333	0.478261	109	46
1	5407403	5407449	15	3.133333	1	47	42
1	5409017	5409077	23	2.652174	0.44	61	50
1	5413246	5413285	11	4	1	40	20
1	5422543	5422586	18	2.555556	0.290323	44	31
1	5435110	5435147	20	1.9	0.575758	38	33
1	5441023	5441080	29	2	0.058824	58	51
1	5443677	5443701	13	1.923077	0	25	0
1	5447252	5447338	16	5.9375	0.409091	87	44
1	5447363	5447401	21	1.952381	0.333333	39	45
1	5447587	5447645	18	3.25	0.2	59	50
1	5453063	5453258	54	3.603448	0.469388	196	49
1	5454699	5454748	26	2	1	50	50
1	5454762	5454874	16	6.947369	1	113	54
1	5459480	5459540	12	5.153846	1	61	39
1	5464601	5465149	60	9.168831	0.47541	549	61
1	5464601	5465149	60	9.168831	0.47541	549	61
1	5473768	5474316	40	14.019231	0.137255	549	51
1	5486424	5486465	22	1.909091	0.692308	42	13
1	5486583	5486634	26	2	0.106383	52	47
1	5488724	5488755	16	2.125	0.302326	32	43
1	5488881	5488930	18	2.777778	0.925926	50	54
1	5490400	5490459	19	3.315789	0.617647	60	68
1	5496553	5496591	14	2.647059	0	39	0
1	5496934	5496999	22	3	0.344828	66	58
1	5497012	5497062	22	2.5	0.25	51	56
1	5504273	5504318	18	2.578947	0.809524	46	21
1	5504824	5504856	15	2.2	0.142857	33	42
1	5530215	5530285	17	4.176471	0.333333	71	69
1	5545468	5546316	19	44.857143	0.413793	849	58
1	5560715	5560880	20	8.230769	0.482759	166	58
1	5580161	5580198	19	2	0.061224	38	49
1	5581824	5581860	17	2.176471	1	37	18
1	5590578	5590654	38	2.026316	0.090909	77	33
1	5604358	5604413	28	2	0.190476	56	42
1	5617379	5617404	12	2.166667	0.22449	26	49
1	5637533	5637565	15	2.2	0.538462	33	39
1	5638133	5638161	10	2.9	1	29	58
1	5661025	5661057	16	2.0625	1	33	21
1	5661686	5662012	20	16.173914	0.569231	327	65
1	5666414	5666474	32	1.9375	0.12	61	25
1	5672293	5672361	33	2.090909	0.021277	69	47
1	5680292	5680316	12	2.083333	0.789474	25	76
1	5685247	5685291	14	3.0625	1	45	4
1	5692798	5692891	28	3.344828	0.288136	94	59
1	5693646	5694138	94	5.395833	0.45	493	40
1	5711588	5711669	41	2	0.155556	82	45
1	5713758	5713831	32	2.3125	0.111111	74	18
1	5714851	5714882	15	2.133333	1	32	3
1	5715081	5715152	37	1.972973	0	72	26
1	5715200	5715238	19	2.052632	0.5	39	20
1	5715369	5715396	13	2.153846	0.207547	28	53
1	5716007	5716140	20	6.689655	1	134	40
1	5716749	5716796	20	2.4	0.773585	48	53
1	5721242	5721275	17	2.058824	1	34	20
1	5722166	5722311	36	4.055555	0.242424	146	66
1	5722166	5722311	36	4.055555	0.242424	146	66
1	5727639	5728311	100	6.788462	0.449275	673	69
1	5740969	5741021	23	2.304348	0.322034	53	59
1	5741632	5741706	39	1.923077	0.176471	75	51
1	5746344	5746518	49	3.56	0.446809	175	47
1	5748843	5748890	22	2.181818	0.733333	48	45
1	5751926	5751994	25	2.730769	0.9375	69	64
1	5761768	5761887	30	4.03125	1	120	33
1	5763958	5763986	15	2	0	29	0
1	5772055	5772139	27	3.137931	0.253333	85	75
1	5773584	5773772	63	3	0.151515	189	66
1	5773584	5773772	63	3	0.151515	189	66
1	5793520	5793769	28	8.928572	0.540984	250	61
1	5796635	5796674	20	2	1	40	45
1	5804743	5804801	25	2.44	0.333333	59	45
1	5809958	5809994	16	2.4375	0.2	37	40
1	5810009	5810069	33	1.909091	0.48	61	50
1	5820856	5820904	17	3.055556	0.2	49	30
1	5823136	5823194	13	5.153846	0.142857	59	14
1	5826796	5826883	19	4.68421	0.623188	88	69
1	5827964	5828026	19	3.35	0.666667	63	66
1	5840559	5840638	28	2.857143	0.132075	80	53
1	5844075	5844123	22	2.347826	0	49	0
1	5845701	5845733	15	2.2	0.2	33	15
1	5849288	5849460	92	1.913043	0.333333	173	30
1	5855574	5856654	17	63.611111	0.178571	1081	56
1	5859772	5859815	20	2.2	0.368421	44	19
1	5862844	5862961	12	9.666667	0.9	118	40
1	5864005	5864047	16	2.705882	1	43	44
1	5864406	5864446	20	2.05	1	41	43
1	5864518	5864572	24	2.291667	0.960784	55	51
1	5864591	5864655	32	2.03125	1	65	38
1	5868518	5868572	18	3.105263	0.416667	55	48
1	5868836	5868894	27	2.259259	0.88	59	50
1	5868949	5869123	84	2.202381	0.72	175	50
1	5869144	5869801	45	14.948276	0.708333	658	48
1	5876547	5877705	24	48.346153	0.584906	1159	53
1	5880222	5880261	18	2.222222	0.285714	40	70
1	5889640	5889769	33	3.941176	0.957447	130	47
1	5891530	5891557	12	2.333333	0.58209	28	67
1	5893245	5893326	25	3.28	0.68254	82	63
1	5899247	5899348	35	2.868421	0.357143	102	56
1	5899963	5900020	18	3.222222	0.510204	58	49
1	5909830	5909873	16	2.764706	0.8	44	40
1	5925437	5925534	50	1.96	0.142857	98	70
1	5928776	5929329	12	47.736843	0.653846	554	52
1	5929383	5929445	12	5.5	0.735849	63	53
1	5933877	5933946	22	3.166667	0.740741	70	54
1	5933988	5934056	27	2.586207	0.75	69	56
1	5934093	5934149	15	3.8	0.484848	57	66
1	5939211	5939247	19	1.947368	0.84375	37	64
1	5939455	5939503	21	2.409091	0.652174	49	46
1	5939836	5939949	18	6.2	0.653846	114	52
1	5940068	5940101	12	2.833333	0.692308	34	52
1	5942217	5942459	27	9	0.3	243	60
1	5943313	5943477	55	3	0.147541	165	61
1	5943649	5943737	45	1.977778	0.245902	89	61
1	5944478	5945484	49	20.959183	0.559322	1007	59
1	5947981	5948019	18	2.166667	0.577465	39	71
1	5955888	5956054	55	3.036364	0	167	62
1	5971703	5971744	13	3.285714	0.2	42	35
1	5975639	5975700	32	1.9375	0.015385	62	65
1	5982729	5982946	36	6.055555	0.014925	218	67
1	5994558	5994593	17	2.117647	0.490196	36	51
1	5996656	5996699	23	1.956522	0.666667	44	24
1	5997177	5997340	36	4.425	0	164	62
1	5999444	5999608	82	2.060976	0.147059	165	68
1	6008674	6008736	15	4.125	0.605634	63	71
1	6009875	6009976	53	1.943396	0.056604	102	53
1	6010124	6010148	13	1.923077	1	25	40
1	6012615	6012686	20	3.6	0.866667	72	75
1	6013121	6013171	16	3.222222	0.363636	51	22
1	6014830	6014891	31	2	0.515152	62	33
1	6017477	6017839	52	6.980769	0.1	363	40
1	6018080	6018117	20	1.9	0.8	38	20
1	6024901	6025002	15	6.941176	1	102	4
1	6037507	6037553	20	2.35	0.381818	47	55
1	6037940	6037991	17	2.947368	1	52	73
1	6042610	6042680	29	2.466667	0.12	71	25
1	6048805	6048951	49	3	0.352941	147	68
1	6050692	6050727	13	2.923077	0.157895	36	19
1	6059872	6059929	22	2.666667	0.428571	58	70
1	6059967	6060032	34	2	0.36	66	75
1	6060079	6060123	22	2.136364	0.257143	45	70
1	6064982	6065548	40	14.325	0.753846	567	65
1	6065950	6066822	40	22.476191	0.84127	873	63
1	6067561	6067598	11	3.454545	0.461538	38	78
1	6069917	6069949	13	2.692308	1	33	12
1	6071271	6071570	79	3.802469	0.342857	300	70
1	6072077	6072268	33	5.878049	1	192	55
1	6072289	6072662	49	7.59322	0.934426	374	61
1	6072692	6072755	18	3.476191	1	64	57
1	6081524	6082606	22	49.241379	0.609756	1083	41
1	6085522	6085568	23	2.043478	0.180328	47	61
1	6085901	6086042	17	8.352942	0.342857	142	70
1	6092668	6092731	13	4.444445	1	64	29
1	6093244	6093373	52	2.481482	0.636364	130	55
1	6093505	6093545	22	1.954545	0.44	41	50
1	6095269	6095298	16	1.9375	0.428571	30	70
1	6103312	6103380	37	1.972973	0.174603	69	63
1	6121375	6121466	37	2.486486	0.025641	92	78
1	6122361	6122392	16	2.0625	0.142857	32	21
1	6128414	6128531	60	1.966667	0.018182	118	55
1	6131690	6131794	16	6.363636	0.074627	105	67
1	6131806	6131970	56	2.982143	0.178082	165	73
1	6133316	6133344	15	2	0.907692	29	65
1	6138065	6138185	58	2.086207	0.176471	121	68
1	6138065	6138185	58	2.086207	0.176471	121	68
1	6146884	6146992	55	1.981818	0.507692	109	65
1	6148101	6148134	18	1.944444	1	34	2
1	6155920	6155997	13	6.333333	0.941176	78	68
1	6159484	6159515	17	1.941176	0.492958	32	71
1	6175351	6175378	13	2.153846	0.333333	28	21
1	6179779	6179888	12	8.875	0.032258	110	31
1	6187930	6188025	39	2.51282	0.473684	96	76
1	6194595	6194650	24	2.458333	0.163636	56	55
1	6194683	6194734	22	2.363636	0.269841	52	63
1	6204515	6204555	20	2.2	0.3	41	40
1	6208365	6208406	16	2.625	0.449275	42	69
1	6210258	6210316	27	2.333333	0.684211	59	38
1	6215111	6215272	40	4	0.746032	162	63
1	6216742	6216871	59	2.20339	0.212121	130	66
1	6218705	6218862	80	1.975	0.206349	158	63
1	6220041	6220589	17	30.652174	0.058824	549	68
1	6220041	6220589	17	30.652174	0.058824	549	68
1	6221161	6221225	22	3	0.962963	65	54
1	6222447	6222481	14	2.642857	1	35	14
1	6235917	6235947	15	2.066667	0.590909	31	44
1	6247673	6247699	14	1.928571	1	27	7
1	6249228	6249314	20	4.35	0.782609	87	46
1	6253261	6253305	22	2.136364	0.509434	45	53
1	6262058	6262094	19	1.947368	0.934426	37	61
1	6263931	6263969	18	2.166667	0.0625	39	32
1	6266618	6266652	18	1.944444	0.105263	35	76
1	6274171	6274201	15	2.133333	0.612903	31	31
1	6294112	6294165	28	1.928571	0.068966	54	58
1	6295741	6295771	10	3.1	0.414141	31	99
1	6303947	6303976	16	1.9375	0.726027	30	73
1	6305033	6305141	26	4.413793	1	109	70
1	6309765	6309806	23	1.956522	0.325843	42	89
1	6318836	6318882	23	2.043478	0.236364	47	55
1	6319951	6320033	43	1.930233	0	83	54
1	6325248	6325408	42	3.837209	0.015873	161	63
1	6331659	6331708	21	2.380952	0.333333	50	72
1	6352722	6352756	11	3.272727	1	35	11
1	6359512	6359658	47	3.125	0.129032	147	62
1	6360522	6360902	57	6.383562	0.442623	381	61
1	6365485	6365861	39	9.690476	0.058824	377	68
1	6366225	6366282	25	2.32	0.764706	58	68
1	6367675	6368797	19	58.51852	0.172414	1123	58
1	6368853	6368903	20	2.55	0.46875	51	64
1	6374800	6375034	80	2.939759	0.540984	235	61
1	6388527	6388570	21	2.095238	0.241379	44	58
1	6393764	6393795	16	2.0625	0.675676	32	74
1	6397939	6397994	26	2.153846	0.392857	56	56
1	6400009	6400042	18	1.944444	1	34	14
1	6414660	6414950	30	9.757576	0.484848	291	66
1	6416452	6416533	10	8.545455	0.565217	82	69
1	6423976	6424031	18	3.111111	0	56	66
1	6428865	6428905	12	3.416667	0.34375	41	64
1	6446133	6446163	16	1.9375	0.044776	31	67
1	6453536	6453572	17	2.176471	0.548387	37	93
1	6455595	6455723	41	3.146342	0.142857	129	42
1	6459697	6459734	11	3.636364	1	38	13
1	6468643	6468685	13	3.461539	1	43	13
1	6468835	6468872	16	2.5	1	38	5
1	6483724	6483753	14	2.142857	0.277778	30	36
1	6491723	6491765	13	3.357143	1	43	30
1	6496956	6497100	72	2.013889	0.137931	145	58
1	6496956	6497100	72	2.013889	0.137931	145	58
1	6507181	6507314	19	7	0.205479	134	73
1	6509478	6509533	23	2.434783	0.321429	56	56
1	6535233	6535346	24	4.653846	0.970588	114	68
1	6542752	6542781	12	2.5	1	30	6
1	6545764	6545895	33	3.973684	0.454545	132	77
1	6565291	6565380	17	5.277778	0.294118	90	68
1	6568835	6568869	18	1.944444	1	35	45
1	6576746	6576779	18	1.944444	0.483871	34	31
1	6576780	6576939	16	10.6875	1	160	20
1	6578620	6578658	18	2.222222	1	39	10
1	6592854	6592892	18	2.166667	0.098039	39	51
1	6598367	6598405	19	2.052632	0.263158	39	19
1	6607980	6608055	24	3.12	0.512195	76	41
1	6612494	6612540	20	2.5	0	47	0
1	6622607	6622644	19	2	0.807692	38	52
1	6630057	6630111	11	5.166667	1	55	61
1	6642705	6642747	21	2.047619	0.38983	43	59
1	6656356	6656418	32	1.96875	0.310345	63	58
1	6662790	6662824	18	1.944444	0.038961	35	77
1	6674357	6674396	22	1.909091	0.463415	40	82
1	6677107	6677135	13	2.307692	0.133333	29	30
1	6680642	6680666	12	2.083333	0.076923	25	52
1	6685181	6685236	18	3	0.542169	56	83
1	6701096	6701141	17	2.705882	0.393939	46	33
1	6709993	6710018	10	2.6	0.266667	26	30
1	6719286	6719332	19	2.473684	0.657143	47	35
1	6722595	6722807	66	3.30303	0.069767	213	43
1	6731279	6731337	30	1.966667	0.032258	59	31
1	6735458	6735492	12	2.785714	1	35	5
1	6739473	6739507	16	2.1875	0.47619	35	42
1	6746259	6746351	21	4.107143	0.52381	93	21
1	6746362	6746405	21	2.142857	0.636364	44	22
1	6753757	6753799	21	2.047619	0	43	36
1	6757612	6757667	22	2.545455	0.258065	56	62
1	6758993	6759031	10	3.9	0	39	0
1	6767855	6767885	15	2.066667	0.185185	31	54
1	6776310	6776392	24	3.2	0.787879	83	66
1	6791347	6791392	21	2.285714	0	46	12
1	6802548	6802578	12	2.583333	0	31	0
1	6802602	6802833	15	16.095238	0	232	2
1	6807266	6807322	25	2.28	0.3125	57	64
1	6811536	6811565	15	2	0.538462	30	26
1	6817223	6817276	18	2.95	0.5	54	12
1	6827542	6827571	12	2.461539	0.454545	30	22
1	6828693	6828725	17	1.941176	0.25	33	48
1	6834689	6834713	13	1.923077	1	25	12
1	6837495	6837531	14	2.642857	1	37	13
1	6838045	6838071	12	2.25	0.454545	27	66
1	6842963	6843004	12	3.357143	1	42	16
1	6853086	6853138	23	2.304348	1	53	22
1	6867919	6867966	16	3	0.372549	48	51
1	6874776	6874807	16	2	0.675676	32	37
1	6885529	6885557	15	2	0.212121	29	33
1	6890081	6890114	14	2.466667	0	34	0
1	6890864	6890897	13	2.642857	1	34	17
1	6896097	6896136	20	2	0.423729	40	59
1	6896633	6896690	20	2.818182	0.574468	58	47
1	6897059	6897101	16	2.6875	0.438596	43	57
1	6898624	6898653	15	2	0.454545	30	22
1	6914443	6914488	15	3.1875	0.407407	46	27
1	6914589	6914621	17	1.941176	1	33	15
1	6931907	6931941	18	1.944444	1	35	5
1	6941409	6941458	25	2	0.04	50	50
1	6943495	6943522	10	2.8	0.714286	28	70
1	6971546	6971664	30	3.84375	0.052632	119	38
1	6977207	6977306	51	1.960784	0.518519	100	54
1	6984366	6984436	20	3.55	0.513514	71	74
1	6986350	6986426	25	3.24	1	77	59
1	6986710	6986781	23	3.038461	1	72	45
1	6987043	6987077	17	2.058824	0.056604	35	53
1	6990058	6990164	53	2.056604	0.254902	107	51
1	7001011	7001052	19	2.263158	0.492063	42	63
1	7024009	7024135	56	2.298246	0.322034	127	59
1	7024225	7024376	28	5.46875	0.47541	152	61
1	7028738	7028762	12	2.083333	0.090909	25	44
1	7039793	7039930	54	2.592592	0.223881	138	67
1	7043795	7043837	20	2.15	1	43	58
1	7043892	7043991	16	6.047619	0.960784	100	51
1	7044018	7044190	24	7.407407	1	173	47
1	7051109	7051134	13	2	0.533333	26	30
1	7055340	7055379	13	3.071429	1	40	7
1	7061198	7061297	50	2	0.842105	100	38
1	7075814	7075955	68	2.088235	0.333333	142	57
1	7091353	7091383	15	2.066667	1	31	19
1	7104372	7104521	31	4.870968	0.126761	150	71
1	7111718	7111769	20	2.5	0.333333	52	57
1	7112716	7112795	40	2	0.333333	80	63
1	7115929	7116080	75	2.026667	0.066667	152	60
1	7124128	7124297	47	3.481482	0.963636	170	55
1	7161952	7161992	20	2.1	0.894737	41	38
1	7163385	7164344	17	54.119049	0.756098	960	41
1	7166342	7166388	21	2.238095	0.927273	47	55
1	7174723	7175785	49	21.66	0.245283	1063	53
1	7181287	7181346	27	2.214286	0.555556	60	36
1	7186082	7186118	18	2.111111	1	37	43
1	7204296	7204361	19	3.380952	1	66	42
1	7206853	7206950	28	3.466667	0.7	98	40
1	7207530	7207618	31	2.818182	0.75	89	40
1	7207650	7208035	23	15.454545	0.853659	386	41
1	7208267	7208329	19	3.526316	0.87234	63	47
1	7208382	7208438	15	3.526316	1	57	49
1	7235106	7235139	10	3.4	0.807692	34	52
1	7237098	7237181	19	4.7	0.676471	84	68
1	7237496	7237584	40	2.25	0.630769	89	65
1	7260360	7260392	17	1.941176	0.666667	33	36
1	7261319	7261375	28	2.035714	0	57	28
1	7264866	7264907	21	2.047619	1	42	7
1	7282764	7282800	19	1.947368	0.129032	37	62
1	7283388	7283457	24	2.92	0.818182	70	44
1	7289479	7289725	13	18.346153	0.940298	247	67
1	7305286	7305320	18	1.944444	1	35	31
1	7315358	7315399	18	2.555556	1	42	4
1	7316838	7316976	35	4	0.309091	139	55
1	7328442	7328542	51	1.980392	0.08	101	50
1	7330255	7330303	10	4.9	1	49	14
1	7344894	7344933	19	2.105263	0.044776	40	67
1	7349922	7350055	46	2.895833	0.083333	134	48
1	7369666	7369695	14	2.142857	0.130435	30	23
1	7381438	7381467	16	1.9375	0.559322	30	59
1	7382963	7383009	22	2.363636	1	47	48
1	7383034	7383073	11	3.461539	1	40	57
1	7397540	7397789	29	8.666667	0.068966	250	58
1	7402650	7402683	17	2	0.677419	34	31
1	7407455	7407562	56	1.964286	0.125	108	48
1	7410779	7410811	10	3.4	1	33	42
1	7412216	7412278	26	2.538461	0.965517	63	58
1	7422266	7423032	19	39.967743	0.695652	767	46
1	7427810	7428544	32	22.969696	0.178571	735	56
1	7447123	7447147	13	1.923077	0.2	25	60
1	7458474	7458529	23	2.434783	0.354839	56	31
1	7464991	7465022	17	1.941176	0.666667	32	18
1	7466621	7466727	18	5.954545	0.461538	107	52
1	7477112	7477151	17	2.352941	0.254237	40	59
1	7488111	7488148	18	2.111111	0.307692	38	52
1	7489395	7489566	24	6.942857	0.85	172	40
1	7490267	7490305	18	2.166667	1	39	43
1	7490315	7490349	15	2.333333	0.909091	35	44
1	7490406	7490449	18	2.421053	0.818182	44	44
1	7490592	7490632	21	1.952381	0.911111	41	45
1	7494094	7494171	34	2.294118	0.666667	78	66
1	7516207	7516380	19	8.807693	0.934426	174	61
1	7517044	7517086	16	2.75	0.9375	43	64
1	7517103	7517166	28	2.285714	0.585366	64	82
1	7517543	7517600	17	3.333333	0.333333	58	72
1	7523447	7523500	24	2.416667	0.5	54	44
1	7523512	7523627	10	11.2	0.688889	116	45
1	7523659	7523705	25	1.96	0.461538	47	52
1	7534185	7534456	90	3.022222	0	272	44
1	7535165	7535194	14	2.214286	1	30	20
1	7540120	7540231	17	6.68421	0.622642	112	53
1	7540242	7540345	22	4.769231	0.625	104	48
1	7548119	7548249	11	11.8	0.348837	131	43
1	7548542	7548606	28	2.392857	0.8	65	40
1	7548721	7548822	37	2.868421	0.692308	102	26
1	7552611	7552977	36	10.568182	0.644444	367	45
1	7553051	7553131	36	2.305556	0.666667	81	48
1	7553205	7553501	49	5.788733	0.72093	297	43
1	7558361	7558505	20	7.407407	1	145	44
1	7558831	7558874	20	2.2	0.714286	44	42
1	7558919	7560520	79	20.963964	0.702128	1602	47
1	7562957	7562987	14	2.214286	0.72093	31	86
1	7564947	7565194	83	2.988095	0.066667	248	60
1	7566487	7566546	13	4.5	1	60	33
1	7566739	7566905	77	2.2375	0.658537	167	41
1	7566965	7567027	17	3.888889	0.9375	63	32
1	7572174	7572206	16	2.0625	1	33	24
1	7575015	7575280	38	7.026316	0.30303	266	66
1	7589020	7589081	16	3.875	0.116279	62	43
1	7591590	7591619	15	2	0.245283	30	53
1	7596175	7596227	21	2.523809	0.164179	53	67
1	7602614	7602740	31	4.096774	0.272727	127	55
1	7610118	7610162	22	2.090909	0.878788	45	66
1	7610600	7610641	15	2.8125	0.605634	42	71
1	7611366	7611432	16	4.176471	0.627907	67	43
1	7613160	7613366	35	5.763158	0.941176	207	34
1	7628127	7629469	51	27.060242	0.954545	1343	44
1	7639594	7639636	13	3.2	1	43	9
1	7646174	7646206	17	1.941176	0.5	33	72
1	7652321	7652349	15	1.933333	0.607843	29	51
1	7654140	7654200	12	5.25	1	61	34
1	7657159	7657203	23	1.956522	0.423729	45	59
1	7661084	7661156	37	1.972973	0.105263	73	76
1	7661237	7661613	40	9.682927	0.044776	377	67
1	7663044	7663104	28	2.178571	0.348837	61	43
1	7673790	7673938	77	1.935065	0.558824	149	68
1	7692051	7692104	10	5.4	0.28	54	75
1	7706042	7706086	24	1.916667	0.54386	45	57
1	7706715	7706826	45	2.478261	0.661017	112	59
1	7714529	7714701	18	9.625	0.952381	173	42
1	7714796	7714855	30	2	1	60	45
1	7714930	7715308	41	8.967213	1	379	43
1	7715474	7715770	20	15	0.953488	297	43
1	7718375	7718451	38	2.026316	0.074074	77	54
1	7735485	7735531	24	2.041667	0.809524	47	42
1	7740948	7741003	20	2.8	0.015385	56	65
1	7745066	7745249	45	4.088889	0.241379	184	58
1	7764079	7764107	14	2.142857	0.679012	29	81
1	7764980	7765046	34	2.058824	0.44086	67	93
1	7778249	7778328	20	4	0.132075	80	53
1	7785934	7786070	51	2.784314	0.079365	137	63
1	7799820	7800208	98	3.989796	0.148936	389	47
1	7802423	7802453	16	1.9375	0.5	31	12
1	7803277	7803416	69	2.028986	0	140	20
1	7839258	7839282	13	1.923077	0	25	0
1	7842350	7842447	46	2.130435	0.354839	98	62
1	7844445	7844488	21	2.095238	0.382716	44	81
1	7857249	7857276	12	2.333333	0.714286	28	49
1	7870616	7870658	21	2.047619	0.614035	43	57
1	7889948	7890186	54	4.418182	0.37931	239	58
1	7893965	7893994	16	1.9375	1	30	3
1	7907078	7907135	21	2.73913	0.5	58	4
1	7924937	7925606	57	11.929825	0.355932	670	59
1	7935100	7935151	12	4.214286	1	52	11
1	7937187	7937217	11	2.909091	1	31	6
1	7944856	7944949	12	8.083333	1	94	53
1	7945947	7945975	14	2.142857	1	29	82
1	7949701	7949739	19	2.052632	0.411765	39	17
1	7954190	7954223	16	2.125	1	34	17
1	7960462	7960496	12	2.916667	1	35	40
1	7961767	7961814	19	2.578947	0.607843	48	51
1	7974253	7974307	18	3.047619	0.974684	55	79
1	7988941	7988995	19	2.909091	1	55	21
1	7995800	7995856	28	2.035714	0.12	57	50
1	7998083	7998123	17	2.411765	1	41	4
1	8002050	8002127	29	2.677419	1	78	43
1	8002151	8002252	16	6.75	1	102	44
1	8004240	8004303	33	1.969697	0.481481	64	27
1	8004610	8004660	25	2.12	0	51	0
1	8009971	8010012	19	2.210526	0.5	42	28
1	8012150	8012174	13	1.923077	0.5	25	64
1	8012965	8013222	49	5.339622	0.012346	258	81
1	8012965	8013222	49	5.339622	0.012346	258	81
1	8021911	8021945	18	1.944444	0.176471	35	68
1	8031319	8031349	16	1.9375	0.06383	31	47
1	8033777	8033819	14	3	1	43	2
1	8048077	8048120	22	2	0	44	40
1	8050144	8050177	15	2.266667	1	34	52
1	8050220	8050755	81	6.593407	0.962963	536	54
1	8055221	8055317	12	8	1	97	54
1	8057611	8057650	21	1.904762	1	40	10
1	8076892	8076926	18	1.944444	0.254237	35	59
1	8076961	8076985	12	2.083333	1	25	12
1	8086858	8087269	10	42.599998	0.627119	412	59
1	8090307	8090362	17	3.25	0.176471	56	17
1	8100028	8100069	17	2.470588	0.730769	42	52
1	8100424	8100485	30	2.066667	0.5	62	36
1	8101184	8101213	15	2	0.454545	30	22
1	8109157	8109194	18	2.166667	1	38	15
1	8115481	8115528	11	4.5	1	48	10
1	8118086	8118130	12	3.642857	1	45	31
1	8122162	8122200	20	1.95	0.818182	39	22
1	8124827	8124859	14	2.428571	0.6	33	15
1	8129098	8129124	14	1.928571	1	27	7
1	8175594	8175675	38	2.184211	0.016393	82	61
1	8183915	8183958	19	2.45	1	44	22
1	8187247	8187279	12	2.833333	0.692308	33	39
1	8199267	8199304	17	2.411765	0.3	38	20
1	8199469	8199511	21	2.047619	0.058824	43	34
1	8210699	8210740	17	2.470588	0.555556	42	9
1	8213600	8213689	24	3.730769	0.190476	90	42
1	8213708	8213755	25	1.92	0.404255	48	47
1	8221729	8221771	19	2.263158	0.38983	43	59
1	8223527	8223572	16	2.875	0.6	46	10
1	8235708	8235758	26	1.961538	0.1	51	20
1	8248372	8248415	11	4.166667	0	44	0
1	8251110	8251135	12	2.166667	0.461538	26	26
1	8256111	8256161	18	2.85	0	51	2
1	8274642	8274676	16	2.1875	0.214286	35	28
1	8275231	8275272	14	3	0	42	0
1	8275949	8275998	26	1.923077	0.241379	50	58
1	8293781	8293821	20	2.1	0.307692	41	26
1	8299285	8299471	92	2.032609	0.125	187	48
1	8313911	8313940	11	2.666667	1	30	10
1	8320506	8320531	12	2.166667	0.363636	26	22
1	8320921	8321045	62	2.016129	0.166667	125	60
1	8322392	8322424	17	2	1	33	6
1	8322906	8322943	16	2.4375	1	38	34
1	8326909	8326948	22	1.909091	0.294118	40	34
1	8327160	8327189	15	2	0.130435	30	46
1	8332661	8332705	17	2.666667	0.5	45	8
1	8332729	8332782	30	1.933333	0.571429	54	14
1	8336900	8337266	17	21.52	0.954545	367	44
1	8337653	8337708	23	2.434783	0.322581	56	62
1	8344073	8344113	21	1.952381	0.074627	41	67
1	8361181	8362036	28	30.655172	0.181818	856	44
1	8362778	8362828	24	2.125	0.695652	51	46
1	8365725	8365755	14	2.285714	1	31	16
1	8373373	8373436	20	3.083333	0.318182	64	44
1	8391288	8391507	26	8.5	1	220	7
1	8392479	8392515	14	2.785714	1	37	27
1	8393284	8393332	24	2.125	1	49	16
1	8404672	8405196	16	32.4375	0.953488	525	43
1	8407993	8408020	14	2	0.282051	28	78
1	8418641	8418700	15	4	0.352113	60	71
1	8419829	8419871	19	2.368421	0.538462	43	78
1	8421095	8421133	12	3.25	0.72973	39	74
1	8426965	8427016	13	4	1	52	13
1	8434807	8434836	15	2	1	30	33
1	8435559	8435897	28	12.107142	0.4	339	50
1	8480355	8480381	14	1.928571	1	27	40
1	8488847	8488880	17	2	1	34	8
1	8492457	8492536	30	2.666667	0.137931	80	58
1	8492999	8493029	12	2.583333	0.142857	31	28
1	8527294	8527337	23	1.913043	0.142857	44	35
1	8528961	8528995	15	2.375	1	35	14
1	8530721	8530778	29	2.068965	0.183673	58	49
1	8539351	8539384	11	3.090909	0	34	0
1	8541534	8541570	16	2.375	1	37	10
1	8542902	8542940	19	2.105263	0.555556	39	9
1	8550927	8550970	20	2.25	0.181818	44	22
1	8551495	8551532	13	2.928571	0.764706	38	17
1	8553068	8553092	11	2.272727	0.125	25	64
1	8556696	8556734	15	2.733333	0.166667	39	60
1	8558757	8558787	14	2.214286	0	31	0
1	8560183	8560217	15	2.333333	1	35	14
1	8560673	8561200	40	13.333333	0.042254	528	71
1	8560673	8561200	40	13.333333	0.042254	528	71
1	8561218	8561868	48	14.015385	0.025	651	80
1	8561218	8561868	48	14.015385	0.025	651	80
1	8561914	8562144	50	4.627451	0.047619	231	84
1	8561914	8562144	50	4.627451	0.047619	231	84
1	8562191	8562318	49	2.62	0.012658	128	79
1	8562191	8562318	49	2.62	0.012658	128	79
1	8570100	8570179	12	6.666667	0.918367	80	49
1	8586221	8586333	58	2.017241	0	113	54
1	8591508	8591540	17	2	1	33	27
1	8593893	8593936	20	2.2	0.571429	44	28
1	8605693	8605742	18	2.833333	1	50	2
1	8606340	8606376	10	3.727273	0	37	0
1	8606903	8606933	13	2.384615	1	31	9
1	8610582	8610621	11	3.833333	1	40	22
1	8612875	8613564	38	17.472727	0.333333	690	54
1	8614765	8614977	35	6.085714	0.190476	213	42
1	8653546	8653574	12	2.5	0.512195	29	41
1	8655503	8655615	45	2.604167	1	113	7
1	8672805	8672840	17	2.117647	0.333333	36	24
1	8673870	8673903	13	2.692308	0.882353	34	34
1	8695268	8695313	24	1.916667	0.647059	46	34
1	8702190	8702218	13	2.230769	1	29	37
1	8706115	8706208	46	2.043478	0.4	94	40
1	8707302	8707341	20	2	0.411765	40	17
1	8716292	8716317	12	2.166667	0.166667	26	72
1	8718821	8718853	11	2.916667	1	33	18
1	8720105	8720138	18	1.944444	1	34	2
1	8723750	8723784	18	1.944444	0.545455	35	22
1	8738645	8738696	17	3.058824	0.685714	52	70
1	8744733	8744782	25	2	0.52	50	50
1	8750932	8750969	19	2.105263	1	38	2
1	8768440	8768470	16	1.9375	0.7	31	60
1	8770327	8770391	34	1.911765	0.16129	65	31
1	8775249	8775286	20	1.9	0.764706	38	17
1	8780580	8780637	19	3.047619	0.48	58	50
1	8786189	8786228	12	3.416667	1	40	10
1	8791105	8791143	21	1.952381	0	39	30
1	8799844	8799876	14	2.357143	1	33	45
1	8802726	8802794	24	2.916667	0.317073	69	41
1	8817732	8817770	20	1.95	0.6	39	35
1	8817949	8817991	20	2.15	1	43	39
1	8826606	8826638	14	2.5	1	33	9
1	8831972	8832010	11	3.545455	1	39	10
1	8837912	8837958	21	2.333333	1	47	12
1	8841583	8841616	17	2.117647	1	34	5
1	8865042	8865080	16	2.529412	1	39	12
1	8873135	8873178	22	2	0.833333	44	24
1	8892261	8892302	11	3.833333	0.826087	42	23
1	8905922	8905992	37	1.972973	0.183099	71	71
1	8909271	8909295	13	1.923077	0.466667	25	60
1	8928736	8928764	15	2	0	29	0
1	8939192	8939225	14	2.428571	0.52381	34	84
1	8949880	8949912	12	2.75	0.333333	33	18
1	8963580	8963614	15	2.4	0.789474	35	19
1	8964445	8964486	15	2.8	1	42	64
1	8965396	8965441	17	2.777778	0.764706	46	34
1	8981099	8981125	14	1.928571	0.2	27	55
1	8987922	8987963	21	2	1	42	14
1	8992300	8992338	18	2.166667	0.090909	39	55
1	9002162	9002188	11	2.454545	1	27	14
1	9006851	9006880	12	2.583333	1	30	6
1	9009627	9009652	13	2	0.433962	26	53
1	9015092	9015165	35	2.114286	0.125	74	48
1	9015671	9015722	23	2.26087	0.54386	52	57
1	9032620	9032649	15	2	0.606061	30	66
1	9035205	9035239	12	2.916667	0.945205	35	73
1	9036173	9036271	51	1.941176	0.125	99	32
1	9041381	9041469	22	4.230769	1	89	47
1	9044356	9044505	18	8.518518	1	150	39
1	9044639	9044672	10	3.5	1	34	14
1	9050193	9050273	40	2.025	0.228571	81	70
1	9050913	9050946	18	2	0.214286	34	28
1	9063914	9063958	21	2.190476	1	45	24
1	9077378	9077414	14	2.6	1	37	29
1	9078806	9078838	17	2	0.333333	33	27
1	9084893	9084952	22	2.818182	0.016393	60	61
1	9085007	9085041	11	3.181818	0.384615	35	65
1	9091029	9091060	15	2.133333	0.510204	32	49
1	9096900	9096937	11	3.5	0.428571	38	7
1	9097316	9097401	45	1.911111	0.054545	86	55
1	9099774	9099817	21	2.095238	0.372093	44	86
1	9102768	9102792	10	2.5	1	25	40
1	9111242	9111300	32	1.9375	1	59	37
1	9111309	9111347	20	1.95	0.666667	39	30
1	9113043	9113080	14	2.785714	1	38	2
1	9113098	9113638	17	32.200001	0	541	0
1	9120042	9120266	11	20	1	225	42
1	9120307	9120357	11	4.75	0.956522	51	46
1	9120501	9120741	97	2.539216	0.924528	241	53
1	9131936	9132023	28	3.142857	0.44	88	75
1	9132043	9132158	44	2.695652	0.464789	116	71
1	9141325	9141370	19	2.473684	0.809524	46	21
1	9146974	9147070	39	2.538461	0.56	97	50
1	9166499	9166549	24	2.125	0.09375	51	64
1	9168052	9168097	23	2	0.535714	46	56
1	9172970	9173018	21	2.380952	0.583333	49	48
1	9176192	9176435	11	21.68421	0	244	0
1	9189237	9189332	46	2.130435	0.432099	96	81
1	9191884	9191930	18	2.611111	0.894737	47	38
1	9193655	9193686	16	2	0	32	0
1	9199577	9199609	10	3.272727	1	33	9
1	9207550	9207590	11	3.833333	1	41	12
1	9214647	9214788	41	3.4	0.304348	142	46
1	9215004	9216058	41	25.767443	0.185185	1055	54
1	9220071	9220153	36	2.305556	1	83	25
1	9222014	9222054	18	2.333333	1	41	14
1	9227369	9227406	19	2.105263	1	38	10
1	9231845	9231901	30	1.9	0.04	57	50
1	9244460	9244503	19	2.315789	0.148936	44	47
1	9252528	9252564	19	1.947368	1	37	16
1	9261803	9261844	12	3.461539	1	42	64
1	9261895	9261932	15	2.533333	0.222222	38	72
1	9268960	9269012	24	2.375	1	53	11
1	9271232	9271293	22	2.863636	0.567568	62	37
1	9292058	9292093	18	2	0.6	36	55
1	9294766	9294826	16	3.833333	0.414141	61	99
1	9301449	9301478	14	2.214286	1	30	3
1	9310413	9310630	38	5.736842	0.78125	218	64
1	9318205	9318345	28	5.035714	0.428571	141	42
1	9318491	9318538	22	2.181818	0.282051	48	39
1	9318681	9318717	11	3.363636	0.372549	37	51
1	9318746	9318867	47	2.576923	0.315789	122	38
1	9318883	9318961	11	6.529412	0.666667	79	36
1	9319347	9319412	28	2.464286	0.35	66	40
1	9319491	9319864	47	7.836066	0.351351	374	37
1	9319905	9319995	25	3.769231	0.365854	91	41
1	9320005	9320105	25	4.28	0.428571	101	35
1	9320115	9320196	28	3.142857	0.26087	82	46
1	9320305	9320593	25	11.939394	0.35	289	40
1	9320598	9320807	99	2.191919	0.435897	210	39
1	9335711	9335805	42	2.261905	0.166667	95	60
1	9339831	9339894	14	4.714286	0.745455	64	55
1	9340425	9340510	18	4.777778	0.747126	86	87
1	9342504	9342560	24	2.375	1	57	57
1	9354087	9354178	20	4.5	0.511111	92	45
1	9354188	9354257	30	2.333333	0.276596	70	47
1	9354264	9354314	26	1.961538	0.5	51	44
1	9354322	9354348	12	2.25	0.06383	27	47
1	9354370	9354431	22	2.818182	0.466667	62	45
1	9356654	9356691	14	2.714286	0.722222	38	36
1	9357800	9357867	33	2.060606	0.641026	68	39
1	9358253	9358289	18	2.111111	0	37	20
1	9358339	9358373	17	2.058824	0	35	10
1	9370133	9370289	54	2.909091	0.1	157	60
1	9374235	9374264	16	1.9375	1	30	10
1	9379678	9379711	18	1.944444	0.04918	34	61
1	9384113	9384142	15	2	0.118644	30	59
1	9394712	9394785	36	2.055556	0.470588	74	68
1	9409999	9410041	10	4.4	0.438596	43	57
1	9410062	9410142	30	2.6875	0.72093	81	43
1	9416852	9416905	16	3.5	0.944444	54	36
1	9416914	9416973	19	3.2	0.944444	60	36
1	9417075	9417389	16	20.40909	0.958333	315	48
1	9434565	9434604	20	2	0.411765	40	17
1	9444706	9444751	15	3.066667	0.103448	46	58
1	9467210	9467261	25	2.08	0.25	52	40
1	9468651	9468691	15	2.705882	1	41	19
1	9474443	9474475	12	2.833333	1	33	12
1	9474685	9474711	13	2.076923	0	27	0
1	9475519	9475550	16	2.125	1	32	12
1	9477169	9477229	30	2.166667	0.843137	61	51
1	9484594	9484625	16	2	1	32	75
1	9505758	9505803	22	2.090909	0.055556	46	36
1	9513538	9513585	17	2.75	0.346939	48	49
1	9524369	9524419	24	2.125	0.035714	51	56
1	9537651	9537698	14	3.352941	0.673469	48	49
1	9537779	9537846	16	4.25	0.902439	68	41
1	9543686	9543726	19	2.157895	0.116279	41	43
1	9549156	9549189	15	2.266667	1	34	41
1	9549727	9549775	11	4.461538	1	49	10
1	9552404	9552443	20	2	0.384615	40	39
1	9562361	9562416	23	2.5	1	56	3
1	9562948	9563009	11	6.25	1	62	25
1	9563773	9563828	29	2.068965	1	56	3
1	9576160	9576201	21	2.047619	1	42	28
1	9582740	9582781	13	3.384615	0.652174	42	23
1	9587432	9587462	16	1.9375	0.366667	31	60
1	9593730	9593780	25	2.04	0.464286	51	56
1	9609362	9609594	29	8	0.678571	233	56
1	9616722	9616778	12	4.642857	0.714286	57	49
1	9618917	9618941	13	1.923077	0.428571	25	56
1	9620749	9620783	18	1.944444	0.473684	35	19
1	9621984	9622035	26	2	0.166667	52	36
1	9630722	9630753	14	2.285714	1	32	21
1	9645064	9645101	20	1.9	1	38	15
1	9648848	9648899	28	1.928571	0.402299	52	87
1	9665323	9665484	54	3	0.38983	162	59
1	9684258	9684370	40	2.902439	0.942857	113	35
1	9688841	9688879	18	2.166667	1	39	61
1	9691683	9691709	12	2.25	0.230769	27	65
1	9703132	9703179	10	5.2	1	48	27
1	9705502	9705533	13	2.615385	0	32	0
1	9723524	9723554	14	2.214286	0.085714	31	35
1	9723619	9723665	14	3.3125	1	47	2
1	9724075	9724117	20	2.2	1	43	16
1	9734751	9734783	10	3.4	0.333333	33	9
1	9738204	9738236	14	2.357143	1	33	9
1	9741908	9742023	56	2.071429	0.215686	116	51
1	9744904	9744937	11	3.181818	1	34	8
1	9745815	9745868	24	2.25	0.555556	54	54
1	9755031	9755060	10	3	0.755102	30	49
1	9755179	9755210	15	2.133333	0.714286	32	21
1	9759583	9759609	14	1.928571	0.774194	27	62
1	9762042	9762071	15	2	1	30	16
1	9765382	9765413	12	2.833333	1	32	12
1	9766849	9766888	18	2.444444	0.666667	40	12
1	9772327	9772356	16	1.9375	0	30	0
1	9780724	9780748	13	1.923077	1	25	80
1	9781018	9781154	22	6.26087	0.623188	137	69
1	9791906	9791941	19	1.947368	0.366667	36	60
1	9792134	9792173	21	1.952381	0.5	40	20
1	9821558	9821584	12	2.25	0	27	0
1	9822576	9822686	37	3	0.294118	111	68
1	9828043	9828077	18	1.944444	0.435897	35	39
1	9828236	9828931	31	22.6875	0.476923	696	65
1	9845136	9845316	93	1.989247	0.06383	181	47
1	9852093	9852159	33	2.030303	0.381818	67	55
1	9858163	9858232	16	4.190476	1	70	64
1	9870152	9870230	12	6.785714	0.968254	79	63
1	9883552	9883667	19	6	0.416667	116	72
1	9897886	9897962	22	3.222222	0.944444	77	36
1	9897965	9898014	26	2	1	50	50
1	9898030	9898098	35	2.057143	0.928571	69	28
1	9904589	9904614	12	2.166667	1	26	57
1	9919023	9919048	11	2.363636	0.621622	26	37
1	9923108	9923214	52	2.057692	0.09375	107	64
1	9925661	9925703	17	2.611111	0.777778	43	18
1	9931419	9931446	11	2.545455	0.21875	28	64
1	9939272	9939309	13	2.866667	1	38	42
1	9951011	9951051	20	2.05	0.107692	41	65
1	9970094	9970140	22	2.272727	0.115789	47	95
1	9973386	9973417	13	2.615385	1	32	12
1	9976021	9976104	49	1.77551	0.466667	84	15
1	9977351	9977377	13	2.076923	0	27	0
1	9978902	9978942	12	3.461539	0.75	41	16
1	9988068	9988106	19	2.052632	0.476923	39	65
1	9988375	9988405	15	2.133333	0.828571	31	35
1	9993068	9993098	16	1.9375	0.39726	31	73
1	9999467	9999496	15	2	0.559322	30	59
1	10044434	10044477	18	2.5	0.090909	44	33
1	10055752	10055802	14	3.75	1	51	5
1	10057759	10057797	18	2.166667	0.550562	39	89
1	10069919	10069959	16	2.625	1	41	19
1	10074014	10074073	29	2.068965	0	60	36
1	10076314	10076351	15	2.533333	0.733333	38	15
1	10081019	10081050	14	2.357143	1	32	59
1	10088145	10088182	16	2.4375	1	38	15
1	10089869	10089914	20	2.35	0.789474	46	19
1	10090200	10090232	17	2	1	33	18
1	10091700	10091752	25	2.12	1	53	22
1	10095772	10095818	10	4.636364	0	47	0
1	10097453	10097492	15	2.6875	0.190476	40	42
1	10099115	10099162	16	3	0.833333	48	24
1	10115331	10115392	19	3.380952	1	62	22
1	10126080	10126125	16	2.875	1	46	73
1	10131738	10131765	12	2.333333	1	28	17
1	10138824	10138861	16	2.470588	0.409091	38	44
1	10144727	10144773	22	2.181818	1	47	14
1	10155199	10155223	13	1.923077	0.333333	25	12
1	10157522	10157597	38	2	0.285714	76	28
1	10160019	10160063	13	3.357143	1	45	2
1	10163670	10163708	15	2.666667	1	39	12
1	10164756	10164806	26	1.961538	0	51	38
1	10167356	10167406	21	2.428571	1	51	47
1	10169924	10170017	48	1.958333	0.409836	94	61
1	10171059	10171101	10	4.3	0.608696	43	46
1	10171258	10171311	22	2.5	0.888889	54	54
1	10184429	10184482	26	2.076923	0.038462	54	52
1	10186561	10186600	18	2.222222	0.72973	40	37
1	10193113	10193163	24	2.125	0.15625	51	64
1	10199807	10199833	13	2.076923	0.064516	27	62
1	10229406	10229436	15	2.133333	0.073171	31	41
1	10234995	10235042	20	2.45	0.515152	48	33
1	10236826	10236861	14	2.714286	1	36	8
1	10245114	10245147	12	3	1	34	11
1	10246929	10247022	17	5.473684	0.686275	94	51
1	10247642	10248376	17	43.322582	1	735	1
1	10250573	10250619	21	2.363636	1	47	25
1	10263645	10263679	17	2.117647	0.904762	35	42
1	10283582	10283624	22	2	1	43	9
1	10299639	10299682	13	3.428571	1	44	2
1	10304354	10304389	13	2.785714	1	36	8
1	10334732	10334903	86	2	0.466667	172	30
1	10341391	10341418	13	2.153846	1	28	21
1	10374465	10374496	14	2.428571	1	32	21
1	10382955	10382997	14	3.133333	1	43	16
1	10387132	10387188	27	2.111111	0.346154	57	52
1	10412075	10412377	61	5	0.755102	303	49
1	10426478	10426610	30	4.433333	0.419355	133	62
1	10434607	10434650	22	2	0.1	44	40
1	10455674	10455699	13	2	1	26	7
1	10464151	10464198	18	2.666667	0.333333	48	30
1	10468038	10468074	18	2.055556	0.777778	37	45
1	10486175	10486304	41	3.170732	0.190476	130	42
1	10496766	10496798	10	3.4	1	33	9
1	10506380	10506404	12	2.083333	1	25	12
1	10550331	10550422	44	2.090909	0.132075	92	53
1	10565588	10565614	11	2.454545	0	27	0
1	10567119	10567170	26	2	0.268293	52	41
1	10568251	10568281	12	2.538461	1	31	9
1	10571629	10571863	25	9.481482	0.056604	235	53
1	10574141	10574190	14	3.352941	1	50	20
1	10576441	10576484	21	2.095238	0.079365	44	63
1	10581221	10581266	21	2.285714	1	46	26
1	10604174	10604280	53	2.018868	0.371429	107	35
1	10609897	10609933	19	1.947368	0	37	16
1	10614417	10614449	15	2.2	0	33	48
1	10633338	10633375	19	2.052632	0.354839	38	31
1	10635132	10635164	17	1.941176	1	33	18
1	10637453	10637487	14	2.5	1	35	14
1	10640556	10640601	24	1.916667	0.2	46	65
1	10641764	10641857	42	2.285714	1	94	1
1	10646133	10646160	12	2.333333	1	28	25
1	10649487	10649521	18	1.944444	0.666667	35	30
1	10650244	10650305	20	3.1	0.2	62	50
1	10665758	10665805	18	2.684211	0.707317	48	41
1	10670084	10670114	16	1.9375	1	31	6
1	10671086	10671122	14	2.642857	0.666667	37	48
1	10691542	10691722	35	5.142857	0.085714	181	70
1	10691542	10691722	35	5.142857	0.085714	181	70
1	10699137	10699208	15	4.8	0.242424	72	66
1	10699287	10699335	24	2.041667	0.242105	49	95
1	10703190	10703227	18	2.166667	0.315789	38	76
1	10717667	10717752	24	3.518518	0.619048	86	63
1	10719447	10719481	13	2.692308	0.780822	35	73
1	10721475	10722430	55	16.902439	0.767442	956	43
1	10722634	10722660	12	2.25	1	27	44
1	10723052	10723084	18	1.944444	0.272727	33	66
1	10736601	10736641	20	2.05	0.672727	41	55
1	10754738	10754779	13	3.066667	0.333333	42	99
1	10759999	10760132	29	4.6	0.727273	134	44
1	10767714	10767744	16	2	0.206349	31	63
1	10769663	10769715	16	3.235294	0.964912	53	57
1	10773346	10773377	16	2	0.333333	32	9
1	10775529	10776369	21	40.238094	0.774194	841	62
1	10789144	10789184	22	1.954545	1	41	70
1	10794720	10794744	12	2.083333	1	25	40
1	10804402	10804788	24	16.125	0	387	66
1	10807695	10807722	13	2.153846	0.086957	28	46
1	10808281	10808386	54	1.962963	0.04918	106	61
1	10811395	10811443	19	2.684211	0.1875	49	64
1	10827150	10827280	64	2.046875	0.298246	131	57
1	10830113	10830158	16	2.941176	1	46	23
1	10837712	10837761	13	4	1	50	48
1	10838016	10838052	12	3.083333	0.72973	37	37
1	10838070	10838128	30	1.966667	0.941176	59	34
1	10838229	10838467	12	21.6875	0.9	239	40
1	10866991	10867046	24	2.333333	0.952381	56	42
1	10869629	10869713	39	2.25	0.021277	85	47
1	10884439	10884511	36	2.027778	0.230769	73	52
1	10886557	10886620	32	2	0.6	64	15
1	10894033	10894451	12	36.285713	1	419	36
1	10905871	10905917	13	3.5	1	47	25
1	10909068	10909103	10	3.333333	0.692308	36	13
1	10913472	10913524	27	1.962963	0.869565	53	46
1	10926365	10926411	12	3.916667	0.8	47	80
1	10930676	10930733	20	2.9	0.657143	58	35
1	10931595	10931636	13	3.285714	1	42	9
1	10933404	10933519	29	4	0.207547	116	53
1	10952625	10952697	18	4.5	1	73	32
1	10963136	10963185	11	4.5	1	50	18
1	10971190	10971276	12	7.384615	0.75	87	48
1	10975386	10975423	13	3	0	38	0
1	10975957	10975983	14	1.928571	0.275362	27	69
1	10980192	10980252	32	2	0.37931	61	58
1	10993750	10993808	20	2.95	1	59	27
1	11022094	11022133	18	2.277778	1	40	55
1	11023445	11023477	12	2.75	1	33	21
1	11029363	11029387	10	2.5	0.076923	25	52
1	11036466	11036497	16	2	0.647059	32	68
1	11041541	11041613	38	2.026316	0.958333	73	48
1	11051150	11051181	10	3.3	1	32	6
1	11075973	11076005	14	2.357143	1	33	3
1	11096567	11096610	14	3.066667	0.5	44	8
1	11099075	11099115	18	2.277778	0.625	41	48
1	11100155	11100205	16	3.176471	0.958333	51	48
1	11100582	11100623	20	2.1	1	42	50
1	11100661	11100704	21	2.190476	0.914894	44	47
1	11100755	11100938	87	2.149425	0.957447	184	47
1	11100999	11101041	12	3.583333	0.902439	43	41
1	11101068	11101117	20	2.5	1	50	42
1	11101149	11101312	57	2.894737	1	164	45
1	11102044	11102203	72	2.260274	0.833333	160	48
1	11102507	11102546	16	2.5625	0.918367	40	49
1	11102631	11102670	16	2.5	0.807692	40	52
1	11119951	11119983	16	2.125	0.4	33	90
1	11121877	11122007	67	1.955224	0.22449	131	49
1	11139384	11139419	15	2.466667	1	36	13
1	11157842	11157889	25	1.92	0.2	48	20
1	11160001	11160124	20	6.238095	0.47541	124	61
1	11172015	11172044	12	2.5	1	30	20
1	11172682	11172915	78	3.012658	0.206897	234	58
1	11188888	11188926	20	1.95	0.375	39	48
1	11190673	11190718	12	4.083333	0.546667	46	75
1	11201880	11201909	11	2.666667	0	30	0
1	11202059	11202100	13	3.285714	0	42	0
1	11216033	11216063	10	3	0	31	0
1	11220983	11221011	14	2.071429	0.59375	29	64
1	11230733	11230758	13	2	1	26	7
1	11233968	11233995	13	2.153846	0.354839	28	31
1	11242439	11242473	18	1.944444	0.466667	35	30
1	11245481	11245514	12	2.769231	1	34	20
1	11245658	11245686	15	1.933333	0.538462	29	26
1	11257586	11257610	12	2.083333	1	25	32
1	11259862	11259892	15	2.066667	0.219512	31	41
1	11277527	11277561	15	2.4	0.230769	35	65
1	11280089	11280131	10	4.5	1	43	11
1	11281750	11281803	22	2.521739	0.25	54	8
1	11306330	11306357	13	2.153846	0.2	28	35
1	11326992	11327044	26	2.038461	0.090909	53	44
1	11327333	11327361	13	2.307692	1	29	24
1	11351116	11351160	22	2.045455	0.36	45	25
1	11357205	11357244	13	3.153846	0.0625	40	32
1	11363518	11363562	19	2.4	0	45	0
1	11365760	11366109	40	8.930233	0.111111	350	72
1	11366604	11366662	25	2.36	0.793103	59	58
1	11370583	11370663	18	4.611111	0.833333	81	72
1	11381111	11381140	13	2.307692	0.071429	30	56
1	11389132	11389393	16	16.095238	0.106383	262	47
1	11396856	11396898	22	1.954545	0.052632	43	38
1	11397041	11397077	15	2.4375	0.103448	37	29
1	11397261	11397338	11	7.181818	0.428571	78	28
1	11398588	11398670	30	2.727273	0.111111	83	54
1	11403092	11403120	15	2	0.722222	29	72
1	11407550	11407769	16	13.714286	1	220	55
1	11411158	11411206	24	2.041667	0.037037	49	54
1	11416576	11416614	19	2.157895	1	39	12
1	11433557	11434506	21	44.849998	0.960784	950	51
1	11442498	11442533	11	3.363636	1	36	11
1	11448458	11448532	35	2.171429	0.704918	75	61
1	11463396	11463449	29	1.931034	0.846154	54	13
1	11472793	11472827	12	2.916667	0.698113	35	53
1	11473861	11474013	14	11.285714	1	153	62
1	11492387	11492436	23	2.347826	1	50	16
1	11501789	11501860	21	3.375	1	72	56
1	11501908	11501976	15	4.263158	1	69	57
1	11517625	11517701	42	1.928571	0.52381	77	63
1	11531696	11531752	21	2.714286	1	57	52
1	11541484	11541518	17	2.117647	0.215686	35	51
1	11547391	11547428	19	2	0.333333	38	54
1	11554386	11554414	14	2.071429	0.259259	29	54
1	11581066	11581090	11	2.272727	0.222222	25	72
1	11581285	11581775	38	12.886364	0.777778	491	63
1	11582581	11583056	10	43.214287	0.232877	476	73
1	11582581	11583056	10	43.214287	0.232877	476	73
1	11583480	11583749	30	9	0.484848	270	66
1	11584621	11584725	40	2.619048	0.815385	105	65
1	11584817	11584888	24	3.291667	0.806452	72	62
1	11588697	11588853	72	2.180556	0.186441	157	59
1	11607627	11607724	14	7	0.531915	98	47
1	11621898	11622052	12	12.5	1	155	38
1	11627563	11627594	15	2.133333	0.785714	32	56
1	11631782	11631819	20	1.9	0.615385	38	52
1	11669268	11669356	43	2.162791	0.066667	89	45
1	11670846	11670906	18	3.4	0.968254	61	63
1	11678314	11678364	20	2.65	0.772727	51	44
1	11688983	11689143	51	3.156863	0.531915	161	47
1	11692477	11692524	16	3.0625	0.9375	48	64
1	11693576	11693642	35	1.942857	0	67	32
1	11700563	11700597	10	3.363636	0	35	0
1	11701740	11701817	37	2.108108	0.373134	78	67
1	11714877	11714910	13	2.692308	0.474747	34	99
1	11729659	11729768	10	11.428572	0.272727	110	22
1	11739221	11739253	17	1.941176	0	33	0
1	11751525	11751549	13	1.923077	0.428571	25	56
1	11754923	11754962	13	3.230769	0.774194	40	62
1	11762128	11762270	15	9.238095	0.64	143	50
1	11762343	11762383	19	2.210526	0.672727	41	55
1	11762439	11762485	22	2.136364	0.75	47	48
1	11790246	11790447	16	12.428572	0.678571	202	56
1	11811753	11811977	38	5.921052	0.142857	225	49
1	11813827	11813860	17	2	0.46875	34	64
1	11818947	11818973	12	2.25	0.517241	27	58
1	11830257	11830295	19	2.105263	0.081081	39	37
1	11836314	11836342	15	2	0.625	29	16
1	11851484	11851537	17	3.470588	0.661972	54	71
1	11864505	11864538	13	2.692308	0.75	34	16
1	11866343	11866377	18	2	0.343284	35	67
1	11883350	11883392	21	2.047619	0.103448	43	29
1	11889587	11889866	32	8.75	0.114754	280	61
1	11889587	11889866	32	8.75	0.114754	280	61
1	11894095	11894172	10	7.25	0.508772	78	57
1	11899149	11899189	19	2.157895	1	41	14
1	11907786	11907815	11	2.727273	0.559322	30	59
1	11914170	11914202	17	2	0.52381	33	63
1	11916694	11916733	16	2.5	0.153846	40	52
1	11930033	11930073	10	4.3	0.236364	41	55
1	11934661	11934705	25	1.92	0.2	45	55
1	11937086	11937152	24	2.8	0.757576	67	33
1	11942002	11942039	20	1.9	0.333333	38	39
1	11944831	11944875	23	2	0.692308	45	13
1	11955658	11955693	18	2	0	36	0
1	11958088	11958129	14	3	1	42	16
1	11969606	11969653	10	4.8	0.362637	48	91
1	11986199	11986233	19	1.947368	0.3125	35	64
1	11986354	11986411	28	2.25	0.318681	58	91
1	11987693	11987734	14	3	0	42	0
1	11991470	11991511	19	2.210526	0.2	42	35
1	11997972	11998023	28	1.928571	0.4	52	10
1	12003018	12003053	19	1.947368	1	36	19
1	12004813	12004852	20	2.1	0.316456	40	79
1	12005536	12005581	16	2.875	0.16129	46	62
1	12020062	12020142	40	2.025	0.433333	81	60
1	12023100	12023135	16	2.3125	1	36	2
1	12026453	12026603	21	7.08	0.859155	151	71
1	12031251	12031318	33	2.121212	0.891892	68	74
1	12032233	12032267	17	2.058824	0.92	35	50
1	12032611	12032657	19	2.473684	1	47	38
1	12040288	12040319	15	2.133333	0.475	32	80
1	12041145	12041210	32	2.0625	0.2	66	45
1	12043166	12043199	16	2.125	0.310345	34	58
1	12047731	12047762	14	2.285714	0.837838	32	37
1	12068402	12068556	47	3.4	0.02381	155	84
1	12068402	12068556	47	3.4	0.02381	155	84
1	12068573	12068879	40	7.833333	0.101449	307	69
1	12069233	12069288	25	2.32	0.78125	56	64
1	12070843	12070955	53	2.132076	0.233333	113	60
1	12081450	12081485	13	2.769231	1	36	11
1	12085086	12085134	13	3.8	1	49	14
1	12097393	12097417	13	1.923077	1	25	8
1	12103134	12103552	40	10.738095	0.057143	419	70
1	12106919	12106957	14	2.6875	0.72	39	50
1	12108447	12108513	13	5.384615	0.9	67	20
1	12111270	12111297	14	2	0.2	28	35
1	12113913	12113993	32	2.53125	0.652174	81	46
1	12136136	12136174	11	3.636364	1	39	7
1	12136755	12136791	19	1.947368	0.391304	37	69
1	12139961	12139996	17	2.117647	1	36	16
1	12142002	12142107	26	4.076923	0.740741	106	54
1	12146504	12146571	33	2.090909	0.846154	68	65
1	12150256	12150284	12	2.416667	1	29	51
1	12150622	12150684	28	2.25	1	63	55
1	12154677	12154701	13	1.923077	0.333333	25	12
1	12169220	12169269	21	2.363636	0.846154	50	26
1	12188171	12188199	14	2.071429	0.409091	29	44
1	12191507	12191536	12	2.5	1	30	20
1	12205004	12205078	38	1.973684	0.353846	75	65
1	12216942	12216974	14	2.357143	1	33	3
1	12221273	12221315	22	2	0.5	43	64
1	12226786	12226827	15	2.8	0.584416	42	77
1	12228031	12228120	47	1.978723	0	90	34
1	12232979	12233011	18	1.944444	1	33	48
1	12244462	12244574	58	1.982759	0.029412	113	68
1	12251417	12251667	18	13.789474	0.507246	251	69
1	12252285	12252352	28	2.428571	0.583333	68	48
1	12277073	12277131	27	2.185185	0.2	59	50
1	12290719	12290885	85	1.964706	0.333333	167	57
1	12297111	12297213	20	4.958333	0.913043	103	23
1	12298287	12298344	31	1.935484	0.76	58	25
1	12299907	12300018	56	2	0.136364	112	44
1	12302317	12302494	46	4.043478	0.371429	178	35
1	12302995	12303024	16	1.9375	1	30	13
1	12307549	12307579	11	2.818182	1	31	22
1	12310908	12311248	85	4.011765	0.153846	341	52
1	12312873	12312929	14	3.888889	0.75	57	8
1	12323583	12323675	45	2.066667	0.652174	93	23
1	12333281	12333310	15	2	0	30	12
1	12335278	12335305	14	2	0	28	0
1	12340939	12341017	41	1.97561	0.75	79	8
1	12359564	12359740	88	2.011364	0.454545	177	22
1	12381162	12381191	15	2	1	30	50
1	12386034	12386072	15	2.5625	1	39	2
1	12394386	12394420	16	2.1875	1	35	40
1	12421413	12421469	11	5	0	57	0
1	12437099	12437128	11	2.666667	1	30	10
1	12440253	12440331	29	2.724138	0.076923	79	13
1	12456981	12457007	12	2.25	1	27	14
1	12457785	12457819	17	2.058824	0.290323	35	31
1	12476490	12476517	14	2	1	28	35
1	12484609	12484665	30	1.9	0.433962	57	53
1	12506588	12506636	18	2.722222	0.789474	49	38
1	12520654	12520697	19	2.421053	0.2	44	10
1	12535944	12535973	15	2.066667	1	30	10
1	12542788	12542871	21	4	0.058824	84	17
1	12550607	12550937	41	8.073171	0.22807	331	57
1	12579321	12579354	17	2.058824	0.728395	34	81
1	12586183	12586222	11	3.636364	0.558442	40	77
1	12589965	12589994	12	2.583333	1	30	13
1	12591252	12591296	19	2.421053	0.428571	45	28
1	12593877	12593931	26	2.153846	0.142857	55	21
1	12603529	12603601	15	4.9375	1	73	21
1	12606672	12606702	15	2.066667	1	31	22
1	12612417	12612560	75	1.946667	0.373134	144	67
1	12631133	12631165	18	1.944444	0.12	33	75
1	12642813	12643769	62	15.454545	0.961538	957	52
1	12644892	12644990	12	8.416667	0.469388	99	49
1	12645000	12645302	87	3.445652	0.531915	303	47
1	12646983	12647052	23	3.043478	0.692308	70	52
1	12664942	12665012	32	2.21875	0.473684	71	57
1	12665215	12665306	18	5.333333	0.030303	92	33
1	12665394	12665440	18	2.666667	0.351351	47	37
1	12665452	12665525	18	4.444445	0.037037	74	27
1	12667845	12667885	16	2.5625	1	41	36
1	12674762	12674835	36	2.055556	0.035714	74	56
1	12675139	12675216	25	3.12	0.2	78	40
1	12683173	12683218	20	2.35	0.709091	46	55
1	12684783	12684817	18	1.944444	0.909091	35	44
1	12688094	12688128	13	2.769231	0.525424	35	59
1	12690433	12690581	85	1.858824	0.107692	149	65
1	12691122	12691289	71	2.424658	0.035714	168	56
1	12704947	12704984	12	3.071429	1	38	57
1	12705005	12705089	24	3.366667	1	85	56
1	12705091	12705218	50	2.603774	1	128	50
1	12718651	12718799	40	3.6	0.42029	149	69
1	12724351	12724386	18	2.055556	0.733333	36	15
1	12733547	12733594	24	2	0.636364	48	22
1	12748149	12748217	25	2.76	0.428571	69	14
1	12749804	12749863	16	3.833333	1	60	1
1	12753322	12753378	16	3.5	0.76	57	25
1	12756655	12756692	20	1.9	0.076923	38	39
1	12764266	12764325	28	2.142857	0.568627	60	51
1	12772810	12772899	43	2.093023	0.105263	90	38
1	12775209	12775282	37	2	0.142857	74	42
1	12775474	12775593	16	7.526316	1	120	65
1	12777804	12777896	31	3	0.375	93	48
1	12821459	12821490	14	2.285714	1	32	12
1	12824903	12824960	17	3.411765	0	58	34
1	12825621	12825672	16	3.210526	0.222222	52	18
1	12843509	12843556	15	3.2	0.362319	48	69
1	12858511	12858651	73	1.986301	0.04	141	50
1	12869476	12869522	11	4.25	0.666667	47	12
1	12869657	12869681	12	2.083333	0.6	25	40
1	12869728	12869753	12	2.166667	0.533333	26	30
1	12873879	12873924	22	2.090909	0.483871	46	31
1	12889145	12889208	29	2.344828	1	64	45
1	12889230	12889259	12	2.5	1	30	43
1	12894384	12894416	17	1.941176	0	33	6
1	12894784	12894814	15	2.066667	1	31	3
1	12897847	12897905	32	1.90625	0	59	0
1	12902766	12902794	11	2.727273	1	29	17
1	12913808	12913859	23	2.25	0.476923	52	65
1	12923969	12924109	73	1.986301	0.019608	141	51
1	12943699	12943786	32	2.771429	0.953488	88	43
1	12943803	12943832	12	2.5	1	30	43
1	12949142	12949174	17	1.941176	0	33	6
1	12949542	12949572	15	2.066667	1	31	3
1	12952602	12952664	21	3	0	63	0
1	12962640	12962736	39	2.487805	0.098592	97	71
1	12962793	12962926	48	2.82	0	134	80
1	12962793	12962926	48	2.82	0	134	80
1	12965095	12965122	14	2	0.5625	28	64
1	12975373	12975488	16	7.411765	1	116	65
1	12981898	12981998	25	4.16	0.333333	101	9
1	12991520	12991557	16	2.352941	0.8	38	20
1	13002838	13002948	29	3.866667	1	111	44
1	13002970	13002999	12	2.5	1	30	43
1	13010527	13010567	12	3.384615	0	41	4
1	13010927	13010957	15	2.066667	1	31	3
1	13018812	13018913	31	3.28125	0.348837	102	43
1	13021814	13021925	50	2.24	0	112	58
1	13025945	13025974	11	2.666667	0	30	0
1	13028388	13028417	15	2	1	30	16
1	13034875	13034899	13	1.923077	0	25	0
1	13037071	13037100	14	2.214286	0.212121	30	33
1	13039340	13039372	13	2.615385	1	33	21
1	13113170	13113280	29	3.866667	0.954545	111	44
1	13113302	13113331	12	2.5	1	30	43
1	13120858	13120898	12	3.384615	1	41	2
1	13121258	13121288	15	2.066667	1	31	3
1	13129133	13129201	32	2.21875	0.435897	69	39
1	13132558	13132610	22	2.458333	1	53	20
1	13133302	13133331	15	2	1	30	16
1	13141978	13142007	14	2.214286	0.212121	30	33
1	13157200	13157323	67	1.880597	0.054545	124	55
1	13158025	13158066	18	2.368421	0.533333	42	30
1	13168831	13169009	70	2.642857	0.925926	179	27
1	13192706	13192851	26	5.645161	1	146	26
1	13204503	13204551	23	2.217391	0.083333	49	48
1	13327835	13327867	13	2.615385	1	33	21
1	13330031	13330144	59	1.966102	0.538462	114	26
1	13332315	13332339	13	1.923077	0	25	0
1	13338796	13338825	15	2	1	30	16
1	13339179	13339224	23	2	0.826087	46	23
1	13341239	13341268	12	2.583333	0	30	0
1	13345037	13345074	15	2.666667	1	38	10
1	13345290	13345401	50	2.24	0	112	58
1	13348326	13348430	31	3.375	0.333333	105	42
1	13356276	13356312	15	2.4375	1	37	2
1	13356672	13356712	12	3.307692	1	41	2
1	13364223	13364269	12	3.916667	1	47	44
1	13364291	13364400	29	3.827586	0.954545	110	44
1	13375684	13375721	16	2.352941	0.8	38	20
1	13385218	13385318	25	4.16	0.25	101	8
1	13402109	13402136	14	2	0.5625	28	64
1	13404304	13404437	48	2.82	0	134	80
1	13404304	13404437	48	2.82	0	134	80
1	13417652	13417688	15	2.4375	1	37	2
1	13418056	13418088	17	1.941176	0	33	6
1	13423369	13423415	12	3.916667	1	47	44
1	13423437	13423519	29	2.862069	1	83	44
1	13433092	13433286	19	10.25	0.852941	195	68
1	13433973	13434097	40	3.125	0.121212	125	66
1	13435043	13435119	38	2.078947	0.013699	77	73
1	13435043	13435119	38	2.078947	0.013699	77	73
1	13435634	13435671	20	2	0	38	0
1	13442304	13442357	10	5.363636	1	54	66
1	13445546	13445686	73	1.986301	0.019608	141	51
1	13450272	13450311	11	3.538461	0.459459	40	37
1	13453593	13453621	15	1.933333	0.172414	29	58
1	13468317	13468898	53	10.981482	0.019608	582	51
1	13475889	13476001	59	1.949153	0.555556	113	27
1	13498377	13498401	10	2.5	1	25	8
1	13500442	13500928	37	12.35	0.028571	487	70
1	13500442	13500928	37	12.35	0.028571	487	70
1	13501941	13501986	11	4.166667	1	46	10
1	13505447	13505476	13	2.307692	0.212121	30	33
1	13532752	13532795	23	2	1	44	22
1	13536621	13536688	32	2.125	0.245902	68	61
1	13538438	13538469	15	2.2	1	32	15
1	13538887	13538975	24	3.64	0.302326	89	43
1	13539031	13539134	41	2.536585	0.209302	104	43
1	13539223	13539351	41	3.166667	0.142857	129	42
1	13545361	13545477	41	2.857143	0.209302	117	43
1	13622906	13622933	14	2	0.5625	28	64
1	13625101	13625234	48	2.82	0	134	80
1	13625101	13625234	48	2.82	0	134	80
1	13638449	13638485	15	2.4375	1	37	2
1	13638853	13638885	17	1.941176	0	33	6
1	13644166	13644212	12	3.916667	1	47	44
1	13644234	13644316	29	2.862069	1	83	44
1	13653886	13654080	19	10.25	0.852941	195	68
1	13654767	13654891	40	3.125	0.121212	125	66
1	13656477	13656514	20	2	0	38	0
1	13663159	13663212	10	5.363636	1	54	66
1	13666401	13666541	73	1.986301	0.019608	141	51
1	13671127	13671166	11	3.538461	0.459459	40	37
1	13674448	13674476	15	1.933333	0.172414	29	58
1	13689153	13689734	53	10.981482	0.019608	582	51
1	13696725	13696837	59	1.949153	0.555556	113	27
1	13719209	13719233	10	2.5	1	25	8
1	13721274	13721760	37	12.35	0.028571	487	70
1	13721274	13721760	37	12.35	0.028571	487	70
1	13722773	13722818	11	4.166667	1	46	10
1	13726277	13726306	13	2.307692	0.212121	30	33
1	13753612	13753655	23	2	1	44	22
1	13757480	13757547	32	2.125	0.245902	68	61
1	13759297	13759328	15	2.2	1	32	15
1	13759746	13759834	24	3.64	0.302326	89	43
1	13759890	13759993	41	2.536585	0.209302	104	43
1	13760082	13760210	41	3.166667	0.142857	129	42
1	13766220	13766336	41	2.857143	0.209302	117	43
1	13773444	13773471	13	2.153846	1	28	7
1	13782775	13782800	13	2	0	26	0
1	13791769	13791821	20	2.65	1	53	56
1	13792121	13792322	12	18.166666	0.923077	202	26
1	13808217	13808280	10	6.363636	1	64	51
1	13808592	13808638	21	2.333333	0.927273	47	55
1	13810372	13810410	15	2.6	0.945205	39	73
1	13824680	13824712	14	2.4	1	33	12
1	13831254	13831365	42	2.727273	0.923077	112	26
1	13832400	13832456	23	2.521739	0.479452	57	73
1	13840292	13840320	15	2	0.851852	29	81
1	13843109	13843142	16	2.125	0.081081	34	37
1	13848609	13848800	32	6	0.076923	192	52
1	13852274	13852316	18	2.555556	1	43	16
1	13859954	13859992	19	2.157895	1	39	10
1	13861359	13861393	19	1.947368	0.607143	35	56
1	13861484	13861526	18	2.444444	0.148936	43	47
1	13864805	13864834	12	2.5	1	30	13
1	13875505	13875559	28	1.964286	0.52	55	50
1	13876687	13876739	18	2.944444	0.222222	53	18
1	13882076	13882108	12	2.833333	1	33	9
1	13886041	13886089	15	3.055556	0.166667	49	24
1	13886256	13886343	28	3.25	0.73913	88	46
1	13887209	13887335	42	3.023809	0.152542	127	59
1	13887502	13887567	35	1.914286	0.44186	66	43
1	13888029	13888144	53	2.207547	0.215686	116	51
1	13894004	13894135	49	2.76	0.152542	132	59
1	13894190	13894391	93	2.170213	0.381818	202	55
1	13894190	13894391	93	2.170213	0.381818	202	55
1	13899319	13899386	28	2.428571	0.695652	68	46
1	13905274	13905315	21	2	0.269231	42	52
1	13915492	13915523	15	2.133333	0.142857	32	21
1	13928462	13928572	17	6.5	0.220339	111	59
1	13931646	13931773	62	2.064516	0.52381	128	42
1	13932702	13932736	14	2.5	0.74359	35	39
1	13936561	13936585	13	1.923077	1	25	4
1	13937715	13937756	12	3.357143	1	42	16
1	13938582	13938622	21	1.952381	0.64	41	50
1	13941765	13941801	16	2.375	1	37	18
1	13951742	13951783	13	3	1	42	14
1	13959489	13959660	91	1.901099	0.212121	172	33
1	13962574	13962671	38	2.564103	0.088235	98	68
1	13962574	13962671	38	2.564103	0.088235	98	68
1	13964595	13964695	45	2.244444	0.428571	101	56
1	13967267	13967291	13	1.923077	0	25	0
1	13967546	13967653	51	2.117647	0.269231	108	52
1	13969881	13969907	14	1.928571	0.45098	27	51
1	13984899	13984992	50	1.94	0.012048	94	83
1	13984899	13984992	50	1.94	0.012048	94	83
1	13988359	13988400	16	2.647059	1	42	33
1	13990094	13990128	18	1.944444	0.152542	35	59
1	13993339	13993387	15	3.1875	1	49	4
1	14004030	14004070	21	2	0	41	24
1	14010400	14010446	24	1.958333	0	47	12
1	14099515	14099561	24	2	1	47	8
1	14105091	14105126	15	2.4	1	36	55
1	14107444	14107478	18	1.944444	1	35	48
1	14132720	14132790	33	2.151515	0.555556	71	72
1	14153131	14153164	14	2.428571	0	34	10
1	14242377	14242409	18	1.944444	0.2	33	30
1	14257951	14257996	16	2.875	0.607843	46	51
1	14262438	14262469	14	2.285714	0.2	32	15
1	14276576	14276604	14	2.142857	0.375	29	64
1	14281953	14282011	31	1.903226	0.806452	59	31
1	14282788	14282817	14	2.214286	1	30	10
1	14287339	14287369	15	2.066667	0.134328	31	67
1	14287726	14287777	25	2.08	0.5625	52	32
1	14292633	14292672	22	1.909091	0.818182	40	55
1	14295702	14295743	22	1.909091	0.151515	42	33
1	14298752	14298786	11	3.166667	1	35	8
1	14299913	14299945	18	1.944444	0.733333	33	45
1	14307844	14307886	23	1.913043	0	43	4
1	14309176	14309271	50	1.92	0.26087	96	46
1	14309290	14309389	42	2.431818	0.066667	100	45
1	14309433	14309547	41	2.804878	0.06383	115	47
1	14322448	14322484	19	1.947368	0.230769	37	26
1	14331323	14331355	16	2.0625	1	33	27
1	14338288	14338323	12	3	0	36	16
1	14339760	14339799	20	2.05	0.172414	40	29
1	14348976	14349034	15	3.875	0.714286	59	7
1	14366531	14366586	16	3.5	0.62963	56	54
1	14376586	14376724	24	5.964286	0.4	139	50
1	14377810	14377834	13	1.923077	0.111111	25	72
1	14396851	14396875	13	1.923077	0.333333	25	24
1	14398250	14398296	20	2.35	0.086957	47	46
1	14411387	14411427	14	2.8125	0.888889	41	36
1	14419027	14419120	40	2.35	0.238095	94	21
1	14423698	14423802	34	3.083333	0.136364	105	44
1	14426425	14426475	26	2.076923	1	51	54
1	14445140	14445228	46	1.934783	0.2	89	40
1	14452271	14452399	42	3.066667	0.08	129	50
1	14475470	14475495	13	2	0.533333	26	30
1	14521697	14521731	17	2.058824	0.244444	35	45
1	14523859	14523891	18	1.944444	1	33	6
1	14533436	14533475	18	2.444444	1	40	17
1	14552828	14552854	12	2.25	0.333333	27	21
1	14561654	14561789	45	3.021739	0.333333	136	24
1	14577316	14577421	52	2.038461	0.578947	106	19
1	14582924	14582992	37	1.972973	0.962264	69	53
1	14584439	14584482	17	2.647059	0.333333	44	6
1	14584635	14584669	11	3.181818	0.511111	35	45
1	14588885	14588921	15	2.4375	0.076923	37	39
1	14646823	14646855	15	2.266667	1	33	6
1	14660432	14660578	69	2.130435	0.019608	147	51
1	14660914	14661119	72	2.878378	0.183673	206	49
1	14665584	14665623	18	2.222222	0.702128	40	47
1	14674358	14674396	16	2.411765	1	39	10
1	14676524	14676561	15	2.533333	0.485714	38	70
1	14695900	14695926	12	2.25	0.681818	27	44
1	14702831	14702856	11	2.363636	0.688889	26	45
1	14721651	14721703	26	2.038461	0.947368	53	38
1	14723932	14723961	11	2.818182	1	30	53
1	14725664	14725690	14	1.928571	0	27	0
1	14730070	14730104	17	2.176471	0.666667	35	30
1	14739436	14739480	17	2.647059	0	45	4
1	14739619	14739670	22	2.347826	0.5	52	28
1	14742248	14742280	14	2.5	0.894737	33	57
1	14743443	14743505	20	3.15	0.9	63	20
1	14746525	14746607	24	3.4	0.409091	83	44
1	14746662	14746867	41	5.111111	0.022222	206	45
1	14746988	14747015	14	2	0.333333	28	63
1	14747373	14747421	13	3.714286	1	49	69
1	14762219	14762395	35	5.057143	0.404255	177	47
1	14778077	14778124	12	4	1	48	41
1	14784296	14784332	12	3	1	37	16
1	14797966	14798011	25	1.92	0.095238	46	42
1	14801433	14801665	42	5.327273	1	233	39
1	14804668	14804722	12	4.1875	1	55	47
1	14815861	14815895	15	2.333333	0.375	35	16
1	14816956	14817007	13	4.076923	1	52	21
1	14827576	14827640	12	5.285714	0	65	0
1	14834865	14834926	30	2.066667	0.043478	62	46
1	14838831	14838856	13	2	0.621622	26	37
1	14842452	14842476	11	2.272727	1	25	40
1	14878463	14878500	14	2.733333	1	38	21
1	14885413	14885467	25	2.24	1	55	41
1	14886481	14886525	25	1.92	0.290323	45	31
1	14887690	14887723	16	2.125	0.061224	34	49
1	14889153	14889213	30	2.033333	0.3	61	40
1	14899080	14899122	21	2.047619	0	43	60
1	14907317	14907355	15	2.6875	0.6	39	35
1	14922177	14922221	11	4.083333	1	45	11
1	14925232	14925275	15	2.933333	0.928571	44	56
1	14930862	14930914	22	2.409091	0.777778	53	63
1	14965065	14965094	14	2.142857	1	30	6
1	14965733	14965757	13	1.923077	0.538462	25	52
1	14978935	14979226	24	12.064516	0.964912	292	57
1	14981640	14981693	22	2.454545	0.09434	54	53
1	14989166	14989219	20	2.714286	0.736842	54	38
1	14990116	14990157	10	4	1	42	16
1	14996610	14996649	17	2.352941	1	40	50
1	15001726	15001791	34	2	0.6	66	45
1	15005312	15005348	16	2.3125	0.230769	37	26
1	15037882	15037921	21	1.904762	0.489362	40	47
1	15058505	15058554	15	3.222222	0.5	50	56
1	15060787	15060822	11	3.333333	1	36	8
1	15070890	15070924	14	2.533333	1	35	14
1	15071745	15071780	18	2	1	36	13
1	15079696	15079731	19	1.947368	1	36	2
1	15115252	15115317	23	3	0.153846	66	52
1	15120145	15120318	87	2	0.066667	174	45
1	15122202	15122254	25	2.12	0.704918	53	61
1	15154575	15154657	42	2.047619	0.534884	83	43
1	15157651	15157707	24	2.36	0.414634	57	41
1	15184677	15184726	26	2.038461	1	50	12
1	15186600	15186647	15	3.125	1	48	45
1	15194456	15194751	15	19.5	0.137255	296	51
1	15201033	15201075	18	2.388889	0.315789	43	38
1	15215035	15215106	38	1.947368	0.04	72	25
1	15218865	15218901	19	2	1	37	45
1	15220636	15220709	24	3	0.735294	74	68
1	15242874	15242916	16	2.647059	0.052632	43	57
1	15250541	15250571	11	2.818182	0.616162	31	99
1	15259147	15259193	23	2.086957	0.045455	47	44
1	15262161	15262201	13	3.214286	1	41	65
1	15262806	15262843	19	2	0.217391	38	46
1	15263568	15263629	31	2	0.074074	62	54
1	15266105	15266141	19	2	0.186441	37	59
1	15272800	15272851	25	2.16	1	52	15
1	15273976	15274011	18	2	0.346939	36	49
1	15284798	15284995	20	9.913043	0.022222	198	45
1	15303826	15303864	20	2	0.777778	39	63
1	15308836	15308860	12	2.083333	0.529412	25	68
1	15311742	15311801	13	4.615385	0.623188	60	69
1	15341229	15341327	51	1.941176	0.309091	99	55
1	15358673	15358703	14	2.214286	1	31	6
1	15362758	15362921	23	6.666667	0.578947	164	76
1	15363069	15363114	20	2.3	0.382353	46	68
1	15364906	15365647	55	13.631579	0.027027	742	37
1	15367819	15367850	16	2	0	32	6
1	15374908	15374941	10	3.6	1	34	41
1	15375036	15375407	14	26.571428	0.278689	372	61
1	15377324	15377365	14	3	0.106383	42	47
1	15378628	15378665	10	3.9	0.913043	38	46
1	15390187	15390409	55	4.054545	0.22807	223	57
1	15415708	15415747	21	1.952381	0.807692	40	52
1	15417606	15417644	20	1.95	0.622642	39	53
1	15417830	15417858	15	2	1	29	17
1	15418543	15418588	13	3.692308	1	46	8
1	15428343	15428398	28	2.071429	0.811321	56	53
1	15430006	15430074	36	2	0.354839	69	31
1	15433539	15433571	17	1.941176	0.2	33	60
1	15436086	15436110	10	2.5	1	25	36
1	15445866	15445891	13	2	1	26	7
1	15448100	15448134	11	3.166667	1	35	8
1	15465193	15465315	64	1.921875	0.086957	123	46
1	15494589	15494613	13	1.923077	0.333333	25	36
1	15517246	15517302	26	2.269231	1	57	19
1	15524038	15524093	26	2.153846	0.321429	56	56
1	15527018	15527057	20	2	0.2	40	50
1	15532837	15532876	12	3.230769	1	40	60
1	15536521	15536554	12	2.833333	1	34	58
1	15549113	15549165	15	3.315789	1	53	35
1	15551685	15551724	16	2.588235	1	40	72
1	15554497	15554526	16	1.9375	1	30	13
1	15559440	15559474	16	2.1875	0.428571	35	28
1	15567132	15567165	17	2	1	34	14
1	15568143	15568182	19	2.210526	1	40	15
1	15571801	15571892	25	3.482759	0.181818	92	22
1	15594255	15594380	24	5.233333	0	126	2
1	15605991	15606020	14	2.142857	0.833333	30	36
1	15611405	15611452	23	2.173913	1	48	33
1	15622541	15622581	21	1.952381	0.066667	41	45
1	15625696	15625732	14	2.714286	1	37	8
1	15626035	15626069	17	2.058824	0.661538	35	65
1	15637464	15637493	16	1.9375	0.769231	30	26
1	15648280	15648319	14	2.857143	0.276596	40	47
1	15654530	15654562	12	2.916667	1	33	12
1	15655055	15655079	13	1.923077	0.6	25	40
1	15658133	15658266	12	11.153846	0.672131	134	61
1	15659812	15659861	16	3.058824	1	50	60
1	15660303	15660343	14	3	1	41	4
1	15688659	15688710	26	2	0.538462	52	39
1	15689309	15689467	82	1.939024	0.357143	159	56
1	15691490	15691521	15	2.133333	0.162162	32	74
1	15700320	15700352	15	2.2	0.25	33	48
1	15703853	15703965	57	2.017544	0.393939	113	66
1	15709846	15709884	16	2.4375	0.393939	39	66
1	15710458	15710504	18	2.611111	0.44186	47	43
1	15714738	15714833	46	2.130435	0.833333	96	72
1	15726945	15726973	14	2.071429	0.518519	29	54
1	15753011	15753053	22	1.954545	0.193548	43	62
1	15755120	15755175	23	2.608696	0.703704	56	54
1	15759510	15759543	12	2.833333	1	34	32
1	15761843	15762021	10	17.875	0.64	179	50
1	15772313	15772553	36	7.026316	0.769231	241	26
1	15773981	15774122	71	2	0.275862	142	58
1	15775382	15775416	18	1.944444	0.428571	35	7
1	15782108	15782180	36	2.027778	0.52381	73	42
1	15802288	15802322	10	3.5	1	35	11
1	15809547	15809587	13	3.153846	0.127273	41	55
1	15815721	15815759	16	2.4375	0.413793	39	58
1	15827505	15827538	17	2	0.163636	34	55
1	15827869	15827935	23	3	1	67	2
1	15834888	15834924	13	2.785714	1	37	13
1	15850752	15850787	19	1.947368	0.482353	36	85
1	15850949	15851027	30	2.633333	0.513514	79	74
1	15851365	15851462	30	3.176471	0.589041	98	73
1	15865728	15865758	13	2.384615	0	31	0
1	15868180	15868220	14	2.928571	0.272727	41	33
1	15872832	15872885	26	2.076923	0.777778	54	45
1	15873395	15873428	10	3.5	1	34	8
1	15879121	15879159	14	2.6875	1	39	2
1	15881116	15881165	26	1.923077	0.384615	50	26
1	15888364	15888398	16	2.1875	1	35	5
1	15915110	15915192	41	2.02439	0.02439	83	41
1	15918531	15918570	10	4.3	1	40	7
1	15919554	15919594	11	3.833333	1	41	12
1	15921641	15921676	12	2.923077	0	36	0
1	15923703	15923739	16	2.4375	0.826087	37	23
1	15924351	15924385	14	2.533333	1	35	22
1	15957691	15957715	10	2.5	0	25	64
1	15963772	15963801	14	2.142857	0.434783	30	46
1	16002114	16002512	12	33.214287	0.709091	399	55
1	16002844	16002921	25	2.933333	0.818182	78	11
1	16005982	16006027	12	4.333333	0.142857	46	14
1	16012037	16012085	12	4.230769	1	49	14
1	16024082	16024121	17	2.352941	0.0625	40	32
1	16025714	16025758	21	2.142857	0.609756	45	41
1	16037495	16037554	30	2	0.315789	60	38
1	16045162	16045186	11	2.272727	0.809524	25	84
1	16048621	16048650	15	2	0.333333	30	9
1	16058723	16058752	14	2.142857	0.365079	30	63
1	16065787	16065826	21	1.904762	0.220779	40	77
1	16070587	16070618	17	1.941176	0.264706	32	68
1	16071520	16071557	19	2.157895	0.5	38	20
1	16078175	16078278	31	3.354839	0.418182	104	55
1	16084967	16085039	15	4.6	0.969697	73	66
1	16085215	16085274	27	2.296296	0.632184	60	87
1	16090807	16090867	31	1.967742	0.741935	61	31
1	16095975	16096004	14	2.214286	0	30	0
1	16104893	16104923	14	2.285714	0	31	0
1	16116022	16116071	25	2.04	1	50	20
1	16116085	16116160	10	7.6	0.5	76	20
1	16126368	16126417	16	3.125	0.2	50	60
1	16131853	16131895	21	2.047619	0.28	43	50
1	16139418	16139474	28	2.035714	0.192308	57	52
1	16154665	16154694	14	2.214286	1	30	16
1	16163790	16163856	34	2.058824	0.323077	67	65
1	16169283	16169330	24	2.041667	0.111111	48	18
1	16169590	16169631	23	1.913043	0	42	0
1	16178910	16178983	22	3.36	0.2	74	15
1	16191198	16191283	36	2.388889	0.213115	86	61
1	16211196	16211245	17	3	0.818182	50	22
1	16227814	16227851	15	2.5625	0	38	0
1	16231240	16231287	25	1.92	0.333333	48	24
1	16242017	16242044	14	2	1	28	7
1	16252927	16252961	16	2.1875	0	35	4
1	16260906	16260951	21	2.190476	0.071429	46	56
1	16262472	16262514	18	2.421053	0.653333	43	75
1	16266585	16266617	17	1.941176	0	33	0
1	16273841	16273929	33	2.69697	0.071429	89	56
1	16274031	16274115	32	2.71875	0.142857	85	56
1	16283844	16283960	39	3	0.65625	117	64
1	16285979	16286052	24	3.153846	1	74	67
1	16286721	16286749	15	1.933333	0.333333	29	51
1	16288333	16288361	13	2.230769	0.57377	29	61
1	16297846	16298098	19	13.272727	1	253	24
1	16298178	16298267	43	2.093023	0.35	90	40
1	16300687	16300718	12	2.666667	1	32	9
1	16300818	16300849	16	2	1	32	9
1	16305235	16305265	15	2.066667	1	31	3
1	16319903	16319967	31	2.096774	0.076923	65	65
1	16335980	16336028	18	2.684211	0.111111	49	36
1	16344376	16344411	12	3	1	36	55
1	16350942	16350972	16	1.9375	0.142857	31	28
1	16365015	16365054	20	2	0.25	40	72
1	16372410	16372443	18	2	0.517241	34	58
1	16406815	16406869	24	2.32	0.866667	55	15
1	16408424	16408457	10	3.4	0.492537	34	67
1	16410098	16410140	10	4.3	0.55	43	80
1	16416161	16416192	16	2	1	32	71
1	16417031	16417121	33	2.818182	0.16	91	50
1	16425138	16425169	16	2	0.612903	32	31
1	16455557	16455593	17	2.176471	0.48	37	50
1	16458944	16459098	21	7.148148	0.714286	155	63
1	16469920	16469944	11	2.272727	0	25	64
1	16473746	16473789	23	1.913043	0.2	44	45
1	16484405	16484478	33	2.393939	0.904762	74	42
1	16489705	16489740	14	2.533333	1	36	13
1	16490062	16490122	29	2.103448	0.103448	61	58
1	16492877	16492922	24	1.916667	0.698113	46	53
1	16515067	16515098	10	3.4	1	32	28
1	16519047	16519118	19	3.809524	0.090909	72	11
1	16519159	16519238	24	3.230769	0	80	22
1	16526303	16526379	25	3.08	1	77	58
1	16528814	16528876	20	3.2	0.405405	63	74
1	16540976	16541012	17	2.294118	0	37	10
1	16548004	16548183	82	2.192771	0.833333	180	48
1	16548192	16548369	85	2.188235	0.829787	178	47
1	16548770	16548805	18	2.055556	1	36	8
1	16551704	16551877	57	3.052632	0.142857	174	63
1	16586264	16586303	21	1.904762	1	40	15
1	16590223	16590283	10	5.411765	0.882353	61	17
1	16591094	16591126	16	2.0625	0.619048	33	63
1	16595297	16595326	12	2.5	0.538462	30	26
1	16596322	16596372	10	5.181818	0.444444	51	18
1	16597170	16597215	17	2.823529	1	46	13
1	16603530	16603561	17	1.941176	0.333333	32	18
1	16605234	16605265	14	2.285714	0	32	30
1	16614383	16614487	33	2.975	0.243243	105	37
1	16623144	16623178	13	2.692308	1	35	11
1	16634146	16634186	20	2.05	0.384615	41	13
1	16653479	16653506	14	2	1	28	50
1	16674488	16674521	13	2.692308	1	34	8
1	16680454	16680500	21	2.272727	0	47	4
1	16682196	16682231	13	2.769231	0	36	16
1	16682872	16682900	13	2.307692	0.333333	29	9
1	16687465	16687509	15	3	0	45	0
1	16690609	16690655	25	1.96	1	47	23
1	16696383	16696407	13	1.923077	1	25	8
1	16697889	16697922	14	2.428571	0.855072	34	69
1	16697935	16697974	15	2.733333	1	40	22
1	16710079	16710128	12	4.357143	1	50	14
1	16715868	16715943	38	2	0.050847	76	59
1	16724295	16724324	15	2	0.518072	30	83
1	16738284	16738317	10	3.4	1	34	11
1	16740090	16740124	16	2.1875	1	35	22
1	16755929	16755980	20	2.636364	1	52	11
1	16764868	16764914	16	2.9375	1	47	12
1	16767033	16767080	20	2.4	0.492063	48	63
1	16780540	16780569	14	2.214286	0	30	0
1	16785083	16785122	12	3.416667	1	40	20
1	16797299	16797331	17	1.941176	0.25	33	24
1	16806061	16806111	14	3.588235	0	51	2
1	16814732	16814769	20	1.95	0.446809	38	47
1	16817901	16817937	20	1.95	1	37	56
1	16823656	16823684	12	2.5	1	29	6
1	16825400	16825453	18	3.055556	0.135802	54	81
1	16825827	16825860	17	2	0.402299	34	87
1	16840948	16840976	15	1.933333	0.344262	29	61
1	16856631	16856669	16	2.4375	0.489362	39	47
1	16869040	16869108	37	1.918919	1	69	7
1	16874434	16874478	21	2.142857	0.027778	45	72
1	16882603	16882635	16	2.0625	1	33	15
1	16884223	16884371	12	12.571428	1	149	24
1	16890888	16890916	12	2.416667	0.446809	29	47
1	16891319	16891408	47	1.914894	0.860465	90	43
1	16917470	16917506	17	2.176471	0.428571	37	7
1	16960195	16960223	15	1.933333	0	29	0
1	16967744	16967824	39	2.076923	0.290323	81	31
1	16980452	16980543	43	2.139535	0.032258	92	62
1	16987058	16987093	19	1.947368	1	36	8
1	16993610	16993638	15	1.933333	0.344262	29	61
1	17000361	17000391	14	2.214286	0.522388	31	67
1	17003911	17003941	14	2.214286	0.137255	31	51
1	17006775	17006819	21	2.142857	0.027778	45	72
1	17010956	17010986	13	2.384615	1	31	16
1	17018929	17018958	13	2.307692	0.505376	30	93
1	17019651	17019682	16	2	0.116883	32	77
1	17020497	17020550	21	2.571429	0.041096	54	73
1	17022792	17022823	14	2.285714	1	32	18
1	17025538	17025593	23	2.434783	0.321429	56	56
1	17027899	17027936	19	2	0.150685	38	73
1	17042826	17042886	17	3.611111	0.92	61	25
1	17060063	17060093	14	2.214286	0.522388	31	67
1	17066816	17066844	15	1.933333	0.344262	29	61
1	17079915	17080006	43	2.139535	0.032258	92	62
1	17097845	17097926	16	5	0.952381	82	42
1	17105831	17105986	64	2.545455	1	156	66
1	17109341	17109414	23	3.217391	0.36	74	25
1	17115332	17115375	21	2.095238	0.083333	44	24
1	17116657	17116804	78	1.935897	0.074074	148	54
1	17178293	17178325	16	2.0625	1	33	15
1	17186447	17186491	21	2.142857	0.027778	45	72
1	17191816	17191850	14	2.571429	1	35	8
1	17204231	17204269	16	2.4375	0.489362	39	47
1	17222280	17222308	15	1.933333	0.344262	29	61
1	17235772	17235819	18	2.666667	1	48	18
1	17267428	17267466	18	2.166667	0.69697	39	66
1	17273006	17273048	18	2.388889	0.2	43	50
1	17274303	17274332	15	2.066667	0.25	30	16
1	17284245	17284285	20	2.15	0	41	4
1	17290598	17290647	23	2.304348	1	50	12
1	17293543	17293585	16	2.647059	1	43	18
1	17298019	17298053	18	1.944444	0.343284	35	67
1	17301895	17301973	24	3.291667	0	79	68
1	17312303	17312329	13	2.076923	0.404255	27	47
1	17324354	17324386	17	2	1	33	63
1	17338256	17338297	14	3.133333	0.05618	42	89
1	17341006	17341051	23	2	0.433333	46	60
1	17343503	17343550	14	3.333333	1	48	16
1	17362097	17362122	12	2.166667	0.377049	26	61
1	17363169	17363297	14	8.555555	1	129	2
1	17365693	17365729	19	2	0.333333	37	15
1	17387803	17387839	16	2.3125	0.142857	37	56
1	17396096	17396243	47	3.117647	0.4	148	40
1	17398086	17398113	14	2	0.78125	28	64
1	17415533	17415578	10	4.8	0.268293	46	41
1	17419444	17419479	10	3.636364	1	36	8
1	17452924	17453017	14	6.045455	0.6	94	50
1	17458591	17458642	26	2	0.105263	52	38
1	17461154	17461234	26	3.269231	0.728814	81	59
1	17465186	17465220	18	1.944444	0.644444	35	45
1	17469517	17469581	30	2.166667	0.04	65	25
1	17472550	17472598	23	2.173913	0.8	49	20
1	17478011	17478084	32	2.375	0.35	74	40
1	17490045	17490099	27	2.074074	0.529412	55	68
1	17492442	17492532	21	4.318182	1	91	57
1	17492554	17492742	51	3.767857	0.964912	189	57
1	17498070	17498098	15	2	1	29	24
1	17508360	17508403	23	1.956522	0.035714	44	56
1	17518942	17519004	32	2.03125	0.387755	63	49
1	17533162	17533199	15	2.666667	1	38	7
1	17534869	17535194	74	4.454545	0.507692	326	65
1	17553633	17553711	39	2.025641	0.090909	79	55
1	17562063	17562189	30	4.266667	0.396825	127	63
1	17567947	17568481	36	14.861111	0.666667	535	48
1	17572645	17572676	12	2.666667	0.126761	32	71
1	17572925	17572959	16	2.25	0.272727	35	22
1	17577219	17577270	23	2.26087	0.058824	52	68
1	17585781	17585860	41	1.95122	0.311475	80	61
1	17596096	17596129	17	2.117647	1	34	23
1	17605731	17605759	13	2.230769	0.068966	29	58
1	17617760	17617788	15	1.933333	0.368421	29	19
1	17623515	17623547	15	2.2	0.363636	33	66
1	17625575	17625613	20	1.95	0.481481	39	27
1	17625875	17625920	21	2.428571	1	46	23
1	17625985	17626009	13	1.923077	0.846154	25	52
1	17628207	17628244	19	2	0.795918	38	49
1	17628358	17628403	23	2	0.446809	46	47
1	17648631	17648697	33	2.030303	0.190476	67	42
1	17649291	17649336	16	2.888889	1	46	36
1	17649732	17649779	12	4.083333	0.622642	48	53
1	17650327	17650381	19	2.826087	0.916667	55	24
1	17655475	17655562	27	3.266667	0.6	88	5
1	17661696	17661731	18	2.055556	0.52381	36	21
1	17678349	17678768	34	12.891891	0.770492	420	61
1	17702956	17703079	24	5.038462	0.636364	124	22
1	17706682	17706724	14	3	1	43	16
1	17708153	17708178	12	2.166667	0.268293	26	41
1	17721687	17721721	17	2.117647	0.6	35	10
1	17724145	17724202	29	2	0.512195	58	41
1	17724792	17724885	48	1.979167	0.422222	94	45
1	17728370	17728419	20	2.55	0	50	28
1	17741026	17741075	21	2.409091	0.714286	50	14
1	17759488	17759541	22	2.454545	1	54	29
1	17796620	17796657	13	3.076923	1	38	10
1	17805187	17805211	13	1.923077	0	25	0
1	17806625	17806660	15	2.375	1	36	8
1	17835418	17835464	26	1.923077	0.940298	47	67
1	17842108	17842155	13	3.352941	0.777778	48	18
1	17845299	17845339	15	2.8	1	41	9
1	17849554	17849599	22	2.090909	0.666667	46	12
1	17850706	17850754	16	3.0625	0.5	49	48
1	17852498	17852531	12	2.916667	1	34	8
1	17857501	17857530	11	2.666667	0	30	0
1	17871218	17871246	14	2.071429	0.538462	29	26
1	17882536	17882833	20	14.928572	0.5	298	72
1	17884187	17884227	21	2	0.34375	41	64
1	17890112	17890144	16	2.0625	1	33	36
1	17897683	17897720	14	2.6875	0.852941	38	68
1	17911110	17911148	21	1.904762	0.310345	39	58
1	17938946	17938976	16	1.9375	1	31	22
1	17950775	17950879	52	2.019231	0.365079	105	63
1	17954014	17954047	14	2.428571	0.594203	34	69
1	17957354	17957671	35	9.078947	0.2	318	55
1	17958115	17958186	19	3.789474	0.283019	72	53
1	17968476	17968509	11	3.090909	1	34	8
1	17981735	17981812	24	3.269231	1	78	48
1	17993176	17993369	65	3	0.5	194	68
1	18001923	18002951	12	86.368423	0.684211	1029	57
1	18006552	18006605	16	3.352941	0.6	54	80
1	18009568	18009945	28	13.5	0.371429	378	70
1	18009568	18009945	28	13.5	0.371429	378	70
1	18013856	18013945	48	1.916667	0.111111	90	45
1	18025892	18025935	22	2	0.388889	44	72
1	18029119	18029157	21	1.904762	0.245902	39	61
1	18035106	18035160	26	2.115385	0.125	55	16
1	18040119	18040149	15	2.066667	0.6	31	15
1	18041470	18041506	12	3.083333	1	37	32
1	18043758	18043873	39	2.974359	0.148148	116	54
1	18058869	18058902	12	2.769231	1	34	11
1	18069754	18069794	15	2.733333	1	41	65
1	18073077	18073131	25	2.24	1	55	12
1	18075366	18075566	98	2.081633	0.534884	201	43
1	18082357	18082449	39	2.425	0.298246	93	57
1	18084104	18084145	21	2.142857	0.25	42	56
1	18090331	18090372	21	2	0.269841	42	63
1	18105679	18105728	17	3	0.6	50	70
1	18107500	18107535	18	2	0.269231	36	52
1	18113006	18113035	12	2.5	0.111111	30	36
1	18139106	18139212	53	2.018868	0.363636	107	44
1	18143537	18143578	11	3.615385	1	42	14
1	18151296	18151322	14	1.928571	1	27	29
1	18151747	18151796	17	2.944444	1	50	28
1	18174301	18174402	23	4.129032	0.813953	102	43
1	18177148	18177177	15	2	0.393939	30	66
1	18180536	18180581	16	2.9375	1	46	52
1	18187233	18187268	12	3	1	36	41
1	18187334	18187502	24	7.185185	0.964286	169	56
1	18197831	18197869	20	2.05	1	39	12
1	18212356	18212404	16	3.058824	1	49	59
1	18219927	18219985	20	2.909091	1	59	62
1	18260378	18260423	22	2.227273	0.764706	46	17
1	18262081	18262109	15	1.933333	0.35	29	40
1	18262247	18262283	19	1.947368	1	37	64
1	18264050	18264089	13	3.230769	1	40	15
1	18274376	18274401	13	2	0	26	0
1	18276876	18276911	15	2.4	1	36	19
1	18281419	18281468	23	2.217391	1	50	14
1	18293356	18293394	21	2	0.811321	39	53
1	18297313	18297342	15	2	0.333333	30	39
1	18333702	18333890	48	3.964286	1	189	33
1	18335435	18335543	25	4.233333	1	109	22
1	18352733	18352812	39	2.051282	0.210526	80	38
1	18361970	18362006	14	2.785714	1	37	32
1	18367767	18367836	35	2	0.254237	70	59
1	18376132	18376495	39	9.387755	1	364	49
1	18385595	18385629	18	1.944444	0.714286	35	56
1	18389037	18389069	11	3	1	33	6
1	18394702	18394758	22	2.590909	1	57	52
1	18409598	18409642	17	2.578947	0.529412	45	17
1	18414312	18414425	57	2	0.346154	114	52
1	18414993	18415023	11	2.75	1	31	22
1	18415246	18415291	25	1.96	1	46	10
1	18421241	18421299	31	1.903226	0.384615	59	26
1	18423805	18423943	24	5.766667	1	139	50
1	18424050	18424105	12	4.4375	1	56	57
1	18424797	18424833	19	2	0.9375	37	64
1	18428196	18428263	26	2.642857	0.952381	68	42
1	18430166	18430215	14	3.533333	0.615385	50	52
1	18430454	18430505	22	2.454545	0.559322	52	59
1	18430536	18430593	14	4.285714	0.574468	58	47
1	18430621	18430660	20	2	0.681818	40	44
1	18430732	18430795	20	3.2	0.52381	64	42
1	18439434	18439477	22	2.136364	0.934426	44	61
1	18448238	18448274	19	1.947368	0.422222	37	45
1	18448656	18448711	12	5	1	56	12
1	18458786	18458812	13	2.076923	0.222222	27	36
1	18470367	18470488	43	2.863636	0.068966	122	58
1	18481320	18481344	11	2.272727	1	25	48
1	18482777	18482843	35	1.971429	0.264706	67	68
1	18490766	18490826	25	2.52	0.960784	61	51
1	18497795	18497825	14	2.214286	0.542857	31	70
1	18541727	18541764	20	1.9	0.071429	38	28
1	18568658	18568723	33	2	0.076923	66	52
1	18587206	18587250	22	2.045455	0.081081	45	37
1	18598565	18598594	14	2.142857	0.346939	30	49
1	18613888	18613916	13	2.307692	1	29	24
1	18642025	18642065	11	3.538461	1	41	48
1	18642188	18642386	94	2.180851	0.916667	199	48
1	18656990	18657180	48	3.979167	0.746032	191	63
1	18676116	18676151	15	2.4	0.62069	36	58
1	18677432	18677471	20	2.15	0.354839	40	62
1	18681336	18681435	50	2	0.1	100	40
1	18683763	18683990	12	19.17647	1	228	53
1	18689927	18690367	32	13.653061	0.52381	441	63
1	18697054	18697079	11	2.363636	1	26	7
1	18710403	18710449	22	2.181818	0.101449	47	69
1	18711093	18711160	37	2	0.864407	68	59
1	18711417	18711601	32	5.918919	0.416667	185	48
1	18711632	18711816	24	7.551724	0.404255	185	47
1	18726619	18726648	15	2	0.333333	30	60
1	18733815	18733851	19	1.947368	0.551724	37	58
1	18734061	18734090	16	1.9375	0.565217	30	46
1	18740092	18740124	10	3.4	0.925926	33	81
1	18743098	18743124	13	2.076923	1	27	29
1	18749004	18749048	20	2.25	0.423729	45	59
1	18758876	18758900	13	1.923077	0.6	25	40
1	18765846	18765884	18	2.277778	0.767442	39	43
1	18774111	18774158	14	3.571429	0.885714	48	35
1	18774204	18774289	38	2.263158	0.608696	86	46
1	18791765	18791801	10	3.9	1	37	13
1	18798354	18798391	19	2.105263	1	38	10
1	18799032	18799064	14	2.428571	0.666667	33	18
1	18800956	18801017	10	5.714286	0.666667	62	48
1	18801624	18801691	34	2	0.333333	68	39
1	18814913	18814948	11	3.363636	1	36	2
1	18816269	18816320	27	1.925926	0.411765	52	51
1	18816383	18816426	20	2.2	0.183673	44	49
1	18830341	18830412	12	5.647059	1	72	61
1	18832620	18832661	18	2.388889	0.777778	42	18
1	18836100	18836124	13	1.923077	0.333333	25	48
1	18837969	18838022	25	2.16	0.333333	54	27
1	18874681	18874777	11	8.615385	0.661972	97	71
1	18876508	18876544	20	1.95	0.710145	37	69
1	18878195	18878253	11	5.428571	1	59	22
1	18899123	18899153	12	2.666667	0.142857	31	28
1	18903282	18903306	12	2.083333	0.764706	25	68
1	18915104	18915146	23	1.913043	1	43	2
1	18916616	18916650	17	2.058824	0	35	22
1	18924448	18924804	70	5.040541	0.37037	357	54
1	18926003	18926044	12	3.428571	1	42	61
1	18931215	18931596	19	20.157894	0.507246	382	69
1	18937527	18937560	17	2	1	34	2
1	18943643	18943680	19	2.052632	0.090909	38	33
1	18949381	18949554	91	1.912088	0.087719	174	57
1	18952632	18952705	32	2.4375	0.954545	74	44
1	18953148	18953260	49	2.306123	0.853659	113	41
1	18960926	18960959	18	1.944444	0.223881	34	67
1	18964556	18964592	18	2.055556	0.5	37	32
1	18967387	18967431	16	2.875	0.27907	45	86
1	18979673	18979706	14	2.5	1	34	8
1	18980353	18980390	19	2	0	38	42
1	18983044	18983096	22	2.409091	0.777778	53	27
1	18985521	18985555	18	2.055556	0.666667	35	30
1	18985580	18985621	10	4.090909	0.809524	42	42
1	19004575	19004614	19	2.263158	1	40	15
1	19006276	19006329	20	2.7	0.25	54	32
1	19015897	19015948	26	2	0.230769	52	65
1	19027803	19027934	26	5.384615	0.764706	132	51
1	19033058	19033100	21	2.047619	0.660377	43	53
1	19033883	19033931	16	3.055556	1	49	12
1	19034314	19034354	20	2.05	0.460317	41	63
1	19038621	19038670	17	2.941176	0.5	50	48
1	19047063	19047162	33	3.030303	0.606557	100	61
1	19052404	19052444	20	2.05	0.225806	41	31
1	19053003	19053050	21	2.285714	0.137931	48	58
1	19053512	19053536	13	1.923077	0.692308	25	52
1	19053783	19053835	21	2.523809	0.590909	53	44
1	19054818	19054919	52	2	0.433962	102	53
1	19060881	19060994	55	2.072727	0.548387	114	62
1	19061779	19061811	12	2.75	0.555556	33	27
1	19063862	19063898	17	2.176471	0.084746	37	59
1	19067944	19067977	12	2.833333	1	34	14
1	19075167	19075211	13	3.357143	0.818182	45	66
1	19077593	19077621	15	1.933333	0.148936	29	47
1	19097700	19097756	27	2.111111	0.076923	57	26
1	19099859	19099940	20	4.1	0.512195	82	41
1	19124096	19124145	17	2.947368	1	50	12
1	19127675	19127858	42	4.137255	0.744681	184	47
1	19128848	19128904	28	2.178571	0.941176	57	34
1	19128919	19128952	16	2.125	1	34	41
1	19133104	19133153	24	2.125	0.037037	50	54
1	19144908	19144962	21	2.666667	0.911765	55	68
1	19151720	19151897	15	11.7	1	178	46
1	19152526	19152578	27	1.962963	1	53	43
1	19159178	19159241	31	2.16129	0.959184	64	49
1	19159851	19159899	12	3.857143	1	49	28
1	19168163	19168199	11	3.363636	0.55	37	80
1	19169563	19169612	26	1.923077	0.866667	50	30
1	19170595	19170634	20	2	0.142857	40	35
1	19174637	19174712	38	2	0.155556	76	45
1	19190489	19190519	16	1.9375	0.136364	31	44
1	19191743	19191776	10	3.272727	0.461538	34	52
1	19221834	19222170	68	4.864865	0.038462	337	52
1	19256042	19256082	15	2.6875	0.859649	41	57
1	19278086	19278140	23	2.391304	0.37931	55	58
1	19282732	19282784	28	1.964286	0.290323	53	93
1	19284374	19284402	14	2.142857	0.789474	29	57
1	19287012	19287055	16	2.75	0.469388	44	49
1	19290407	19290469	31	2.032258	0.294118	63	34
1	19334847	19334882	17	2.117647	0.617647	36	68
1	19338126	19338196	26	2.730769	0.72973	71	37
1	19367902	19367938	12	3.083333	0.791667	37	48
1	19379067	19379199	22	6.045455	0.076923	133	52
1	19386581	19387234	41	15.895833	0.709677	654	62
1	19387799	19387963	18	9.666667	1	165	53
1	19390197	19390231	11	3	1	35	20
1	19398875	19399040	28	6.035714	0.363636	166	66
1	19423121	19423146	12	2.166667	1	26	34
1	19444496	19444524	11	2.727273	0.068966	29	58
1	19454509	19454545	19	2.052632	0.125	37	48
1	19459079	19459123	22	2.045455	1	45	8
1	19460748	19460782	10	3.7	0	35	0
1	19504835	19504887	27	2	1	53	24
1	19519738	19519771	17	2	0.870968	34	31
1	19525227	19525253	14	1.928571	0.45098	27	51
1	19525426	19525459	10	3.4	0.157895	34	19
1	19526969	19527028	27	2.222222	0.365079	60	63
1	19561364	19561418	27	2.074074	0.255814	55	43
1	19562196	19562227	16	2.125	0	32	0
1	19581389	19581426	19	2	0.473684	38	57
1	19613166	19613201	13	3	1	36	22
1	19614763	19614800	16	2.5	0.674419	38	43
1	19618717	19618770	11	5	0.222222	54	18
1	19618864	19618909	24	1.916667	1	46	32
1	19620740	19620771	14	2.428571	0	32	0
1	19622337	19622454	58	2.034483	0.102041	118	49
1	19625930	19625975	22	2.227273	0	46	0
1	19639770	19639821	16	3.052632	1	52	48
1	19660975	19661016	16	2.75	0.125	42	16
1	19664201	19664364	82	2	0.060606	164	66
1	19664201	19664364	82	2	0.060606	164	66
1	19670330	19670440	60	1.916667	0.15493	111	71
1	19670330	19670440	60	1.916667	0.15493	111	71
1	19684939	19684997	29	2.034483	0.466667	59	30
1	19688682	19688785	53	2	0.090909	104	44
1	19697803	19697847	20	2.25	0.333333	45	39
1	19704879	19704956	31	2.516129	0.306122	78	49
1	19737607	19737644	19	2	0.615385	38	52
1	19755548	19755585	20	1.95	0.076923	38	39
1	19776292	19776336	23	2.043478	0.794872	45	39
1	19778410	19778451	20	2.1	0.384615	42	13
1	19784751	19784826	20	4.095238	0.538462	76	13
1	19791360	19791402	23	1.956522	0.672727	43	55
1	19795058	19795093	15	2.4	0.506494	36	77
1	19802729	19802799	35	2.028571	0.016949	71	59
1	19812501	19812526	10	2.6	0.694444	26	72
1	19818106	19818138	17	1.941176	1	33	33
1	19824668	19824711	18	2.5	0.2	44	15
1	19836437	19836469	12	2.833333	1	33	30
1	19853589	19853619	15	2.133333	1	31	6
1	19853706	19853752	16	2.941176	0.428571	47	14
1	19853925	19854019	16	5.95	0.272727	95	11
1	19868223	19868258	18	2	0.55102	36	49
1	19873936	19873971	18	2	0.55102	36	49
1	19877425	19877593	92	1.880435	0.285714	169	28
1	19901721	19901745	13	1.923077	0	25	0
1	19913535	19913559	12	2.083333	1	25	16
1	19915214	19915249	18	2	0.407407	36	54
1	19920614	19920658	19	2.368421	0.733333	45	15
1	19938701	19938731	12	2.666667	0	31	0
1	19940840	19940905	20	3.173913	0.959184	66	49
1	19961139	19961184	23	2.173913	1	46	15
1	19962834	19962858	10	2.5	0.454545	25	44
1	19977266	19977310	18	2.5	0.538462	45	26
1	19982688	19982726	12	3.333333	1	39	56
1	19987673	19987708	10	3.545455	1	36	13
1	19990114	19990172	16	3.55	1	59	28
1	19993887	19993926	11	3.461539	0.666667	40	12
1	20023044	20023091	13	3.4375	1	48	6
1	20030016	20030061	21	2.333333	1	46	19
1	20031946	20031997	12	4.461538	1	52	5
1	20042644	20042686	11	3.833333	0	43	0
1	20042853	20042895	11	3.916667	0.5	43	8
1	20044828	20044860	13	2.615385	0	33	0
1	20056256	20056295	15	2.625	1	40	2
1	20060835	20060889	22	2.5	0.8	55	50
1	20069543	20069572	16	1.9375	1	30	3
1	20070098	20070148	19	2.684211	0.434783	51	46
1	20071484	20071545	32	1.9375	0.789474	62	57
1	20071546	20071647	48	2.125	0.921569	102	51
1	20071725	20071774	24	2.083333	0.851852	50	54
1	20091917	20091953	18	2.055556	0.16	37	50
1	20101283	20101314	16	2	0.72093	32	43
1	20114178	20114212	14	2.571429	1	35	31
1	20121980	20122024	20	2.3	1	45	2
1	20128558	20128591	18	1.944444	1	34	2
1	20138612	20138654	15	2.933333	1	43	13
1	20142012	20142043	15	2.266667	1	32	3
1	20150481	20150518	17	2.294118	1	38	7
1	20171709	20171745	17	2.352941	1	37	62
1	20181543	20181595	25	2.2	0	53	6
1	20188378	20188416	21	1.904762	0.666667	39	30
1	20209216	20209268	23	2.478261	0.488372	53	86
1	20221454	20221489	12	3	0	36	0
1	20230701	20230733	17	1.941176	0	33	30
1	20252916	20253007	42	2.190476	0.823529	92	34
1	20253162	20253237	36	2.189189	0.023256	76	43
1	20259525	20259589	25	2.68	1	65	44
1	20270235	20270259	13	1.923077	0	25	0
1	20276264	20276319	10	5.5	0.866667	56	15
1	20285690	20285763	32	2.393939	0.351351	74	37
1	20297762	20297797	13	2.785714	1	36	13
1	20308556	20308595	11	3.727273	0.259259	40	27
1	20310563	20310645	24	3.4	0.391304	83	46
1	20310667	20310756	46	1.956522	0.2	90	45
1	20312440	20312476	19	2	1	37	2
1	20314783	20314814	14	2.285714	0.755102	32	49
1	20349126	20349198	15	4.764706	0	73	0
1	20355827	20355914	16	5.5	0.37037	88	54
1	20363001	20363025	13	1.923077	0.428571	25	28
1	20375444	20375481	20	1.9	0.3	38	20
1	20392074	20392109	18	2	0	36	22
1	20394612	20394653	14	2.875	1	42	2
1	20401712	20401741	11	2.727273	0.179487	30	39
1	20437156	20437194	11	3.384615	0.789474	39	19
1	20446161	20446185	11	2.272727	1	25	16
1	20460604	20460710	59	1.881356	0.954545	107	44
1	20466182	20466248	36	1.916667	0.015873	67	63
1	20467793	20467837	21	2.142857	0.804878	45	41
1	20475236	20475273	16	2.375	0.142857	38	49
1	20475749	20475936	94	2	0.125	188	64
1	20475749	20475936	94	2	0.125	188	64
1	20481154	20481256	51	2.019608	0.230769	103	39
1	20490798	20490930	20	6.782609	0.5	133	48
1	20492144	20492198	14	4.142857	0.285714	55	56
1	20492246	20492314	12	5.588235	0.615385	69	52
1	20499811	20499844	17	2.117647	0	34	0
1	20501205	20501332	62	2.064516	0.185185	128	54
1	20505683	20505840	74	2.202703	0.020408	158	49
1	20505853	20505998	76	1.986842	0.2	146	50
1	20506347	20506390	14	3.066667	0.06383	44	47
1	20512490	20512522	10	3.3	0.777778	33	81
1	20516221	20516258	14	2.714286	1	38	13
1	20523829	20523865	17	2.176471	1	37	35
1	20532303	20532328	13	2	0.210526	26	38
1	20539759	20539785	14	1.928571	0.254237	27	59
1	20545932	20545993	32	1.9375	0.428571	62	56
1	20567283	20567315	17	1.941176	0.176471	33	51
1	20581404	20581823	30	14.064516	1	420	25
1	20587350	20587422	16	4.5625	0.454545	73	44
1	20601144	20601177	17	2	1	34	20
1	20617968	20618025	26	2.346154	0.306122	58	49
1	20618554	20618629	35	2.285714	0.925926	76	27
1	20625878	20625915	12	3.071429	1	38	21
1	20655755	20655802	25	1.92	1	48	12
1	20667677	20667709	16	2.0625	0.473684	33	57
1	20689530	20689589	20	3	1	60	1
1	20708964	20709014	21	2.428571	0.96	51	50
1	20736371	20736432	20	3	0.333333	62	24
1	20766275	20766305	15	2.066667	0.2	31	15
1	20766384	20766440	28	2.035714	0.037037	57	54
1	20781301	20781333	14	2.357143	1	33	39
1	20786742	20786777	16	2.25	0.913043	36	46
1	20809889	20809934	18	2.611111	0	46	0
1	20812590	20812639	22	2.454545	0.870968	50	62
1	20812724	20812763	12	3.461539	0.756098	40	82
1	20822913	20823013	33	3.060606	0.15	101	40
1	20823418	20823456	20	2	0.4	39	40
1	20832083	20832128	24	1.916667	1	46	17
1	20839566	20839615	17	3	0.636364	50	66
1	20839648	20839711	33	1.939394	0.473684	64	57
1	20849790	20849830	19	2.157895	0.373134	41	67
1	20854538	20854571	10	3.5	1	34	8
1	20862005	20862040	16	2.25	0.366667	36	60
1	20872538	20872579	23	1.913043	0.217391	42	23
1	20880257	20880297	18	2.277778	0.731343	41	67
1	20882205	20882248	23	1.913043	0.357143	44	56
1	20885683	20885712	14	2.214286	0	30	0
1	20893489	20893528	12	3.230769	1	40	15
1	20900673	20900705	13	2.571429	1	33	27
1	20900862	20900908	20	2.333333	1	47	19
1	20912513	20912537	11	2.272727	0.272727	25	44
1	20916919	20916968	26	1.923077	0.904762	50	42
1	20921287	20921324	20	1.9	1	38	18
1	20925764	20925809	23	2	0.276596	46	47
1	20936750	20936811	19	3.086957	1	62	1
1	20947516	20947564	17	2.833333	1	49	2
1	20949862	20949960	47	2.106383	0.127273	99	55
1	20955601	20955639	18	2.333333	1	39	20
1	20962689	20962729	18	2.333333	1	41	12
1	21008604	21008703	30	3.433333	0.568627	100	51
1	21014522	21014557	12	3	1	36	11
1	21020294	21020332	10	3.818182	1	39	51
1	21021495	21021535	15	2.8125	0.309091	41	55
1	21021538	21021638	18	5.478261	0.555556	101	54
1	21026138	21026202	18	3.611111	0.409836	65	61
1	21029652	21029699	10	4.214286	0.923077	48	52
1	21030634	21030661	12	2.333333	1	28	78
1	21043226	21043252	12	2.25	0.65	27	40
1	21047996	21048050	23	2.478261	0.263158	55	57
1	21049389	21049420	15	2.266667	0.176471	32	68
1	21059879	21060105	54	4.137931	0.215686	227	51
1	21072517	21072560	23	1.913043	0.333333	44	33
1	21088982	21089024	14	3.066667	0.902439	43	41
1	21093443	21093472	12	2.5	1	30	20
1	21101964	21102044	33	2.454545	0.384615	81	13
1	21105676	21105720	22	2.181818	0.866667	45	30
1	21116483	21116515	15	2.333333	1	33	18
1	21130288	21130321	18	1.944444	0.230769	34	13
1	21132312	21132336	12	2.083333	0	25	64
1	21132429	21132472	23	1.913043	0.904762	44	42
1	21134346	21134524	59	2.968254	0.132075	179	53
1	21138343	21138368	13	2	0.363636	26	22
1	21141679	21142110	78	5.527472	0.044776	432	67
1	21142240	21142466	49	4.64	0.061728	227	81
1	21142240	21142466	49	4.64	0.061728	227	81
1	21142512	21142904	48	8.528302	0.060241	393	83
1	21142512	21142904	48	8.528302	0.060241	393	83
1	21143734	21143789	19	2.857143	0	56	0
1	21148034	21148168	69	1.985507	0.705882	135	34
1	21148194	21148314	60	2.016667	0.724138	121	29
1	21168351	21168418	21	3.238095	1	68	57
1	21172160	21172196	11	3.454545	0	37	0
1	21184145	21184193	19	2.578947	0.153846	49	52
1	21189922	21189953	16	2	1	32	12
1	21195890	21195918	15	1.933333	0.215686	29	51
1	21199303	21199347	18	2.5	0.584906	45	53
1	21208288	21208332	15	2.833333	1	45	2
1	21209113	21209142	10	3	1	30	10
1	21219360	21219494	68	1.985294	0.018868	135	53
1	21222079	21222105	12	2.25	0.5625	27	32
1	21222929	21222974	19	2.473684	1	46	13
1	21230320	21230388	34	2.058824	0	69	16
1	21232463	21232503	19	2.157895	0	41	42
1	21237280	21237315	17	2.117647	0.333333	36	24
1	21263837	21263893	28	2.035714	0.466667	57	30
1	21272192	21272231	20	2	0.454545	40	55
1	21274033	21274109	18	4.190476	0.894737	77	38
1	21282645	21282675	15	2.066667	1	31	19
1	21289396	21289427	16	2.0625	1	32	12
1	21289569	21289610	22	1.909091	0.095238	42	42
1	21290869	21290911	21	2.142857	0.290323	43	31
1	21301864	21301894	16	2	1	31	9
1	21307968	21308323	35	10.742857	0.285714	356	28
1	21323474	21323521	23	2.086957	1	48	4
1	21325161	21325272	56	2	0.235294	112	34
1	21327087	21327119	12	2.692308	1	33	9
1	21335616	21335648	14	2.428571	1	33	18
1	21350727	21350835	41	2.785714	0.051282	109	78
1	21350727	21350835	41	2.785714	0.051282	109	78
1	21359276	21359305	13	2.307692	0.818182	30	33
1	21362547	21362728	71	2.626667	0.066667	182	60
1	21367130	21367170	21	2.047619	0.4	41	30
1	21379030	21379095	15	4.388889	0.911765	66	68
1	21379479	21379855	40	9.682927	0.044776	377	67
1	21380005	21380134	49	2.64	0.02439	130	82
1	21380005	21380134	49	2.64	0.02439	130	82
1	21389047	21389090	18	2.444444	0.181818	44	22
1	21390664	21390739	38	2	0.037037	76	54
1	21394411	21394448	15	2.529412	1	38	2
1	21398303	21398341	19	2.210526	1	39	23
1	21402883	21402926	11	3.916667	0.212121	44	33
1	21402983	21403007	13	1.923077	0	25	0
1	21405739	21405782	22	2	0.111111	44	45
1	21412485	21412528	15	3.2	0.1	44	20
1	21417748	21417776	15	1.933333	0.344262	29	61
1	21452216	21452247	14	2.285714	0	32	0
1	21467178	21467215	20	2	0.130435	38	23
1	21469782	21469833	26	2.115385	0.837838	52	37
1	21469875	21469928	27	2.148148	0.473684	54	19
1	21473820	21473844	11	2.272727	1	25	16
1	21479717	21479752	14	2.533333	0.515152	36	33
1	21481242	21481283	16	2.625	0.533333	42	30
1	21483841	21483878	14	2.733333	0.733333	38	15
1	21491528	21491566	20	1.95	0.4	39	40
1	21493227	21493252	13	2	0	26	0
1	21502591	21502625	18	2	0.063291	35	79
1	21509906	21510005	22	4.333333	0.906977	100	43
1	21516387	21516477	29	3.137931	0.061224	91	49
1	21517378	21517545	17	9.882353	0.818182	168	55
1	21525606	21525693	21	4.190476	0.027027	88	37
1	21530645	21530695	21	2.434783	1	51	33
1	21533372	21533417	22	2.090909	0.142857	46	14
1	21533460	21533484	12	2.083333	1	25	8
1	21592633	21592760	36	3.555556	0.278689	128	61
1	21609273	21609323	23	2.347826	0.863636	51	44
1	21613409	21613441	13	2.538461	1	33	9
1	21614022	21614048	14	1.928571	0	27	0
1	21624007	21624042	12	3	1	36	8
1	21627497	21627580	41	2.04878	0	84	54
1	21634314	21634357	22	2	0	44	72
1	21636257	21636292	13	2.785714	1	36	8
1	21636709	21636735	14	1.928571	0.72549	27	51
1	21650668	21650718	21	2.428571	0.344828	51	58
1	21656586	21656761	96	1.864583	0.297297	176	37
1	21659085	21659250	10	16.916666	0.971014	166	69
1	21663301	21663355	26	2.192308	0.114754	55	61
1	21686544	21686577	18	2	0.352941	34	34
1	21688407	21688478	37	2	0.238095	72	21
1	21707457	21707491	16	2.25	0	35	56
1	21713921	21714387	38	11.94	0.044776	467	67
1	21714393	21714573	49	3.653846	0.04878	181	82
1	21714393	21714573	49	3.653846	0.04878	181	82
1	21714624	21714848	49	4.54902	0.05	225	80
1	21714624	21714848	49	4.54902	0.05	225	80
1	21714886	21715102	49	4.807693	0.025	217	80
1	21714886	21715102	49	4.807693	0.025	217	80
1	21715151	21715187	17	2.235294	0.372093	37	86
1	21715230	21715450	48	4.923077	0.025	221	80
1	21715230	21715450	48	4.923077	0.025	221	80
1	21715499	21715536	17	2.235294	0.295455	38	88
1	21718659	21718862	51	4.054545	0.176471	204	34
1	21719274	21719329	29	1.931034	0.163636	56	55
1	21722719	21722749	16	1.9375	1	31	9
1	21722853	21722894	20	2.1	1	42	19
1	21759183	21759218	16	2.3125	0.6	36	10
1	21771127	21771172	23	2	0.392857	46	56
1	21790548	21790580	16	2.0625	0	33	12
1	21800674	21800712	17	2.411765	1	39	15
1	21802147	21802176	14	2.142857	0.509434	30	53
1	21813073	21813101	15	1.933333	0.333333	29	30
1	21819601	21819630	11	2.727273	1	30	63
1	21823494	21823679	93	2.032258	0.037037	186	54
1	21825310	21825349	13	3.307692	1	40	20
1	21829118	21829249	47	2.851064	0.061728	132	81
1	21829118	21829249	47	2.851064	0.061728	132	81
1	21829926	21830003	23	3.32	0.794118	78	68
1	21835773	21835842	18	3.695652	0.521739	70	92
1	21836586	21836619	15	2.4	0.171429	34	70
1	21842323	21842382	25	2.555556	0.916667	60	24
1	21842702	21842729	10	2.8	0.766667	28	60
1	21849791	21849815	13	1.923077	1	25	16
1	21859011	21859048	17	2.235294	0.642857	38	28
1	21865239	21865266	14	2	0.142857	28	49
1	21866766	21866796	16	1.9375	0.714286	31	63
1	21880851	21880898	18	2.631579	0.428571	48	14
1	21880906	21880978	13	5.375	1	73	8
1	21882820	21882868	23	2.130435	0.310345	49	58
1	21887302	21887332	15	2.066667	0.8	31	60
1	21890178	21890219	20	2.1	0.061224	42	49
1	21895283	21895353	31	2.290323	0.830508	71	59
1	21899191	21899224	17	2	0.26087	34	46
1	21899930	21899975	23	2	1	46	13
1	21904501	21904546	22	2.090909	0.8	46	60
1	21908493	21908547	19	2.9	0.6875	55	32
1	21930433	21930462	12	2.5	0.755102	30	49
1	21936804	21936840	19	2	0.532468	37	77
1	21962886	21962918	13	2.571429	1	33	48
1	21974160	21974200	21	1.952381	0.44	41	50
1	21977906	21977939	14	2.428571	0.540984	34	61
1	21978234	21978268	18	2	0.397849	35	93
1	21980128	21980154	12	2.25	1	27	66
1	21983434	21983493	30	2	0	60	52
1	21989070	21989102	16	2.0625	0.2	33	60
1	21994764	21994815	17	3.176471	0.538462	52	65
1	22023311	22023339	14	2.071429	0.636364	29	33
1	22027859	22027887	10	3	1	29	6
1	22033878	22033907	14	2.142857	0.368421	30	19
1	22034655	22034702	14	3.4	1	48	22
1	22039518	22039571	25	2.24	1	54	51
1	22043896	22043942	15	3.333333	1	47	14
1	22050164	22050196	13	2.5	0.714286	33	21
1	22061313	22061340	14	2	0.5	28	56
1	22072546	22072651	52	2.038461	0.135135	106	37
1	22086149	22086178	13	2.307692	0.130435	30	23
1	22090314	22090350	12	3.083333	1	37	62
1	22095141	22095171	16	1.9375	0.8125	31	64
1	22095811	22095850	20	2.1	0.081081	40	37
1	22097875	22097946	20	3.636364	0	72	0
1	22105328	22105389	32	1.9375	0.333333	62	60
1	22107539	22107581	14	2.9375	1	43	2
1	22112054	22112090	14	2.642857	0.333333	37	15
1	22117994	22118038	21	2.190476	0.291667	45	48
1	22133654	22133690	16	2.3125	1	37	16
1	22136380	22136468	44	2.022727	0.071429	89	56
1	22141588	22141615	10	2.8	1	28	50
1	22142118	22142159	17	2.555556	0	42	0
1	22145315	22145367	20	2.65	0.542857	53	70
1	22145378	22145429	17	3.117647	0.682927	52	82
1	22147016	22147049	10	3.4	1	34	8
1	22149052	22149079	14	2	0.391304	28	92
1	22153395	22153462	34	2	0.019608	68	51
1	22199359	22199395	14	2.714286	0.662338	37	77
1	22206471	22206510	22	1.909091	0.111111	40	45
1	22222425	22222457	15	2.2	0.36	33	75
1	22227753	22227825	35	2.085714	0.111111	73	27
1	22263596	22263637	21	2	0.678161	42	87
1	22263741	22263771	14	2.214286	0.376344	31	93
1	22263835	22263880	20	2.3	0.5	46	92
1	22271469	22271509	18	2.444444	1	41	12
1	22286330	22286519	50	3.811321	0.084746	190	59
1	22305920	22305963	23	1.913043	1	44	11
1	22313635	22313659	12	2.083333	1	25	8
1	22315420	22315491	20	3.416667	0.833333	72	24
1	22327460	22327488	15	1.933333	0.48	29	50
1	22338579	22338668	24	3.769231	0.73913	90	23
1	22343514	22343560	19	2.473684	0.107692	47	65
1	22363237	22363277	20	2.05	0.333333	41	6
1	22372646	22372672	14	1.928571	1	27	11
1	22385163	22385194	17	1.941176	0.265306	32	49
1	22391421	22391463	21	2.047619	0.307692	43	52
1	22394962	22394991	13	2.307692	0.666667	30	36
1	22395582	22395607	12	2.166667	1	26	30
1	22397522	22397548	14	1.928571	1	27	11
1	22401064	22401089	13	2	1	26	7
1	22402249	22402280	16	2	0.351351	32	37
1	22405617	22405649	12	2.769231	1	33	9
1	22426387	22426434	23	2.086957	0.047619	48	42
1	22431472	22431504	16	2.0625	1	33	30
1	22442291	22442320	15	2	0.469388	30	49
1	22452347	22452383	19	1.947368	0.565217	37	23
1	22468872	22468904	10	3.3	0	33	84
1	22469240	22469266	14	1.928571	0.362637	27	91
1	22476828	22476862	11	3	1	35	14
1	22482035	22482060	12	2.166667	1	26	7
1	22486194	22486219	12	2.166667	0.117647	26	34
1	22489110	22489644	92	5.852632	0.068966	535	58
1	22489110	22489644	92	5.852632	0.068966	535	58
1	22493323	22493360	16	2.470588	0.133333	38	60
1	22498124	22498157	11	3	0	34	0
1	22511200	22511248	14	3.625	1	49	16
1	22512080	22512126	15	3.058824	0.92	47	50
1	22514735	22514774	21	2.047619	0.46875	40	64
1	22532229	22532271	20	2.15	0.5	43	24
1	22540567	22540602	18	2	0.333333	36	24
1	22548048	22548085	19	2	0.16129	38	62
1	22561531	22561620	27	3.088235	0.428571	90	21
1	22586795	22586858	32	2	0.347826	64	46
1	22587464	22587654	23	8.25	0.5625	191	64
1	22588032	22588070	21	1.952381	0.802817	39	71
1	22590700	22590730	15	2.066667	0.578947	31	57
1	22591883	22591948	34	1.941176	0.7	66	40
1	22597422	22597448	12	2.25	0.282051	27	39
1	22598323	22598642	12	27.235294	0.818182	320	33
1	22598653	22598778	47	2.603774	1	126	30
1	22598814	22598848	18	1.944444	1	35	14
1	22605750	22605799	25	2	0.130435	50	46
1	22606420	22606514	37	2.552632	0.928571	95	28
1	22607858	22607891	10	3.5	1	34	8
1	22607991	22608030	21	1.904762	0.574468	40	47
1	22619694	22619733	21	1.952381	0.176471	40	17
1	22629194	22629230	12	3.230769	0.555556	37	45
1	22638854	22638918	32	2.03125	0.353846	65	65
1	22640458	22640501	12	3.692308	1	44	18
1	22657386	22657427	21	2.047619	1	42	47
1	22662599	22662633	18	1.944444	0.924528	35	53
1	22664692	22664729	19	2	0.333333	38	54
1	22669060	22669097	15	2.666667	0.591837	38	49
1	22671396	22671971	24	23.925926	0.409836	576	61
1	22673542	22673590	22	2.227273	1	49	32
1	22677451	22677475	11	2.272727	0.826087	25	92
1	22679431	22679479	11	4.333333	1	49	18
1	22680838	22680889	17	2.95	0	52	14
1	22693103	22693137	18	1.944444	0.176471	35	34
1	22697959	22698001	24	1.916667	0.368421	43	19
1	22701254	22701289	14	2.571429	1	36	2
1	22726371	22726424	28	1.964286	0.058824	54	34
1	22727186	22727348	46	3.481482	0.366667	163	60
1	22727186	22727348	46	3.481482	0.366667	163	60
1	22729419	22729446	14	2	0.461538	28	78
1	22732279	22732320	21	2	0	42	28
1	22745607	22745661	12	4.583333	0.945946	55	37
1	22749576	22749613	19	2	0.565217	38	46
1	22757653	22757692	20	2	0.25	40	32
1	22757739	22757792	25	2.16	0.4	54	10
1	22760131	22760169	20	1.95	0.333333	39	45
1	22763006	22763037	15	2.2	0	32	0
1	22768855	22769013	79	2.012658	0.346154	159	52
1	22808410	22808442	12	2.75	0	33	0
1	22858535	22858598	30	2.133333	0.6	64	60
1	22862070	22862117	20	2.4	0.301587	48	63
1	22883648	22883710	34	1.911765	0.571429	63	56
1	22892572	22892609	13	3	0.615385	38	52
1	22896742	22896794	20	2.65	0.464286	53	56
1	22913749	22913787	20	1.95	0.111111	39	27
1	22923119	22923170	16	3.166667	0	52	0
1	22924006	22924050	20	2.25	0.36	45	75
1	22926091	22926683	26	22.568182	1	593	60
1	22926722	22926873	40	3.693877	1	152	50
1	22934358	22934400	13	3.461539	1	43	20
1	22936453	22936517	12	5.692307	1	65	35
1	22936522	22936555	16	2.1875	1	34	64
1	22944442	22944471	14	2.142857	1	30	10
1	22949274	22949311	19	2.052632	0.5	38	28
1	22961229	22961408	72	2.534247	0.068966	180	58
1	22976286	22976319	12	2.833333	0.673469	34	49
1	22976361	22976446	18	4.777778	0.714286	86	28
1	22976535	22976636	18	5.789474	0.806452	102	31
1	22976741	22976775	14	2.5	0.777778	35	45
1	22976794	22976894	18	5.722222	0.684211	101	38
1	22988101	22988129	15	1.933333	0.333333	29	30
1	22999173	22999213	20	2.05	0.58209	41	67
1	23004804	23004854	13	3.8	0.730769	51	52
1	23004875	23005962	10	105.90625	0.772727	1088	44
1	23006159	23006197	13	3	0.558824	39	68
1	23014826	23014857	14	2.285714	1	32	18
1	23033590	23033624	15	2.466667	0.74359	35	39
1	23052898	23052929	16	2.0625	1	32	9
1	23054277	23054301	13	1.923077	1	25	4
1	23060257	23060486	57	4.035088	0.411765	230	51
1	23061677	23061707	13	2.384615	0.828571	31	70
1	23067621	23067711	45	2.022222	0.625	91	48
1	23069952	23069981	14	2.214286	1	30	3
1	23070908	23070974	33	2.090909	1	67	8
1	23071346	23071370	10	2.5	1	25	8
1	23078983	23079062	13	6	1	80	1
1	23095474	23095529	19	3.105263	0.163636	56	55
1	23105208	23105236	13	2.230769	0.114754	29	61
1	23108121	23108168	25	1.92	0.294118	48	51
1	23115216	23115267	20	2.571429	0.833333	52	12
1	23120433	23120478	23	2	0.529412	46	34
1	23130110	23130254	28	5.233333	1	145	16
1	23150775	23150816	16	2.625	1	42	35
1	23165423	23165469	16	2.888889	0	47	12
1	23189418	23189469	21	2.476191	0.027027	52	74
1	23204546	23204765	37	5.673913	0.185185	220	54
1	23221534	23221592	18	3.142857	0.473684	59	38
1	23224529	23224560	16	2	0.409836	32	61
1	23224612	23224666	24	2.416667	0.866667	55	15
1	23237074	23237110	16	2.3125	0.493976	37	83
1	23241013	23241051	19	2.157895	1	39	23
1	23250778	23250811	13	2.692308	1	34	52
1	23259930	23259980	14	3.625	0.5	51	12
1	23274250	23274293	13	3.461539	1	44	22
1	23287845	23287874	16	1.9375	1	30	20
1	23290474	23290506	16	2.0625	0.333333	33	54
1	23294067	23294115	24	2.041667	0.857143	49	28
1	23305678	23305729	13	3.933333	0.875	52	16
1	23313317	23313361	14	3.0625	1	45	22
1	23323083	23323116	16	2.1875	1	34	11
1	23329988	23330074	22	3.84	0.238095	87	63
1	23345302	23345358	16	3.5625	0.848485	57	66
1	23352846	23352899	25	2.16	0.882353	54	17
1	23389269	23389311	13	3.2	1	43	11
1	23389711	23389748	10	3.8	1	38	55
1	23429380	23429426	11	4.153846	1	47	10
1	23439901	23439937	20	1.95	1	37	18
1	23440372	23440396	13	1.923077	1	25	8
1	23443081	23443145	31	2.16129	0.916667	65	24
1	23467270	23467302	16	2.0625	0.181818	33	66
1	23475572	23475622	18	2.947368	0	51	0
1	23476709	23476751	24	1.916667	0.16129	43	31
1	23493491	23493527	16	2.3125	0.230769	37	26
1	23497332	23497376	23	2	0.403509	45	57
1	23503172	23503219	24	2.125	0.052632	48	38
1	23510963	23511002	14	2.866667	1	40	15
1	23513001	23513025	13	1.923077	0	25	0
1	23514374	23514399	13	2	0.735849	26	53
1	23516695	23516728	11	3	1	34	11
1	23517793	23517835	14	3	1	43	18
1	23518472	23518499	13	2.153846	0	28	14
1	23528886	23528934	23	2.130435	0.181818	49	44
1	23535065	23535098	15	2.3125	1	34	11
1	23535376	23535405	13	2.307692	1	30	10
1	23545757	23545782	10	2.6	0.155556	26	45
1	23550785	23550967	99	1.868687	0.230769	183	26
1	23552974	23553043	32	2.1875	0.464286	70	56
1	23556893	23556941	19	2.578947	0.225806	49	62
1	23564565	23564604	21	2	0.6	40	50
1	23564897	23564926	16	1.9375	1	30	16
1	23567205	23567240	17	2.176471	1	36	16
1	23574720	23574750	14	2.214286	0	31	0
1	23581455	23581494	19	2.105263	0.298246	40	57
1	23584197	23584420	38	5.603774	0.026316	224	76
1	23584197	23584420	38	5.603774	0.026316	224	76
1	23598413	23598447	17	2.176471	1	35	14
1	23611626	23611660	19	1.947368	0.818182	35	22
1	23643041	23643083	21	2.047619	1	43	13
1	23646754	23646782	15	1.933333	0.6	29	30
1	23654489	23654521	12	2.833333	1	33	9
1	23659198	23659248	22	2.318182	1	51	15
1	23663580	23663621	21	2.095238	0.333333	42	21
1	23672609	23672685	12	6.352941	0.939394	77	33
1	23673146	23673193	15	3.2	1	48	2
1	23673969	23674003	19	1.947368	1	35	14
1	23681210	23681251	11	3.642857	1	42	2
1	23686839	23686877	16	2.4375	0.111111	39	27
1	23689039	23689199	86	1.918605	0	161	52
1	23690715	23690748	18	2	1	34	20
1	23705337	23705373	18	2.111111	1	37	10
1	23707129	23707173	14	3.2	0.32	45	50
1	23711336	23711360	13	1.923077	0.090909	25	44
1	23716263	23716308	22	2.090909	0.15	46	40
1	23717604	23717659	11	5	0.818182	56	11
1	23718826	23719112	22	12.8	0.954545	287	44
1	23719855	23719925	13	5.357143	0.953488	71	43
1	23729470	23729526	27	2.111111	0.054545	57	55
1	23734414	23734446	10	3.363636	1	33	18
1	23734906	23734938	12	2.833333	0.714286	33	21
1	23757259	23757412	38	4.052631	0	154	66
1	23770032	23770070	17	2.388889	0.764706	39	17
1	23774531	23774560	11	2.727273	1	30	16
1	23791979	23792008	12	2.461539	1	30	10
1	23810725	23810760	17	2.117647	0.694118	36	85
1	23811915	23811954	21	1.904762	0.047619	40	42
1	23812320	23812365	11	4.166667	1	46	13
1	23813334	23813358	11	2.272727	1	25	8
1	23822742	23822772	11	2.818182	1	31	12
1	23829345	23829385	21	2.047619	0.055556	41	36
1	23830164	23830742	40	14.744186	0.085714	579	70
1	23830774	23830851	38	2.105263	0.083333	78	72
1	23834011	23834041	16	1.9375	1	31	12
1	23849520	23849551	16	2	0.351351	32	37
1	23857110	23857139	16	1.9375	0.232558	30	86
1	23861390	23861427	18	2.111111	0.666667	38	78
1	23863381	23863405	10	2.5	1	25	8
1	23864117	23864148	16	2	0.44186	32	43
1	23874619	23874648	12	2.583333	1	30	6
1	23875526	23875557	16	2.125	0.265306	32	49
1	23881469	23881498	16	1.9375	0.707865	30	89
1	23882275	23882328	17	3	0.111111	54	45
1	23884110	23884159	24	2.083333	0.333333	50	48
1	23894973	23895005	17	1.941176	0.241379	33	87
1	23914649	23914688	17	2.352941	0.185185	40	54
1	23917376	23917405	14	2.214286	1	30	20
1	23940251	23940288	20	1.95	0.393939	38	33
1	23951032	23951061	15	2	0.559322	30	59
1	23952450	23952880	15	28.76923	1	431	47
1	23962138	23962171	12	3	0	34	10
1	23962831	23962858	14	2	0.111111	28	63
1	23968353	23968392	21	1.952381	1	40	10
1	23987262	23987286	12	2.083333	0.066667	25	60
1	23993329	23993362	16	2.125	1	34	2
1	23995506	23995605	39	2.6	1	100	41
1	23995924	23995962	12	3.333333	1	39	7
1	23998614	23998645	15	2.133333	0	32	24
1	24002280	24002315	18	2.111111	1	36	11
1	24006769	24006795	12	2.25	0.290323	27	62
1	24010128	24010182	25	2.32	1	55	12
1	24011427	24011451	13	1.923077	0.764706	25	68
1	24012710	24012744	17	2.058824	0.568627	35	51
1	24014045	24014081	15	2.4375	1	37	10
1	24014455	24014509	23	2.458333	0.8	55	10
1	24014641	24014701	13	4.666667	0.907692	61	65
1	24015081	24015562	76	6.170213	0.042254	482	71
1	24015081	24015562	76	6.170213	0.042254	482	71
1	24030069	24030415	18	20.238094	1	347	3
1	24037020	24037205	48	3.875	0.027027	186	37
1	24043718	24043753	14	2.785714	1	36	16
1	24054825	24054862	13	3.153846	1	38	18
1	24060451	24060481	16	1.9375	0	31	0
1	24075370	24075416	25	1.92	0	47	24
1	24088200	24088243	22	2	0.1	44	40
1	24088628	24088652	12	2.083333	1	25	12
1	24113111	24113142	13	2.615385	0	32	0
1	24152836	24152865	13	2.307692	1	30	26
1	24154851	24154881	16	2	1	31	6
1	24156425	24156474	14	3.466667	1	50	2
1	24158679	24158710	16	2.0625	1	32	3
1	24160991	24161020	12	2.461539	0.25	30	16
1	24163214	24164397	56	21.080645	0.617021	1184	47
1	24165121	24165231	17	6.142857	0.636364	111	77
1	24178053	24178216	85	2	0.15	164	40
1	24182625	24182660	19	1.947368	1	36	30
1	24185347	24185377	16	1.9375	0.742857	31	70
1	24186738	24186770	17	1.941176	0.333333	33	27
1	24191794	24191914	61	2.016393	0.155556	121	45
1	24202461	24202495	17	2.058824	0.096774	35	31
1	24207355	24207420	11	6.25	1	66	3
1	24210318	24210355	15	2.5625	1	38	18
1	24232495	24232540	24	1.916667	0	46	42
1	24232987	24233030	23	1.956522	0.764706	44	17
1	24233810	24233839	14	2.142857	0.904762	30	63
1	24242727	24242765	16	2.4375	0.75	39	40
1	24246641	24246672	11	2.909091	0.55	32	80
1	24250971	24251013	12	3.916667	1	43	18
1	24252732	24252761	14	2.142857	0.469388	30	49
1	24261875	24262293	39	10.76087	0.058824	419	68
1	24262970	24263011	13	3.133333	0	42	0
1	24264280	24264316	10	3.9	1	37	8
1	24264682	24264719	19	2	0.16129	38	31
1	24266321	24266350	15	2	0	30	0
1	24269403	24269433	16	2	0	31	0
1	24274033	24274113	24	3.4	0.157895	81	19
1	24280851	24280889	10	3.818182	1	39	17
1	24305769	24305801	16	2.0625	1	33	18
1	24313616	24313815	47	4.291667	0.05	200	80
1	24313616	24313815	47	4.291667	0.05	200	80
1	24319727	24319963	41	5.730769	0.038961	237	77
1	24319727	24319963	41	5.730769	0.038961	237	77
1	24320031	24320148	41	3	0.1	118	80
1	24320031	24320148	41	3	0.1	118	80
1	24329486	24329532	22	2.136364	0.151515	47	33
1	24333577	24333610	17	2.058824	0.6	34	25
1	24342162	24342253	16	5.590909	0	92	2
1	24357891	24357936	25	1.92	0	46	0
1	24358454	24358982	37	13.321428	0.042254	529	71
1	24358454	24358982	37	13.321428	0.042254	529	71
1	24367049	24367095	22	2.136364	0.459459	47	37
1	24374027	24374069	23	2	0.333333	43	27
1	24375966	24376039	12	6.076923	0.882353	74	17
1	24378604	24378637	17	2	1	34	11
1	24388259	24388302	23	1.913043	0.074074	44	54
1	24389483	24389532	19	2.571429	0.1875	50	64
1	24394665	24394703	14	2.6875	0.534884	39	86
1	24396069	24396114	16	2.941176	1	46	19
1	24405997	24406046	17	2.944444	0.5	50	32
1	24414367	24414391	12	2.083333	0.333333	25	24
1	24423188	24423231	18	2.444444	0.653846	44	52
1	24427898	24427940	22	1.954545	0.052632	43	38
1	24436835	24436883	16	3.3125	0.692308	49	52
1	24446807	24446840	17	2	0.115385	34	52
1	24448858	24448907	24	2.083333	1	50	44
1	24454987	24455027	22	1.909091	0.217391	41	23
1	24462137	24462166	15	2	0.212121	30	33
1	24473007	24473065	10	6	0.707317	59	41
1	24475606	24475650	12	3.846154	1	45	11
1	24479880	24479944	13	4.875	0.914286	65	70
1	24486215	24486249	11	3.272727	1	35	11
1	24492887	24492931	23	2.086957	0.833333	45	48
1	24494955	24495006	25	2.08	0	52	50
1	24496725	24496771	17	2.764706	0	47	12
1	24501139	24501189	26	2	0	51	10
1	24508903	24508945	21	2.190476	0.777778	43	18
1	24517408	24517440	17	1.941176	1	33	15
1	24519010	24519038	11	2.727273	0	29	0
1	24524504	24524587	39	2.153846	0.384615	84	52
1	24529218	24529298	27	3	0.42029	81	69
1	24529602	24529687	17	5.058824	0.681159	86	69
1	24529957	24529986	12	2.5	1	30	70
1	24538226	24538280	14	4	0.818182	55	11
1	24538350	24539073	30	24.150944	1	724	57
1	24549960	24550013	21	2.590909	0.913043	54	23
1	24551416	24551446	15	2.066667	0.04918	31	61
1	24561435	24561475	21	1.952381	0.5	41	16
1	24561857	24561892	18	2.111111	1	36	11
1	24564557	24564600	18	2.421053	0.212121	44	33
1	24565879	24565906	14	2	1	28	14
1	24585276	24585341	29	2.275862	0.333333	66	63
1	24589975	24590024	10	5	0.555556	50	18
1	24605939	24605982	12	3.75	1	44	15
1	24625182	24625363	45	3.945455	1	182	30
1	24626961	24627002	18	2.388889	1	42	21
1	24641109	24641180	12	6.166667	0	72	0
1	24641502	24641543	20	2.1	0.464789	42	71
1	24652823	24652926	16	6.5	1	104	64
1	24661695	24661745	20	2.55	0.777778	51	63
1	24671448	24671817	17	22.058823	0.641791	370	67
1	24679028	24679080	26	2.076923	0.535714	53	56
1	24679968	24680053	31	2.757576	1	86	58
1	24690238	24690262	12	2.083333	0.6	25	40
1	24700733	24700764	13	2.538461	1	32	6
1	24707240	24707270	16	1.9375	0	31	44
1	24731961	24732006	24	1.916667	0.68	46	25
1	24733502	24733555	28	1.928571	0.351351	54	37
1	24743641	24743756	57	2.035088	0.181818	116	44
1	24761781	24761821	19	2.210526	0.384615	41	13
1	24764066	24764101	16	2.3125	0.333333	36	57
1	24774046	24774091	25	1.92	0.259259	46	27
1	24789434	24789507	15	4.777778	1	74	12
1	24816942	24817051	41	2.731707	0.021277	110	47
1	24824966	24824995	15	2	0.538462	30	26
1	24829250	24829280	12	2.583333	0.456522	31	92
1	24829792	24829824	15	2.2	0.481481	33	81
1	24834507	24834567	19	3.210526	0	61	68
1	24837850	24837957	30	3.6	0.179487	108	39
1	24843567	24843612	20	2.4	1	46	15
1	24850013	24850063	14	3.785714	0.875	51	16
1	24851298	24851333	19	2.052632	0.6	36	10
1	24855881	24855905	10	2.5	1	25	8
1	24858695	24858734	16	2.470588	0	40	0
1	24874476	24874509	16	2.125	0.483871	34	31
1	24878799	24878827	12	2.416667	1	29	58
1	24882555	24882619	33	2.030303	0.294118	65	85
1	24883862	24883901	16	2.5625	0.702128	40	47
1	24891004	24891034	10	3.1	1	31	9
1	24895238	24895271	17	2.058824	0.6	34	25
1	24905033	24905071	12	3.214286	1	39	10
1	24908257	24908292	17	2.117647	0.388889	36	36
1	24914426	24914454	12	2.416667	1	29	6
1	24924008	24924053	18	2.555556	1	46	80
1	24933465	24933503	12	3.416667	1	39	10
1	24958824	24958852	15	1.933333	0.133333	29	30
1	24965149	24965179	11	2.75	0	31	0
1	24965410	24965449	19	2.105263	0.276596	40	47
1	24976164	24976207	11	3.769231	1	44	2
1	24976928	24976953	13	2	0.210526	26	38
1	24999449	24999483	14	2.5	0.75	35	16
1	24999665	24999701	17	2.176471	1	37	10
1	25008416	25008473	16	3.9375	0.904762	58	21
1	25011131	25011164	11	2.923077	0	34	0
1	25019835	25019871	14	2.666667	1	37	10
1	25023271	25023321	23	2.217391	0.25	51	24
1	25024095	25024200	24	4.307693	0.3	106	40
1	25024250	25024332	41	2.02439	0.162791	83	43
1	25024462	25024656	99	2.010101	0.217391	195	46
1	25030884	25030923	15	2.625	1	40	10
1	25034310	25034352	20	2.2	1	43	86
1	25045680	25045713	18	1.944444	0.306122	34	49
1	25048468	25048597	41	3.159091	0.047619	130	42
1	25048701	25048758	24	2.416667	0.227273	58	44
1	25051047	25051097	24	2.125	0	51	62
1	25064559	25064593	12	3	0.215686	35	51
1	25067680	25067755	38	2.026316	0.241379	76	29
1	25084230	25084276	21	2.333333	1	47	19
1	25102002	25102071	14	4.722222	1	70	32
1	25118610	25118668	14	4.0625	0.913043	59	23
1	25125125	25125189	19	3.526316	0.666667	65	60
1	25130839	25131013	34	4.930233	1	175	60
1	25139889	25139927	20	2	1	39	20
1	25143744	25143817	22	3.363636	0	74	34
1	25144184	25144224	17	2.411765	0.291667	41	48
1	25144694	25144737	15	2.933333	0.142857	44	35
1	25146555	25146588	12	2.833333	1	34	5
1	25154043	25154086	16	2.823529	0.636364	44	22
1	25156091	25156137	23	2.043478	0.2	47	20
1	25159287	25159383	37	2.585366	0.013699	97	73
1	25159287	25159383	37	2.585366	0.013699	97	73
1	25160337	25160436	37	2.666667	0.012658	100	79
1	25160337	25160436	37	2.666667	0.012658	100	79
1	25160471	25160572	40	2.55	0.114286	102	70
1	25161287	25161490	12	16.071428	0.852941	204	68
1	25165380	25165426	15	3.133333	0.151515	47	33
1	25171648	25171679	11	2.909091	1	32	9
1	25178183	25178209	11	2.454545	0.333333	27	21
1	25181362	25181402	22	1.909091	1	41	14
1	25184518	25184559	22	1.954545	1	42	21
1	25189897	25190018	39	3.125	0.272727	122	44
1	25190703	25190763	22	2.708333	0.531915	61	47
1	25199989	25200137	75	2.093333	0.111111	149	18
1	25202819	25202872	15	3.6	0.755556	54	90
1	25207047	25207090	13	3.384615	1	44	6
1	25208626	25208702	25	3.038461	0.266667	77	30
1	25234111	25234829	25	28.76	0.32	719	50
1	25243659	25243697	20	1.95	0.137931	39	58
1	25244718	25244751	14	2.428571	0.386667	34	75
1	25248615	25248685	13	5.25	1	71	39
1	25273718	25273746	15	1.933333	0.205882	29	68
1	25275018	25275056	18	2.277778	0.482759	39	58
1	25282933	25282966	18	1.944444	0.163636	34	55
1	25294529	25294566	15	2.625	1	38	10
1	25298733	25298820	29	3.034483	0.442623	88	61
1	25328427	25328520	21	4.32	1	94	3
1	25328585	25328990	30	13.939394	0.130435	406	23
1	25332293	25332372	41	2	0.785714	80	56
1	25344338	25344396	27	2.185185	0.153846	59	52
1	25346261	25346521	20	14.291667	0.592593	261	54
1	25346535	25346623	30	2.90625	0.782609	89	46
1	25346695	25346766	14	5.266667	0.541667	72	48
1	25356106	25356163	30	2.066667	0.133333	58	30
1	25357604	25357950	37	9.375	0.827586	347	58
1	25362397	25362774	17	21.576923	0.913043	378	46
1	25362867	25362905	19	2.157895	1	39	43
1	25369061	25369172	56	2	0.056604	112	53
1	25371077	25371114	17	2.235294	0.666667	38	60
1	25390029	25390065	13	3	0	37	0
1	25417341	25417375	15	2.333333	0.107143	35	56
1	25421406	25421456	25	2.04	0.8	51	30
1	25436244	25436330	43	2.069767	0.296296	87	54
1	25448763	25448794	14	2.285714	0.345455	32	55
1	25460454	25460506	23	2.347826	1	53	33
1	25462451	25462509	30	1.966667	0.153846	59	52
1	25473020	25473093	22	3.363636	0.16	74	50
1	25481087	25481162	16	4.55	0.954545	76	44
1	25481734	25481852	59	2.016949	0.470588	119	34
1	25495932	25495989	20	2.952381	1	58	48
1	25505923	25505986	31	2.064516	0.176471	64	34
1	25507138	25507176	14	2.733333	0	39	0
1	25520153	25520190	20	2	0.565217	38	46
1	25521542	25521595	27	2.074074	0.735294	54	68
1	25530222	25530272	27	1.962963	1	51	15
1	25549112	25549143	14	2.285714	0.2	32	15
1	25601448	25601484	12	3.166667	0.826087	37	23
1	25602074	25602100	12	2.25	0.222222	27	18
1	25603556	25603593	17	2.294118	0.428571	38	7
1	25650919	25650955	20	1.95	1	37	10
1	25668353	25668384	13	2.538461	1	32	12
1	25671188	25671224	18	2.166667	1	37	13
1	25685589	25685662	25	2.96	0.015873	74	63
1	25693478	25693514	20	1.95	1	37	10
1	25695603	25695641	21	1.904762	1	39	43
1	25756101	25756152	17	3.058824	0.266667	52	30
1	25772041	25772075	15	2.333333	1	35	14
1	25778027	25778064	13	3.076923	0.5	38	20
1	25778424	25778465	18	2.388889	1	42	11
1	25782235	25782268	16	2.125	0.545455	34	22
1	25797945	25797979	16	2.25	0.12	35	25
1	25798706	25798749	22	2	0.409091	44	44
1	25809460	25809489	14	2.142857	0.333333	30	30
1	25819283	25819318	12	3	0.185185	36	27
1	25839193	25839231	14	2.733333	0	39	0
1	25845193	25845229	14	2.6	1	37	2
1	25855867	25855956	32	2.8	0.789474	90	38
1	25857685	25857773	46	1.934783	0.3	89	60
1	25859995	25860125	65	2.015385	0.254902	131	51
1	25860211	25860260	13	3.846154	0.333333	50	12
1	25870006	25870039	17	2.058824	0.222222	34	90
1	25882648	25882729	40	2.05	0.174603	82	63
1	25884176	25884295	61	1.967213	0.214286	120	56
1	25886680	25886745	22	3	0.48	66	50
1	25903675	25903701	14	1.928571	1	27	7
1	25912981	25913090	20	5.571429	0.54717	110	53
1	25913424	25913485	25	2.592592	0.142857	62	56
1	25917324	25917535	33	6.424242	0.266667	212	60
1	25918531	25918576	17	2.666667	1	46	23
1	25921490	25921574	41	2.121951	0.87234	85	47
1	25921597	25921677	40	2.025	0.813953	81	43
1	25921719	25921778	16	3.764706	0.823529	60	34
1	25926119	25926182	26	2.464286	1	64	23
1	25930840	25930916	38	2.078947	0.052632	77	76
1	25931732	25931758	14	1.928571	0	27	28
1	25943222	25943252	13	2.384615	0.376344	31	93
1	25948083	25948121	14	2.6875	1	39	25
1	25954730	25954810	37	2.315789	0.2	81	5
1	25955793	25955830	18	2.111111	0.615385	38	26
1	25968715	25968755	20	2.05	0.054545	41	55
1	25982271	25982306	12	3	1	36	36
1	25989444	25989518	32	2.34375	0.490909	75	55
1	25989646	25989683	16	2.4375	0	38	0
1	25990490	25990523	17	2	0.521739	34	46
1	25996455	25996493	18	2.166667	0.0625	39	32
1	26007544	26007585	22	1.954545	0.636364	42	11
1	26012116	26012191	38	2	0.022222	76	45
1	26012381	26012422	21	2.095238	0.296296	42	54
1	26038120	26038173	21	2.666667	0.52381	54	84
1	26049513	26049567	29	1.931034	0.125	55	32
1	26061913	26062042	14	9.3	1	130	23
1	26070917	26071102	92	2.064516	0.333333	186	60
1	26077752	26077856	26	3.787879	0.953488	105	43
1	26093686	26093760	23	3.461539	1	75	54
1	26093794	26093896	45	2.4	0.965517	103	58
1	26094025	26094062	15	2.533333	1	38	57
1	26094175	26094224	24	2.125	1	50	48
1	26094286	26094505	69	3.077922	1	220	52
1	26094629	26094658	15	2	1	30	53
1	26094729	26094947	30	7.341464	1	219	51
1	26095082	26095168	25	3.653846	0.964286	87	56
1	26095198	26095227	15	2	1	30	53
1	26095258	26095438	50	3.576271	0.958333	181	48
1	26095510	26095668	11	15.142858	1	159	55
1	26095722	26095779	20	2.826087	0.959184	58	49
1	26099708	26099751	16	2.75	1	44	52
1	26113585	26113704	55	2.181818	0.142857	120	49
1	26118857	26118895	13	3.076923	0	39	0
1	26123593	26123651	26	2.269231	0.470588	59	68
1	26124709	26124751	16	2.6875	0.322034	43	59
1	26128150	26128185	19	1.947368	0.833333	36	24
1	26132114	26132167	23	2.347826	0.631579	54	38
1	26134781	26134862	15	5.466667	0.452055	82	73
1	26138919	26139042	45	2.75	0.928571	124	28
1	26144981	26145011	13	2.461539	1	31	22
1	26174447	26174473	14	1.928571	1	27	14
1	26180087	26180123	19	2.052632	1	37	18
1	26181876	26181923	17	2.882353	0.215686	48	51
1	26193208	26193241	17	2	1	34	23
1	26196064	26196098	12	2.916667	1	35	14
1	26203385	26203418	17	2.058824	0.913043	34	46
1	26207084	26207193	31	3.441176	0.333333	110	60
1	26237221	26237325	31	3.382353	0.368421	105	38
1	26240306	26240335	14	2.142857	0.179487	30	39
1	26248314	26248343	15	2	0.333333	30	30
1	26250879	26250919	20	2.15	0.714286	41	14
1	26275821	26275845	13	1.923077	0	25	0
1	26293010	26293034	12	2.083333	0	25	48
1	26328102	26328139	18	2.166667	1	38	13
1	26330580	26330655	22	3.541667	1	76	31
1	26330672	26330730	14	4	0.971429	59	70
1	26333262	26333418	60	2.639344	0.438596	157	57
1	26336360	26336393	12	2.833333	1	34	14
1	26374141	26374172	17	1.941176	0.423077	32	52
1	26375251	26375289	20	1.95	0.5	39	40
1	26377490	26377521	11	2.909091	0.056604	32	53
1	26391494	26391532	11	3.583333	1	39	43
1	26395800	26395832	13	2.692308	1	33	9
1	26414873	26414924	21	2.5	1	52	15
1	26427009	26427036	14	2	0.333333	28	63
1	26427239	26427264	13	2	1	26	7
1	26430256	26430288	10	3.4	1	33	9
1	26430823	26430867	24	1.916667	0.22807	45	57
1	26431206	26431246	20	2.1	0.384615	41	13
1	26455904	26455952	24	2.041667	0.076923	49	52
1	26462059	26462121	35	1.914286	0.266667	63	30
1	26473553	26473593	20	2.15	0.771429	41	35
1	26475804	26475953	20	7.083333	0.309091	150	55
1	26481296	26481330	14	2.466667	1	35	11
1	26486573	26486598	12	2.166667	1	26	7
1	26488612	26488637	12	2.166667	0.095238	26	84
1	26494420	26494457	15	2.666667	0.84	38	25
1	26510311	26510492	50	3.636364	0.633803	182	71
1	26521979	26522008	12	2.5	1	30	10
1	26535363	26535452	24	3.72	1	90	3
1	26536732	26536926	91	2.164835	0.28	195	50
1	26544377	26544410	18	1.944444	1	34	14
1	26548045	26548082	21	1.904762	1	38	18
1	26556277	26556320	23	1.956522	0	44	0
1	26595494	26595567	29	2.62069	0.37931	74	58
1	26608802	26608908	18	5.944445	0.307692	107	78
1	26634757	26634795	16	2.470588	1	39	10
1	26642896	26642920	13	1.923077	1	25	56
1	26654650	26654693	16	2.75	0.470588	44	68
1	26667082	26667116	18	2	0.545455	35	22
1	26673952	26673997	24	1.958333	0	46	0
1	26676222	26676273	16	3.25	0.727273	52	22
1	26695735	26695773	15	2.666667	0	39	0
1	26709100	26709132	14	2.5	0	33	0
1	26712136	26712181	10	4.307693	0.666667	46	12
1	26717592	26717630	16	2.5625	0.72	39	50
1	26721948	26722020	12	5.882353	1	73	1
1	26724832	26724865	14	2.428571	1	34	11
1	26726164	26726451	32	9.315789	1	288	2
1	26734196	26734246	16	3.25	1	51	9
1	26743815	26743846	16	2	0.785714	32	56
1	26759577	26759613	19	1.947368	0.655172	37	29
1	26764280	26764316	15	2.5	1	37	10
1	26767325	26767372	20	2.4	0.829787	48	47
1	26775559	26775607	16	3.058824	0	49	0
1	26790800	26790873	36	2.055556	0.219512	74	41
1	26823594	26823624	10	3.1	1	31	51
1	26837139	26837163	12	2.083333	0	25	0
1	26842118	26842155	18	2.222222	0.555556	38	9
1	26852272	26852300	10	2.9	1	29	10
1	26855590	26855664	33	2.363636	0	75	10
1	26870811	26870973	31	5.3125	0.142857	163	49
1	26871265	26871429	31	5.352941	0.020408	165	49
1	26871560	26871644	32	2.647059	0.186441	85	59
1	26872050	26872105	18	3.111111	0.098039	56	51
1	26892032	26892068	15	2.466667	1	37	13
1	26922371	26922829	40	11.731708	0.057143	459	70
1	26922861	26922941	33	2.470588	0.156627	81	83
1	26922861	26922941	33	2.470588	0.156627	81	83
1	26923018	26923189	48	3.54902	0	172	80
1	26923018	26923189	48	3.54902	0	172	80
1	26923240	26923413	48	3.557692	0.061728	174	81
1	26923240	26923413	48	3.557692	0.061728	174	81
1	26950457	26950481	13	1.923077	1	25	4
1	26950742	26950843	52	1.961538	0.129032	102	62
1	26951754	26951799	23	2	0.555556	46	27
1	26953888	26953917	16	1.9375	1	30	10
1	26956257	26956283	14	1.928571	1	27	18
1	26965594	26965619	12	2.166667	0.1875	26	64
1	26979707	26979738	17	1.941176	1	32	43
1	26980151	26980196	24	2.041667	0.310345	46	29
1	27002291	27002350	31	1.935484	0.032258	60	31
1	27004631	27004670	12	3.285714	1	40	10
1	27007594	27007624	11	2.75	0	31	0
1	27010853	27010885	12	2.75	1	33	6
1	27011540	27011592	26	2.038461	0.090909	53	33
1	27012228	27012263	18	2.055556	0.733333	36	15
1	27022440	27022503	34	1.941176	0.902439	64	82
1	27023145	27023183	18	2.263158	0.247312	39	93
1	27023909	27023937	15	1.933333	0.235955	29	89
1	27036839	27036923	42	2.023809	0.254237	85	59
1	27052652	27052681	10	3.1	1	30	6
1	27077219	27077254	17	2.117647	0.304348	36	46
1	27083057	27083101	14	3.214286	1	45	20
1	27084909	27084989	40	2.025	0.074074	81	54
1	27125242	27125280	19	2.157895	1	39	5
1	27129969	27130155	49	3.666667	0.037975	187	79
1	27129969	27130155	49	3.666667	0.037975	187	79
1	27130193	27130566	49	7.612903	0	374	82
1	27130193	27130566	49	7.612903	0	374	82
1	27131321	27131425	26	4.103448	0.818182	105	66
1	27132504	27132538	17	2.058824	0.2	35	70
1	27133421	27133467	23	2.086957	0.243243	47	37
1	27142638	27142761	63	2.047619	1	124	45
1	27142764	27142816	26	2.115385	0.969231	53	65
1	27144004	27144485	77	6.142857	0.058824	482	68
1	27144705	27144884	49	3.627451	0.037037	180	81
1	27144705	27144884	49	3.627451	0.037037	180	81
1	27144931	27145060	49	2.64	0.05	130	80
1	27144931	27145060	49	2.64	0.05	130	80
1	27145107	27145579	49	9.627451	0.058824	473	85
1	27145107	27145579	49	9.627451	0.058824	473	85
1	27148499	27148537	13	3.153846	1	39	10
1	27151988	27152066	39	2.025641	0.510204	79	49
1	27153117	27153171	24	2.346154	0.488889	55	90
1	27156213	27156256	21	2.095238	0.692308	44	26
1	27156958	27157048	22	4.173913	0.090909	91	33
1	27163042	27163077	18	2.055556	1	36	8
1	27163748	27163787	21	1.904762	1	40	2
1	27163813	27163941	30	4.314286	0.25	129	8
1	27167338	27167365	12	2.333333	1	28	39
1	27169607	27169650	15	2.875	1	44	15
1	27171402	27171428	13	2.076923	1	27	14
1	27172596	27172650	18	3.166667	0.909091	55	22
1	27181330	27181362	16	2.0625	0.75	33	48
1	27194907	27194954	19	2.55	0.345455	48	55
1	27205727	27205767	21	1.952381	0.4	41	30
1	27261456	27261485	12	2.461539	1	30	10
1	27266642	27266726	40	2.125	0.207547	85	53
1	27278999	27279080	41	2	0	82	52
1	27279475	27279509	18	2	1	35	14
1	27280678	27280715	19	2	0.677419	38	31
1	27291886	27291941	28	2	0.25	56	8
1	27303282	27303322	20	2.05	0.238095	41	63
1	27305369	27305393	12	2.083333	1	25	20
1	27342443	27342481	19	2.210526	0	39	0
1	27355352	27355377	13	2	1	26	7
1	27372708	27372759	15	3.375	1	52	48
1	27375545	27375624	18	4.4	0.857143	80	28
1	27387488	27387516	15	1.933333	0.259259	29	54
1	27399158	27399576	12	34.846153	0.565217	419	69
1	27403537	27403575	20	2.05	1	39	56
1	27410275	27410305	14	2.214286	0.785714	31	28
1	27412973	27413567	17	34.933334	0.923077	595	52
1	27420244	27420281	19	2	1	38	42
1	27433577	27433719	29	4.818182	0.870968	143	62
1	27442796	27442849	26	2.153846	0.4	54	60
1	27471385	27471465	42	2	0.185185	81	54
1	27496685	27496716	16	2	0.72093	32	43
1	27497629	27497676	14	3.4375	1	48	2
1	27510112	27510205	47	2	0.307692	94	26
1	27512252	27512304	26	2.038461	0.435897	53	39
1	27515541	27515582	22	1.954545	0.692308	42	13
1	27515823	27515852	14	2.142857	1	30	13
1	27523033	27523067	17	2.176471	1	35	11
1	27525564	27525600	18	2.111111	0.8	37	20
1	27526813	27526901	44	2.068182	0.396226	89	53
1	27527188	27527221	15	2.266667	0.15	34	40
1	27531312	27531355	17	2.588235	0.2	44	15
1	27537978	27538007	14	2.214286	1	30	10
1	27565011	27565174	86	1.906977	0.185185	164	54
1	27571668	27571700	15	2.2	0.090909	33	33
1	27579819	27579880	30	2.066667	0.933333	62	30
1	27579965	27580008	22	2.045455	1	44	29
1	27585021	27585051	15	2.066667	1	31	9
1	27586570	27586608	12	3.071429	1	39	12
1	27596082	27596126	15	2.9375	0.692308	45	13
1	27599682	27599717	11	3.363636	1	36	8
1	27609950	27609990	18	2.277778	0.24	41	50
1	27615433	27615623	49	3.759259	0.02439	191	82
1	27615433	27615623	49	3.759259	0.02439	191	82
1	27616452	27616539	25	3.6	0.709677	88	62
1	27623563	27623590	12	2.333333	0	28	56
1	27654172	27654241	36	1.944444	0.423729	70	59
1	27669308	27669393	36	2.388889	0.090909	86	66
1	27674650	27674718	20	3.45	0.703704	69	54
1	27679985	27680026	12	3.384615	0.117647	42	68
1	27682603	27682877	96	2.864583	0.107143	275	56
1	27684334	27684362	15	1.933333	0.128205	29	78
1	27692118	27692152	11	3.083333	0.789474	35	76
1	27700082	27700371	72	4.013333	0.448276	290	58
1	27700082	27700371	72	4.013333	0.448276	290	58
1	27701514	27701547	15	2.333333	1	34	11
1	27704963	27704997	19	1.947368	1	35	2
1	27709846	27709878	16	2.125	0.555556	33	81
1	27711796	27711824	14	2.142857	0	29	0
1	27731319	27731352	12	2.833333	0.381818	34	55
1	27735314	27735344	15	2.066667	1	31	70
1	27780612	27780643	12	2.666667	1	32	15
1	27800504	27800542	20	2	0.32	39	50
1	27834120	27834149	11	2.666667	0	30	0
1	27851646	27851677	13	2.538461	0.428571	32	21
1	27855522	27855561	20	2	0.454545	40	55
1	27861286	27861355	24	2.923077	0.884058	70	69
1	27869128	27869165	17	2.235294	0.098039	38	51
1	27877773	27877812	22	1.909091	0.444444	40	72
1	27881979	27882003	13	1.923077	0.6	25	60
1	27888187	27888250	20	3.285714	0.72	64	50
1	27911498	27911667	93	1.903226	0.021277	170	47
1	27912824	27912854	16	1.9375	0.285714	31	70
1	27918794	27918910	33	3.685714	0.636364	117	66
1	27923856	27923900	22	2.045455	0.92	45	50
1	27929655	27929680	13	2	0.846154	26	91
1	27952450	27952479	11	2.666667	1	30	20
1	27954683	27954715	10	3.4	1	33	9
1	27955981	27956033	26	2.115385	0.761905	53	42
1	27966021	27966045	10	2.5	1	25	72
1	27978231	27978262	14	2.285714	0.056604	32	53
1	27991413	27991451	19	2.052632	0.310345	39	58
1	27994607	27994658	20	2.619048	0.307692	52	26
1	27995438	27995759	12	26.857143	0.698113	322	53
1	27998796	27998876	41	2.02439	0.592593	81	54
1	28000313	28000363	24	2.208333	0.875	51	16
1	28003348	28003378	14	2.285714	1	31	19
1	28004145	28004182	13	2.928571	1	38	15
1	28004215	28004262	26	1.961538	0.47541	48	61
1	28007319	28007395	11	6.857143	1	77	12
1	28011581	28011629	18	2.833333	1	49	44
1	28014381	28014424	22	2.090909	0.25	44	40
1	28030763	28030804	12	3.583333	1	42	11
1	28037288	28037326	20	2.05	1	39	2
1	28039732	28039771	12	3.230769	0	40	50
1	28042098	28042137	10	4.2	1	40	25
1	28044328	28044367	18	2.222222	0.25	40	32
1	28045222	28045285	24	2.75	0.5	64	4
1	28052438	28052485	21	2.380952	0.406593	48	91
1	28056671	28056701	11	2.909091	1	31	12
1	28059433	28059462	12	2.5	1	30	10
1	28061320	28061371	25	2.08	0.133333	52	30
1	28069202	28069228	12	2.25	1	27	14
1	28087369	28087411	17	2.647059	1	43	6
1	28091097	28091144	24	2.125	0.666667	48	12
1	28095770	28095828	26	2.269231	0.428571	59	56
1	28099588	28099626	12	3.25	0.460317	39	63
1	28105830	28105863	16	2.1875	1	34	8
1	28112897	28113055	79	2.012658	0.578947	159	38
1	28116955	28117059	39	2.714286	0.121951	105	41
1	28118501	28118882	29	12.736842	0.2	382	10
1	28125111	28125311	68	2.956522	0.136364	201	44
1	28125986	28126012	12	2.25	1	27	11
1	28143464	28143629	29	5.857143	1	166	48
1	28151141	28151165	12	2.083333	0.666667	25	48
1	28170817	28170857	21	2	0	41	0
1	28186491	28186530	16	2.529412	1	40	12
1	28188420	28188450	16	1.9375	1	31	3
1	28204246	28204280	10	3.454545	0.285714	35	70
1	28222079	28222109	16	1.9375	0.567568	31	74
1	28242761	28242813	10	5.583333	1	53	16
1	28243237	28243379	26	5.516129	1	143	60
1	28254444	28254477	16	2.125	0.724138	34	58
1	28266026	28266081	28	2.071429	0.106383	56	47
1	28268383	28268447	29	2.241379	0.029412	65	68
1	28268498	28268554	12	5.25	0.666667	57	48
1	28284712	28284738	12	2.25	0.125	27	32
1	28287085	28287122	20	1.95	0.4	38	60
1	28309540	28309566	14	1.928571	0.282051	27	39
1	28332225	28332261	18	2.055556	1	37	29
1	28333218	28333254	11	3.25	0	37	0
1	28344707	28344745	12	3.153846	1	39	12
1	28349772	28349807	19	1.947368	0.434783	36	46
1	28396107	28396140	18	1.944444	1	34	55
1	28400448	28400621	71	2.555556	0.285714	174	28
1	28401359	28401397	16	2.4375	0.416667	39	24
1	28409040	28409108	34	2.029412	0.090909	69	33
1	28413885	28413925	15	2.733333	0.142857	41	21
1	28421457	28421527	35	2.028571	0	71	32
1	28433317	28433346	15	2	0.606061	30	66
1	28435980	28436012	17	1.941176	0.1	33	60
1	28444838	28444888	21	2.409091	1	51	11
1	28451307	28451356	19	2.631579	0.333333	50	48
1	28455306	28455332	13	2.076923	0.254237	27	59
1	28472247	28472281	16	2.25	1	35	5
1	28480546	28480596	25	2.04	0.318182	51	44
1	28496023	28496053	13	2.384615	0	31	50
1	28502437	28502545	53	2.09434	0.387097	109	62
1	28520309	28520353	23	1.956522	0.25	45	64
1	28520723	28520874	44	3.454545	0.014493	152	69
1	28520723	28520874	44	3.454545	0.014493	152	69
1	28528303	28528334	13	2.461539	1	32	9
1	28530021	28530054	13	2.571429	1	34	2
1	28551539	28551702	83	1.987952	0.277778	164	36
1	28555212	28555245	18	1.944444	1	34	26
1	28561326	28561355	14	2.214286	0	30	0
1	28570806	28570832	14	1.928571	1	27	11
1	28578736	28578768	17	1.941176	0.142857	33	63
1	28586615	28586683	32	2.21875	0.971429	69	70
1	28603816	28603851	13	2.769231	0.55102	36	49
1	28610866	28610928	33	1.909091	0.019608	63	51
1	28618854	28618904	20	2.65	1	51	7
1	28625845	28625882	13	2.928571	1	38	7
1	28626170	28626216	21	2.285714	0.333333	47	6
1	28634380	28634406	10	2.7	1	27	11
1	28639494	28639527	11	3.083333	1	34	8
1	28641226	28641250	12	2.083333	0.066667	25	60
1	28642657	28642691	19	1.947368	1	35	2
1	28644854	28644897	19	2.473684	1	44	15
1	28668979	28669011	12	2.769231	1	33	6
1	28680717	28680749	12	2.75	0.181818	33	66
1	28684290	28684328	17	2.411765	0	39	0
1	28684489	28684588	46	2.26087	1	100	1
1	28686089	28686145	29	1.965517	0.189189	57	37
1	28688485	28688522	19	2.052632	0	38	0
1	28692566	28692610	22	2.045455	0.783784	45	37
1	28697447	28697479	17	1.941176	0.230769	33	39
1	28697788	28697822	15	2.466667	0	35	0
1	28698268	28698293	12	2.166667	0	26	0
1	28735121	28735176	22	2.608696	0.785714	56	28
1	28736387	28736420	16	2.125	0.677419	34	31
1	28750976	28751021	25	1.96	1	46	2
1	28759945	28759988	17	2.647059	1	44	11
1	28768655	28768694	20	2	0	40	4
1	28771100	28771144	24	1.958333	0	45	0
1	28809204	28809238	18	1.944444	0.423729	35	59
1	28809851	28809896	15	3.066667	0.032258	46	62
1	28810974	28811119	57	2.55	1	146	23
1	28813876	28813910	11	3.363636	0	35	0
1	28817722	28817763	14	2.933333	1	42	14
1	28818315	28818349	14	2.5	0.851852	35	27
1	28822106	28822143	19	2	0	38	0
1	28832591	28832624	16	2.125	0.348837	34	43
1	28844606	28844656	21	2.428571	0.265823	51	79
1	28852798	28852827	12	2.5	1	30	20
1	28878801	28878918	10	12.1	1	118	26
1	28879572	28879606	14	2.5	0.390244	35	82
1	28886032	28886108	32	2.424242	0.525424	77	59
1	28910967	28910996	10	3	1	30	13
1	28912689	28912759	32	2.28125	0.282051	71	39
1	28923141	28923169	11	2.727273	0	29	0
1	28936971	28937005	11	3.363636	1	35	8
1	28942908	28942940	11	3.090909	1	33	9
1	28951259	28951294	18	2.055556	0	36	0
1	28958835	28958993	81	1.987654	0.25	159	56
1	28961830	28961876	22	2.136364	0.079365	47	63
1	28969070	28969142	38	1.947368	0.220339	73	59
1	28995360	28995410	24	2.125	0.714286	51	91
1	29005400	29005442	13	3.2	1	43	18
1	29009722	29009747	13	2	1	26	23
1	29024302	29024446	78	1.858974	0.254237	145	59
1	29028600	29028636	18	2.055556	0.522388	37	67
1	29030177	29030203	14	1.928571	0	27	0
1	29030387	29030420	16	2.125	1	34	8
1	29039236	29039272	18	2.055556	0.066667	37	45
1	29046321	29046349	14	2.071429	0.259259	29	54
1	29050322	29050355	16	2.1875	0	34	4
1	29053756	29053794	15	2.6	1	39	12
1	29054878	29055021	72	2	0.393939	144	33
1	29073041	29073073	14	2.357143	0.111111	33	54
1	29092060	29092084	13	1.923077	0.2	25	40
1	29092934	29092979	21	2.190476	0.05	46	40
1	29097314	29097386	23	3.12	1	73	43
1	29097424	29097513	31	2.878788	0.898305	90	59
1	29097523	29097571	14	3.5	1	49	36
1	29102791	29102829	20	1.95	0	39	60
1	29103877	29103909	10	3.5	0	33	0
1	29104450	29104474	13	1.923077	0.076923	25	52
1	29106360	29106416	29	2.103448	0.647059	57	17
1	29108026	29108058	17	1.941176	0.555556	33	54
1	29117921	29117960	14	2.8	1	40	20
1	29134830	29134865	14	2.571429	0.1	36	60
1	29135351	29135390	13	3	1	40	10
1	29150810	29150844	12	2.923077	1	35	8
1	29158593	29158633	14	2.928571	0.155556	41	45
1	29160878	29160910	11	3	1	33	9
1	29173523	29173578	12	4.666667	0.818182	56	55
1	29174343	29174374	14	2.285714	0	32	0
1	29176000	29176042	14	3.071429	0.833333	43	48
1	29176051	29176081	14	2.214286	0.432836	31	67
1	29178696	29178721	13	2	1	26	23
1	29180249	29180274	11	2.363636	1	26	7
1	29199025	29199057	12	2.75	1	33	45
1	29203742	29203766	13	1.923077	0.692308	25	52
1	29209332	29209379	22	2.181818	1	48	12
1	29224178	29224214	18	2.055556	1	37	48
1	29232306	29232335	14	2.142857	1	30	23
1	29233177	29233203	14	1.928571	0.06383	27	47
1	29233277	29233305	15	2	1	29	10
1	29235990	29236025	12	3.083333	0	36	0
1	29237150	29237180	13	2.384615	1	31	38
1	29244304	29244331	14	2	0.142857	28	49
1	29265946	29265975	14	2.214286	0	30	0
1	29278316	29278365	24	2.083333	0	50	52
1	29285332	29285365	11	3.090909	1	34	8
1	29286495	29286526	15	2.2	1	32	9
1	29289122	29289248	31	4.096774	0.189189	127	37
1	29294953	29295067	56	2.053571	0.2	115	25
1	29304846	29304917	16	4.45	0.542857	72	35
1	29311877	29311932	28	2	0.666667	56	42
1	29323412	29323451	18	2.222222	0.5	40	60
1	29332601	29332638	20	1.95	0.658537	38	41
1	29342087	29342124	18	2.166667	1	38	15
1	29351144	29351176	17	2	0	33	0
1	29362260	29362303	22	2.045455	0	44	36
1	29382745	29382800	15	3.733333	1	56	14
1	29396093	29396123	15	2.066667	0.142857	31	21
1	29400488	29400537	24	2.083333	0.176471	50	34
1	29405036	29405074	19	2.105263	0.346154	39	52
1	29414534	29414575	22	1.954545	1	42	14
1	29427140	29427213	22	3.28	1	74	1
1	29432951	29432985	12	2.923077	0	35	0
1	29441581	29441617	13	3.076923	1	37	21
1	29450442	29450480	11	3.416667	0.5	39	92
1	29457152	29457195	22	2	0.074074	44	54
1	29457332	29457430	50	1.98	0.041667	99	48
1	29459272	29459302	10	3.1	1	31	19
1	29464685	29464736	16	3.352941	1	52	26
1	29475236	29475277	12	3.461539	0.269841	42	63
1	29475357	29475391	12	2.916667	0.2	35	70
1	29483455	29483488	17	2	0.490909	34	55
1	29488518	29488555	15	2.6	0.473684	38	38
1	29502959	29502983	12	2.083333	0.428571	25	56
1	29509892	29509920	14	2.071429	1	29	41
1	29533516	29533553	12	3.071429	0.061224	38	49
1	29550060	29550147	44	2	0	88	44
1	29560961	29560988	14	2	1	28	7
1	29564065	29564095	16	1.9375	0.457143	31	70
1	29564360	29564410	26	2	0.11828	51	93
1	29564583	29564608	12	2.166667	0.754386	26	57
1	29570938	29570962	13	1.923077	1	25	44
1	29572172	29572204	11	3	0.263158	33	57
1	29575669	29575716	22	2.181818	0.649123	48	57
1	29591441	29591476	10	3.6	1	36	11
1	29595534	29595568	18	2	1	35	14
1	29596708	29596745	17	2.235294	0.469388	38	49
1	29598473	29598563	45	2.022222	0.147541	91	61
1	29604218	29604253	17	2.117647	1	36	22
1	29609565	29609805	15	16.277779	0.71875	241	64
1	29610116	29610143	12	2.333333	0.086957	28	46
1	29616972	29617000	14	2.142857	0.72093	29	43
1	29619826	29619851	12	2.166667	0.071429	26	56
1	29624774	29624807	15	2.333333	0.692308	34	13
1	29628710	29628752	19	2.315789	0.333333	43	6
1	29646311	29646348	20	2	0.587302	38	63
1	29651271	29651629	50	7.259259	0.47541	359	61
1	29651271	29651629	50	7.259259	0.47541	359	61
1	29655547	29655593	20	2.35	0.169231	47	65
1	29668483	29668527	17	2.611111	0.478261	45	23
1	29675077	29675122	12	3.928571	1	46	23
1	29675136	29675169	13	2.692308	1	34	29
1	29675182	29675244	25	2.481482	1	63	50
1	29685319	29685373	18	3.166667	0.162791	55	43
1	29691882	29691974	24	3.958333	1	93	41
1	29708412	29708445	15	2.333333	1	34	11
1	29736450	29736474	13	1.923077	0.333333	25	24
1	29741545	29741586	21	2	0.424242	42	66
1	29753972	29754011	18	2.222222	0.59322	40	59
1	29756488	29756517	16	1.9375	1	30	53
1	29779917	29779953	15	2.466667	0.288889	37	45
1	29780648	29780687	18	2.222222	0.346154	40	52
1	29781471	29781508	16	2.375	0.368421	38	57
1	29794358	29794399	22	1.954545	0.085714	42	35
1	29808712	29808743	16	2	0.7	32	40
1	29809958	29809986	15	1.933333	0.803279	29	61
1	29820823	29820860	20	2	1	38	10
1	29831459	29831492	15	2.266667	0.818182	34	55
1	29842303	29842346	15	2.933333	1	44	40
1	29849164	29849210	18	2.611111	0	47	34
1	29855259	29855283	12	2.083333	1	25	8
1	29855837	29855883	19	2.473684	0.407407	47	27
1	29862164	29862202	19	2.052632	0.111111	39	27
1	29864158	29864196	20	1.95	0.933333	39	60
1	29867873	29867919	19	2.473684	0.894737	47	76
1	29872219	29872266	24	2	0.219512	48	41
1	30032031	30032153	18	6.619048	0.833333	123	60
1	30036545	30036580	17	2.176471	0.102041	36	49
1	30040892	30040933	15	2.8	0.176471	42	68
1	30063185	30063229	18	2.631579	0.764706	45	17
1	30066227	30066258	15	2.2	0.5	32	24
1	30104501	30104549	22	2.227273	0.73913	49	46
1	30133225	30133295	29	2.5	0.28	71	25
1	30144473	30144550	32	2.4375	0.353846	78	65
1	30151886	30151927	18	2.444444	1	42	4
1	30157086	30157202	58	2.017241	0.107692	117	65
1	30159568	30159786	45	4.847826	0.2	219	60
1	30171053	30171096	19	2.315789	0.826087	44	69
1	30196084	30196698	18	33.941177	1	615	56
1	30200040	30200706	28	23.903225	0.885714	667	70
1	30207491	30207531	20	2.05	0.684211	41	57
1	30208611	30208661	25	2.12	0.1875	51	32
1	30210931	30210972	15	2.866667	0.085714	42	35
1	30217183	30217256	35	2.114286	0.413793	74	58
1	30220159	30220195	17	2.235294	0.551724	37	58
1	30234434	30234491	30	1.933333	0.234043	58	47
1	30239879	30239904	10	2.6	1	26	50
1	30243328	30243401	32	2.352941	0.111111	74	9
1	30243509	30243715	72	2.835443	0.076923	207	13
1	30243720	30243768	21	2.333333	0.333333	49	12
1	30245503	30245540	17	2.352941	0.516129	38	62
1	30247115	30247141	13	2.076923	1	27	14
1	30256819	30256848	15	2	0	30	0
1	30276736	30276876	22	6.423077	0.619048	141	42
1	30286582	30286632	25	2.04	0.153846	51	26
1	30298034	30298162	10	13.1	0.787234	129	47
1	30298226	30298793	10	57.46154	0.666667	568	48
1	30308183	30308217	17	2.058824	0.666667	35	30
1	30320247	30320307	32	1.96875	0.771429	61	35
1	30323328	30323393	20	3.45	0.214286	66	56
1	30332059	30332300	49	4.901961	0.0625	242	64
1	30332059	30332300	49	4.901961	0.0625	242	64
1	30346172	30346196	13	1.923077	1	25	28
1	30349183	30349253	25	2.84	0.066667	71	30
1	30353291	30353332	20	2.1	0.666667	42	42
1	30365987	30366187	21	9.590909	0.413793	201	58
1	30368560	30368586	13	2.076923	0.45098	27	51
1	30380158	30380206	26	1.923077	0.884058	49	69
1	30390179	30390314	27	5.032258	1	136	61
1	30401905	30401956	22	2.454545	0.888889	52	18
1	30421536	30421594	30	1.966667	0.62069	59	58
1	30434589	30434634	18	2.555556	0.870968	46	62
1	30435738	30436313	31	18.575758	0.253731	576	67
1	30435738	30436313	31	18.575758	0.253731	576	67
1	30455542	30455609	24	2.833333	0.463415	68	41
1	30458597	30458797	71	2.830986	0.115385	201	52
1	30458850	30458927	16	4.736842	0.222222	78	18
1	30464226	30464277	22	2.409091	0.166667	52	36
1	30479508	30479548	21	1.952381	0.151515	41	33
1	30481620	30481680	29	2.172414	0.956522	61	46
1	30484403	30484436	16	2.125	0.391304	34	46
1	30488157	30488224	34	2.029412	0.444444	68	18
1	30489528	30489583	26	2.153846	0.36	56	25
1	30493490	30493515	13	2	0	26	0
1	30494742	30494784	22	1.954545	0.28	43	25
1	30498341	30498374	17	2.117647	1	34	14
1	30509504	30509553	18	2.947368	0.6	50	40
1	30512545	30512575	16	1.9375	1	31	38
1	30514293	30514321	15	2	0.538462	29	26
1	30528959	30529000	18	2.5	0.818182	42	44
1	30535146	30535182	19	1.947368	0.186441	37	59
1	30538858	30539331	28	16.967741	0.878788	474	66
1	30553121	30553199	23	3.434783	0.592593	79	54
1	30555022	30555096	29	2.586207	0.567568	75	37
1	30564405	30564429	12	2.083333	0.142857	25	56
1	30566006	30566085	29	2.793103	0.403509	80	57
1	30567932	30567988	25	2.269231	0.170732	57	41
1	30574494	30574551	22	2.636364	0.228571	58	70
1	30580897	30580967	31	2.290323	0.521739	71	46
1	30585705	30585750	23	2	1	46	13
1	30603277	30603366	45	2	0.43662	90	71
1	30635039	30635068	14	2.142857	0.333333	30	69
1	30657198	30657397	32	6.368421	0.96	200	50
1	30664244	30664501	42	6.166667	0.37931	258	58
1	30669939	30670000	27	2.296296	0.627119	62	59
1	30670689	30671045	34	10.4	0.714286	357	56
1	30671067	30671136	22	3.409091	0.821429	70	56
1	30671142	30671208	35	1.971429	0.686275	67	51
1	30674448	30674486	14	2.857143	1	39	15
1	30689449	30689526	22	3.307692	0.375	78	48
1	30689562	30689672	10	10.277778	0.478261	111	46
1	30689732	30689796	22	2.875	0.5	65	40
1	30689831	30689869	16	2.4375	0.210526	39	38
1	30702955	30703024	33	2.121212	0.15625	70	64
1	30707439	30707488	18	2.777778	0.153846	50	52
1	30743346	30743638	19	15.380953	0.655172	293	58
1	30756379	30756420	20	2.1	0.538462	42	39
1	30756446	30756525	37	2.189189	0.044776	80	67
1	30756446	30756525	37	2.189189	0.044776	80	67
1	30756693	30756780	38	2.368421	0.088235	88	68
1	30756693	30756780	38	2.368421	0.088235	88	68
1	30775180	30775204	13	1.923077	0	25	0
1	30783240	30783276	13	2.928571	0	37	0
1	30787475	30787523	17	2.882353	0.241379	49	58
1	30807969	30808012	16	2.8125	0.114754	44	61
1	30811395	30811997	21	28	0.945946	603	37
1	30812865	30812927	21	3.142857	1	63	36
1	30813376	30813408	17	1.941176	0.454545	33	33
1	30827049	30827078	16	1.9375	0	30	0
1	30829261	30829304	17	2.588235	0.266667	44	60
1	30830628	30830671	12	3.666667	0.632653	44	49
1	30833388	30833412	13	1.923077	0.2	25	80
1	30836941	30836990	13	3.666667	0.142857	50	14
1	30838423	30838555	10	13.076923	1	133	66
1	30839201	30839267	25	2.730769	0.333333	67	6
1	30848391	30848946	54	10.272727	0.580645	556	62
1	30852861	30853156	34	8.833333	0.15625	296	64
1	30858205	30858230	11	2.363636	0.433962	26	53
1	30871024	30871408	26	14.387096	0.741935	385	62
1	30871777	30871803	14	1.928571	0	27	28
1	30882526	30882642	55	2.125	0.535714	117	56
1	30925057	30925117	18	3.368421	0.6	61	45
1	30934347	30934794	26	16.735294	0.056604	448	53
1	30934835	30934947	27	4.214286	0.019608	113	51
1	30937380	30937462	36	2.405406	0.902439	83	41
1	30941305	30941344	18	2.222222	0.044776	40	67
1	30944342	30944371	15	2	0.395349	30	43
1	30950082	30950124	22	2	0.032258	43	62
1	30950228	30950454	10	21.9375	0.608696	227	46
1	30952273	30952581	55	5.583333	0.884058	309	69
1	30954359	30954396	19	2.052632	0.787234	38	47
1	30958521	30958553	16	2.0625	0.090909	33	33
1	30961295	30961326	12	2.666667	1	32	25
1	30961330	30961375	18	2.578947	1	46	39
1	30961454	30961887	15	29.25	0.95	434	40
1	30966365	30966392	14	2	0.5625	28	64
1	30976014	30976100	22	3.923077	1	87	26
1	30980994	30981022	13	2.230769	0.442623	29	61
1	30988406	30988472	24	2.791667	0.576923	67	52
1	30996824	30996886	31	2.032258	0.884615	63	52
1	30998213	30998314	18	5.5	1	102	55
1	31021231	31021275	19	2.473684	1	45	4
1	31029994	31030024	16	2	1	31	38
1	31035833	31035902	35	2	0.2	70	30
1	31067024	31067094	15	4.722222	0.885714	71	35
1	31067112	31067221	12	8.933333	1	110	61
1	31070914	31071069	54	2.827586	0.045455	156	44
1	31082566	31082734	14	11.45	0.5625	169	64
1	31093295	31093333	16	2.5625	1	39	23
1	31095617	31095650	17	2	0.346154	34	52
1	31095820	31095850	10	3.1	0.357143	31	28
1	31098871	31098914	20	2.3	0.181818	44	22
1	31102481	31102582	36	2.837838	0.157895	102	57
1	31104052	31104076	12	2.083333	0.2	25	40
1	31107653	31107694	22	1.909091	0.809524	42	42
1	31107723	31107800	10	7.538462	0.574468	78	47
1	31117650	31117691	20	2.2	1	42	52
1	31118269	31118328	23	2.64	1	60	51
1	31121149	31121184	13	2.769231	0.1	36	60
1	31123156	31123196	12	3.307692	0.478261	41	46
1	31124194	31124795	19	34.526318	0.757576	602	66
1	31131979	31132116	34	3.860465	0.266667	138	60
1	31133841	31133894	29	1.896552	0.73913	54	23
1	31143908	31143937	11	2.727273	0.5	30	40
1	31154229	31154258	15	2	1	30	10
1	31156192	31156226	13	2.692308	0.818182	35	22
1	31158492	31158535	14	3.142857	0.657895	44	76
1	31165551	31165655	14	7.052631	1	105	54
1	31165664	31165742	21	3.833333	1	79	43
1	31185453	31185477	13	1.923077	0.058824	25	68
1	31191281	31191457	56	3.180328	0.544304	177	79
1	31200724	31200833	54	2.037037	0.925926	110	54
1	31205014	31205143	27	4.933333	0.96875	130	64
1	31244571	31244755	94	1.989362	0.183673	185	49
1	31246007	31246300	37	7.945946	0.060606	294	66
1	31252195	31252241	18	2.611111	0.414634	47	41
1	31254020	31254158	58	2.396552	0.403509	139	57
1	31255246	31255283	16	2.375	0.868421	38	76
1	31255548	31255576	14	2.071429	0.148936	29	47
1	31264086	31264132	24	1.958333	0.8	47	40
1	31264145	31264311	12	13.85	1	167	52
1	31264485	31264541	14	4.25	1	57	49
1	31264562	31264663	16	6.238095	1	102	55
1	31265439	31265464	11	2.363636	0	26	0
1	31267292	31267333	20	2.1	0.05	42	40
1	31268488	31268607	60	2	0.213115	120	61
1	31271317	31271356	21	1.952381	0.764706	40	17
1	31280235	31280273	20	2	0.42268	39	97
1	31281770	31281802	13	2.615385	1	33	18
1	31285871	31285934	10	6.727273	0.391304	64	46
1	31330004	31330048	12	3.466667	1	45	68
1	31337928	31337973	17	2.777778	1	46	2
1	31338827	31338853	14	1.928571	0	27	0
1	31364143	31364175	18	1.944444	0.619048	33	63
1	31367008	31367118	48	2.387755	0.854545	111	55
1	31367379	31367584	63	3.152778	0.962963	206	54
1	31374694	31374737	17	2.555556	0.692308	44	13
1	31380590	31380617	10	2.8	0.791045	28	67
1	31381348	31381395	18	2.65	0.171717	48	99
1	31381434	31381473	19	2.210526	0.4	40	100
1	31387950	31387985	16	2.3125	1	36	61
1	31392011	31392047	18	2.111111	0.333333	37	48
1	31396875	31396923	24	2.208333	1	49	4
1	31399509	31399552	11	4.090909	1	44	20
1	31399772	31399873	38	2.736842	0.25	102	16
1	31417242	31417275	12	2.769231	1	34	17
1	31427917	31427972	23	2.458333	0.882353	56	17
1	31429099	31429128	11	2.666667	1	30	10
1	31431122	31431146	12	2.083333	0.333333	25	24
1	31443466	31443618	77	1.987013	0.266667	153	30
1	31468322	31468365	17	2.588235	1	44	29
1	31476803	31476864	30	2.066667	0.407407	62	27
1	31483551	31483606	28	2.035714	0.209302	56	43
1	31485372	31485406	19	1.947368	0.428571	35	7
1	31504733	31504784	16	3.111111	0.866667	52	45
1	31505173	31505199	13	2.076923	1	27	14
1	31519329	31519370	22	1.909091	1	42	14
1	31521093	31521136	17	2.611111	1	44	2
1	31521302	31521339	14	2.666667	1	38	2
1	31523014	31523058	22	2.045455	0.333333	45	33
1	31540785	31540818	16	2.125	1	34	11
1	31546762	31546815	15	3.388889	1	54	9
1	31552241	31552272	13	2.615385	1	32	18
1	31561411	31561459	15	3.166667	1	49	22
1	31581540	31581576	17	2.294118	0.52381	37	21
1	31582019	31582044	13	2	1	26	30
1	31584237	31584290	25	2.16	0.320755	54	53
1	31584660	31584710	26	1.961538	0.148148	51	54
1	31588775	31588817	23	1.913043	1	43	48
1	31588818	31588892	28	2.655172	0.939394	75	33
1	31590774	31590822	24	2.208333	0.2	49	10
1	31590911	31590953	20	2.15	0.636364	43	22
1	31610417	31610451	16	2.25	1	35	11
1	31611888	31611925	19	2	0.061224	38	49
1	31612755	31612798	17	2.705882	1	44	18
1	31615077	31615102	11	2.363636	0.22449	26	49
1	31618410	31618434	11	2.272727	0	25	0
1	31628023	31628057	15	2.333333	0.947368	35	76
1	31628360	31628411	21	2.476191	0.341772	52	79
1	31659660	31659687	14	2	0.25	28	56
1	31663358	31663399	21	2.047619	0.607143	42	56
1	31665894	31665933	20	2.05	0	40	0
1	31667197	31667243	11	4.363636	1	47	34
1	31672838	31672886	22	2.227273	0.769231	49	52
1	31672896	31672963	14	5	0.40625	68	64
1	31678145	31678174	11	2.666667	1	30	20
1	31679249	31679292	20	2.25	1	44	2
1	31687371	31687435	31	2.1875	0.489362	65	47
1	31708311	31708425	57	2.052632	0.423077	115	52
1	31708723	31708750	14	2	0.142857	28	49
1	31725492	31725531	15	2.733333	1	40	10
1	31734195	31734247	17	3.157895	1	53	28
1	31735927	31735970	11	4.181818	0.37931	44	29
1	31745102	31745136	16	2.1875	0.6	35	25
1	31777152	31777183	15	2.133333	0.4375	32	64
1	31785677	31785701	13	1.923077	0.428571	25	56
1	31807906	31807934	13	2.230769	0.133333	29	30
1	31808893	31808932	12	3.333333	1	40	12
1	31836993	31837028	15	2.4	0.6875	36	32
1	31848506	31848582	32	2.40625	0.438596	77	57
1	31859536	31860756	37	32.81818	0.649123	1221	57
1	31871194	31871221	13	2.153846	0.25	28	56
1	31871880	31871936	25	2.32	0.4	57	10
1	31886700	31886735	18	2.055556	0.2	36	55
1	31888180	31888230	25	2.04	0	51	50
1	31888725	31888757	16	2.0625	0.578947	33	57
1	31900652	31900693	13	3.2	1	42	9
1	31903464	31903513	20	2.5	0.272727	50	22
1	31907060	31907094	17	2.058824	0.343284	35	67
1	31909324	31909354	13	2.384615	1	31	6
1	31909922	31909980	17	3.35	0.88	59	50
1	31942682	31942773	32	2.882353	0.75	92	48
1	31944535	31944610	29	2.655172	0.4	76	60
1	31951359	31951414	20	2.857143	0	56	2
1	31954681	31954731	25	2.04	1	51	23
1	31973670	31973726	29	2.034483	0.142857	57	49
1	31977562	31977651	29	3.0625	0.5	90	56
1	31981462	31981495	11	3.181818	1	34	20
1	31988234	31988275	18	2.333333	0.05	42	40
1	31998605	31998629	12	2.083333	0.333333	25	24
1	32005213	32005252	13	3	1	40	10
1	32026070	32026094	13	1.923077	1	25	12
1	32035341	32035430	45	2	0	90	60
1	32046093	32046137	24	1.916667	0.508197	45	61
1	32065060	32065106	10	4.7	1	47	38
1	32075948	32075990	22	1.954545	1	43	18
1	32081658	32081742	16	5.277778	0.714286	85	49
1	32082451	32082484	18	1.944444	0.5625	34	64
1	32104138	32104185	13	3.785714	0.466667	48	45
1	32128098	32128142	14	3.125	0.527273	45	55
1	32146396	32146491	47	2.042553	0.333333	96	60
1	32149401	32149430	15	2.066667	0.826087	30	69
1	32165062	32165107	18	2.555556	0.309091	46	55
1	32172855	32172973	61	2	0.542857	119	35
1	32174629	32174677	21	2.333333	0.703704	49	54
1	32188764	32188793	12	2.5	1	30	56
1	32229655	32229699	24	1.958333	0.347368	45	95
1	32229953	32230008	30	1.966667	0.212766	56	94
1	32230983	32231041	28	2.107143	0.55102	59	49
1	32234784	32234816	17	1.941176	0.142857	33	42
1	32251670	32251699	16	1.9375	0.692308	30	39
1	32260082	32260116	15	2.333333	1	35	8
1	32271703	32271739	19	2	0.444444	37	18
1	32272993	32273047	15	3.666667	1	55	70
1	32273912	32273946	17	2.117647	1	35	8
1	32274086	32274114	13	2.307692	0	29	0
1	32285706	32285737	13	2.461539	1	32	12
1	32287528	32287571	23	2	1	44	15
1	32289498	32289536	19	2.105263	0.034483	39	58
1	32290928	32290974	25	1.92	0.666667	47	12
1	32298524	32298576	13	4.230769	1	53	11
1	32318777	32318816	12	3.333333	1	40	12
1	32324749	32324815	14	4.588235	1	67	43
1	32324843	32324945	36	2.894737	1	103	25
1	32331632	32331676	19	2.368421	1	45	2
1	32340806	32340845	14	2.857143	0.615385	40	52
1	32346893	32346923	16	1.9375	0.142857	31	21
1	32353668	32353704	11	3.333333	0.428571	37	7
1	32358551	32358649	28	3.551724	0.2	99	25
1	32363687	32363715	15	1.933333	1	29	10
1	32393757	32393880	55	2.350877	1	124	3
1	32402127	32402159	17	1.941176	0.2	33	15
1	32403796	32403851	19	2.904762	0.259259	56	81
1	32409787	32409815	14	2.071429	0.090909	29	44
1	32423813	32423888	23	3.148148	1	76	28
1	32463433	32463463	16	1.9375	0.185185	31	54
1	32473603	32473660	10	5.75	1	58	13
1	32478712	32478751	16	2.529412	0.416667	40	24
1	32484545	32484593	25	2.04	0.076923	49	52
1	32487771	32487815	22	2.045455	0.170732	45	41
1	32491272	32491367	36	2.692308	0.938462	96	65
1	32523911	32523942	15	2.133333	0.307692	32	52
1	32543355	32543410	23	2.434783	0.591837	56	49
1	32546652	32546758	53	2.018868	0.55	107	40
1	32561756	32561793	18	2.166667	0.473684	38	38
1	32570824	32570864	18	2.333333	1	41	24
1	32571298	32571338	12	3.5	1	41	4
1	32575414	32575438	10	2.5	1	25	8
1	32576487	32576516	11	2.666667	1	30	16
1	32600476	32600519	15	2.882353	1	44	4
1	32614157	32614183	13	2.076923	1	27	7
1	32620907	32620937	11	2.818182	1	31	9
1	32627172	32627214	22	1.954545	0.28	43	25
1	32684971	32685003	17	2	0.5	33	24
1	32690255	32690290	18	2	1	36	8
1	32693420	32693459	12	3.333333	0.189189	40	37
1	32704581	32704624	23	1.956522	0	44	0
1	32707996	32708091	12	8.285714	1	96	44
1	32722834	32722866	16	2.125	1	33	9
1	32724894	32724926	11	2.916667	1	33	9
1	32729217	32729292	38	2	0.236364	76	55
1	32734225	32734257	16	2.0625	1	33	6
1	32738455	32738525	32	2.333333	0.851852	71	54
1	32738554	32738605	21	2.523809	0.896552	52	58
1	32741313	32741401	23	3.875	0.5	89	76
1	32746018	32746074	15	4	1	57	8
1	32747061	32747101	18	2.315789	1	41	9
1	32754575	32754644	25	2.925926	1	70	1
1	32757940	32758006	36	1.972222	0.666667	67	66
1	32762808	32762835	13	2.153846	0	28	14
1	32765004	32765037	17	2	1	34	20
1	32766697	32766767	35	2.028571	0.5	71	44
1	32809249	32809295	14	3.117647	1	47	23
1	32822203	32822347	12	11.875	1	145	38
1	32826260	32826284	13	1.923077	0	25	48
1	32826895	32826940	25	1.92	0.111111	46	18
1	32848064	32848099	18	2	1	36	13
1	32861046	32861092	14	3.176471	0	47	0
1	32861129	32861230	52	1.961538	0.066667	102	30
1	32873866	32873897	17	1.941176	0.162791	32	43
1	32876766	32876871	26	4.032258	0.666667	106	18
1	32881101	32881133	10	3.363636	1	33	3
1	32883175	32883204	12	2.583333	0.368421	30	19
1	32887304	32887339	17	2.176471	0.157895	36	38
1	32891447	32891479	17	1.941176	0.142857	33	63
1	32896553	32896583	14	2.214286	0.454545	31	44
1	32898958	32899067	42	2.590909	0.622642	110	53
1	32913474	32913585	41	2.744186	0.346939	112	49
1	32914104	32914210	53	2.018868	0	107	56
1	32915339	32915406	28	2.428571	0.591837	68	49
1	32916049	32916084	15	2.4375	1	36	11
1	32936639	32936671	15	2.2	0.266667	33	90
1	32937287	32937716	15	29.818182	0.794872	430	39
1	32949029	32949060	12	2.833333	1	32	18
1	32954370	32954414	22	2.136364	1	45	2
1	32966299	32966348	26	2	0.288889	50	90
1	32966434	32966477	24	1.916667	0.444444	44	90
1	32975077	32975185	54	2.018518	0.37037	109	54
1	32989514	32989546	17	2	1	33	9
1	32994361	32994415	25	2.2	0.016949	55	59
1	32994877	32994909	13	2.538461	1	33	9
1	33002051	33002083	12	2.916667	1	33	12
1	33005368	33005410	18	2.4	0.276596	43	94
1	33010301	33010325	12	2.083333	1	25	8
1	33026189	33026240	20	2.714286	1	52	11
1	33032126	33032167	14	3.066667	1	42	4
1	33046603	33046637	16	2.1875	0.666667	35	30
1	33061172	33061332	81	2	0.021277	161	47
1	33072204	33072339	71	1.915493	0	136	54
1	33073520	33073552	16	2.0625	0	33	24
1	33077516	33077555	13	3.307692	0	40	0
1	33093729	33093755	13	2.076923	0.517241	27	58
1	33112740	33112771	14	2.285714	0.72093	32	43
1	33119224	33119278	23	2.391304	0.8	55	10
1	33124461	33124509	21	2.454545	1	49	20
1	33124629	33124672	21	2.190476	1	44	2
1	33124797	33124831	18	1.944444	0.375	35	16
1	33137590	33137620	16	1.9375	0.5	31	12
1	33143072	33143107	12	3.083333	1	36	13
1	33149214	33149249	16	2.3125	1	36	22
1	33158666	33158702	10	3.818182	1	37	18
1	33179764	33179803	14	2.857143	0.0625	40	32
1	33181458	33181504	22	2.272727	0.19403	47	67
1	33185956	33186312	18	19.200001	0.694915	357	59
1	33186850	33186909	18	3.25	0.645161	60	62
1	33192573	33192621	15	3.235294	1	49	8
1	33207322	33207353	17	1.941176	0.311111	32	90
1	33210721	33210745	13	1.923077	1	25	8
1	33250288	33250333	14	3.428571	1	46	15
1	33252090	33252138	23	2.130435	0.428571	49	42
1	33261898	33261927	10	2.909091	1	30	16
1	33269929	33270055	46	2.869565	0.060241	127	83
1	33269929	33270055	46	2.869565	0.060241	127	83
1	33270808	33270900	24	3.88	0.970588	93	68
1	33272750	33272782	18	1.944444	0.684211	33	57
1	33289365	33289405	13	3.071429	0.125	41	16
1	33310364	33310424	32	1.96875	0.181818	61	22
1	33332789	33332823	11	3.083333	0.761905	35	42
1	33338062	33338102	15	2.75	0.902439	41	41
1	33344885	33344985	53	1.90566	0.4	101	40
1	33348344	33348373	14	2.214286	1	30	73
1	33378572	33378659	44	2	0.189189	88	37
1	33390968	33391011	19	2.315789	0.25	44	40
1	33391385	33391471	34	2.571429	0.96	87	50
1	33400733	33400757	12	2.083333	0	25	0
1	33412874	33412934	29	2.172414	0.294118	61	17
1	33421204	33421231	13	2.153846	0.207547	28	53
1	33425201	33425235	17	2.117647	0.6	35	25
1	33429320	33429346	14	1.928571	1	27	7
1	33430534	33430572	15	2.6	0.452381	39	84
1	33432032	33432074	19	2.35	1	43	11
1	33435653	33435702	23	2.304348	1	50	26
1	33438340	33438396	21	2.761905	0.348837	57	43
1	33441421	33441445	13	1.923077	0.5	25	64
1	33452076	33452112	17	2.176471	0.130435	37	23
1	33461579	33461621	21	2.142857	1	43	46
1	33461638	33461681	23	1.913043	1	44	40
1	33464214	33464266	26	2.038461	0.333333	53	48
1	33482281	33482315	18	1.944444	0	35	0
1	33493349	33493384	14	2.714286	1	36	8
1	33494516	33494559	23	1.956522	0.727273	44	44
1	33506682	33506816	68	1.985294	0.372549	135	51
1	33508146	33508175	10	3.1	1	30	6
1	33516984	33517482	40	12.738095	0.058824	499	68
1	33518352	33518492	52	2.754717	0.060241	141	83
1	33518352	33518492	52	2.754717	0.060241	141	83
1	33521435	33521483	15	3.176471	0.130435	49	46
1	33524524	33524554	15	2.066667	0.208333	31	48
1	33526856	33526899	16	2.75	0.741935	44	31
1	33534129	33534159	15	2.066667	0.044776	31	67
1	33552556	33552602	23	2.130435	0.5	47	48
1	33557843	33557937	16	5.9375	0.611111	95	72
1	33587096	33587136	16	2.5625	0.366667	41	60
1	33589045	33589098	25	2.2	0.125	54	32
1	33614294	33614340	23	2.043478	0.36	47	25
1	33619708	33619755	25	1.92	0.675676	48	37
1	33628617	33628657	15	2.6875	1	41	17
1	33639023	33639057	14	2.5	0.761905	35	42
1	33646547	33646599	17	3.055556	0.623529	53	85
1	33649125	33649210	43	2	0.304348	86	46
1	33656975	33657014	22	1.909091	0.777778	40	45
1	33661496	33661538	19	2.368421	1	43	11
1	33669424	33669449	13	2	0	26	30
1	33687428	33687469	21	2	0.678571	42	56
1	33690104	33690141	17	2.235294	0.5	38	28
1	33690194	33690232	18	2.277778	0.2	39	25
1	33706061	33706104	14	3.142857	0.818182	44	22
1	33716347	33716504	75	2.16	1	158	35
1	33722141	33722188	12	3.923077	0.051282	48	78
1	33722262	33722303	23	1.913043	0.297872	42	94
1	33733769	33733819	24	2.125	0.409091	51	44
1	33736042	33736075	15	2.266667	1	34	8
1	33737302	33737431	43	3.023256	0.384615	130	52
1	33743693	33743721	14	2.142857	1	29	6
1	33751663	33751693	16	2	1	31	16
1	33764935	33764973	15	2.6	0.666667	39	12
1	33773129	33773199	23	3.086957	1	71	73
1	33773277	33773324	15	3.055556	1	48	62
1	33773368	33773427	16	3.722222	1	60	70
1	33773464	33773626	11	14.15	0.970149	163	67
1	33774958	33775117	42	3.7	0.02439	160	82
1	33774958	33775117	42	3.7	0.02439	160	82
1	33775125	33775517	37	10.058824	0.043478	393	69
1	33775880	33775979	15	6.5625	0.701493	100	67
1	33784440	33784478	21	1.952381	0.555556	39	45
1	33815381	33815444	19	3.476191	0.397849	64	93
1	33822409	33822506	39	2.547619	0.066667	98	75
1	33822409	33822506	39	2.547619	0.066667	98	75
1	33836991	33837147	19	8.263158	0.6875	157	64
1	33844883	33844980	19	5.409091	0.813953	98	86
1	33845007	33845071	19	3.272727	0.891892	65	74
1	33852368	33852413	20	2.3	0.392857	46	56
1	33870162	33870210	26	2	0.454545	49	22
1	33873932	33873979	25	1.92	0.047619	48	42
1	33874047	33874079	16	2.1875	1	33	15
1	33878549	33878583	18	1.944444	1	35	17
1	33883949	33883988	10	4	0.909091	40	44
1	33889765	33889819	26	2.115385	0.176471	55	17
1	33892399	33892452	22	2.454545	0.06383	54	47
1	33901862	33901891	14	2.142857	0.212121	30	33
1	33907117	33907188	22	3.230769	1	72	51
1	33910948	33910991	22	2	0.1	44	40
1	33939474	33939514	21	1.952381	0.225806	41	31
1	33942314	33942386	37	1.972973	0.259259	73	27
1	33943570	33943602	16	2.125	0.176471	33	51
1	33960124	33960331	85	2.470588	0.136364	208	44
1	33964936	33964979	24	1.916667	1	44	29
1	33974783	33974859	37	2.081081	0.051282	77	78
1	33974783	33974859	37	2.081081	0.051282	77	78
1	33974944	33975355	40	10.609756	0.029412	412	68
1	33981640	33981677	19	2	0.050847	38	59
1	33984555	33984592	16	2.388889	0.764706	38	17
1	33997587	33997613	14	1.928571	0	27	14
1	34009202	34009228	14	1.928571	0.12	27	25
1	34015329	34015432	52	2	0.306122	104	49
1	34021635	34021681	23	2.043478	0.15	47	40
1	34042466	34042495	15	2	1	30	13
1	34065522	34065557	12	3	0.06383	36	47
1	34079043	34079104	31	2	0.136364	62	44
1	34084892	34084938	19	2.473684	0.114754	47	61
1	34116135	34116169	16	2.1875	0.846154	35	65
1	34130168	34130210	22	1.954545	0.396226	43	53
1	34131989	34132024	18	2	0.083333	36	24
1	34154630	34154699	17	3.818182	1	70	58
1	34156707	34156735	12	2.416667	0	29	68
1	34169867	34169904	21	1.904762	0.764706	38	17
1	34182321	34182381	31	2.096774	0.217391	61	23
1	34200548	34200582	19	1.947368	0.081081	35	37
1	34203980	34204050	14	4.705883	0.023256	71	43
1	34205884	34205933	24	2.083333	0.428571	50	56
1	34222292	34222356	33	1.969697	0.485714	65	35
1	34224907	34224944	14	2.733333	1	38	7
1	34228801	34228825	13	1.923077	0.5	25	32
1	34234256	34234303	25	1.92	0.345455	48	55
1	34258912	34258957	25	1.92	0.8125	46	64
1	34260343	34260823	34	14.135135	0.518519	481	54
1	34330486	34330603	15	8.066667	0.967742	118	62
1	34348425	34348468	22	2	1	44	45
1	34349923	34349989	33	2.090909	0.37037	67	54
1	34357718	34357757	20	2.05	0.090909	40	22
1	34373687	34373728	13	3.307692	1	42	7
1	34391645	34391678	18	1.944444	0.375	34	16
1	34398249	34398283	18	1.944444	0.166667	35	48
1	34400615	34400688	20	3.857143	1	74	17
1	34403830	34404938	70	15.717647	0.25	1109	48
1	34418100	34418232	68	1.970588	0.692308	133	39
1	34458688	34458733	18	2.555556	0.2	46	25
1	34460664	34460694	15	2.066667	1	31	9
1	34462356	34462403	13	3.714286	0.928571	48	56
1	34466512	34466624	14	7.526316	1	113	55
1	34472808	34472849	20	2.1	0.037037	42	54
1	34474575	34474611	18	2.055556	0.821429	37	56
1	34493442	34493485	18	2.444444	0.033333	44	60
1	34505642	34505699	27	2.148148	0.241379	58	58
1	34514572	34514600	15	1.933333	0.215686	29	51
1	34516460	34516533	27	2.740741	0.058824	74	51
1	34517063	34517115	24	2.208333	0.8	53	10
1	34518153	34518194	21	2	0.151515	42	33
1	34527584	34527612	13	2.230769	0.545455	29	44
1	34531971	34532004	17	2	0.55102	34	49
1	34543884	34543926	17	2.647059	0.612903	43	31
1	34568147	34568298	19	8	0.469388	152	49
1	34573843	34573906	35	1.914286	0.090909	64	33
1	34576276	34576318	22	1.954545	0	43	46
1	34588123	34588292	82	2.073171	0.512195	170	41
1	34592377	34592437	19	3.190476	0.773585	61	53
1	34603245	34603270	10	2.6	0.369863	26	73
1	34605127	34605186	31	1.935484	0.448276	60	29
1	34605894	34605925	12	2.666667	1	32	18
1	34617370	34617415	24	1.916667	0.931035	46	58
1	34624675	34624711	18	2.055556	0.333333	37	48
1	34654638	34654683	23	2	0.836735	46	49
1	34654722	34654772	14	3.714286	0.708333	51	48
1	34654822	34654871	19	2.571429	0.571429	50	56
1	34661978	34662004	12	2.25	0.345455	27	55
1	34668477	34668512	12	2.923077	1	36	25
1	34668632	34668749	35	3.371428	0.151515	118	33
1	34679488	34679525	20	1.9	1	38	57
1	34681609	34681649	20	2.15	1	41	17
1	34697205	34697247	21	2.095238	0.179487	43	39
1	34713018	34713222	20	10.75	0.818182	205	44
1	34725094	34725127	13	2.642857	0	34	0
1	34730322	34730387	17	3.882353	0.969697	66	66
1	34731917	34731947	15	2.066667	0.54717	31	53
1	34736422	34736468	16	3.0625	0.384615	47	39
1	34740059	34740110	24	2.166667	0.244444	52	45
1	34740777	34741092	33	9.263158	0.191489	316	47
1	34749369	34749410	20	2.1	0.5	42	56
1	34756583	34756620	19	2	0.166667	38	36
1	34760765	34760808	18	2.526316	1	44	4
1	34767077	34767113	15	2.466667	1	37	5
1	34767382	34767414	17	1.941176	0.75	33	24
1	34788550	34789119	90	6.340659	0.263158	570	57
1	34789164	34789215	11	4.75	0.117647	52	34
1	34808344	34808374	16	2	0.785714	31	28
1	34809829	34809864	13	3	0.609756	36	41
1	34829277	34829303	14	1.928571	0	27	58
1	34857893	34857926	18	1.944444	0.677419	34	31
1	34868104	34868129	10	2.6	0.621622	26	37
1	34874994	34875031	11	3.230769	1	38	15
1	34876835	34876887	26	2.038461	0.884615	53	52
1	34876986	34877018	15	2.266667	0.333333	33	36
1	34882154	34882184	16	1.9375	0.06383	31	47
1	34886957	34887004	16	2.941176	0.510204	48	49
1	34896049	34896073	13	1.923077	0.25	25	64
1	34899039	34899076	16	2.375	0.368421	38	57
1	34900813	34900844	17	1.941176	1	32	25
1	34945990	34946024	17	2.117647	0.12	35	25
1	34952227	34952263	16	2.3125	0.666667	37	48
1	34964699	34964745	20	2.35	0.236364	47	55
1	34969122	34969161	21	1.952381	0.259259	40	27
1	34971622	34971804	62	2.951613	0.458333	183	48
1	35027514	35027564	26	2.076923	0.228571	51	70
1	35031663	35031687	13	1.923077	0	25	0
1	35069462	35069516	20	2.75	1	55	50
1	35069535	35069593	29	2.137931	0.890909	59	55
1	35075130	35075166	18	2.055556	0.655172	37	29
1	35085569	35085620	12	4.333333	0.5625	52	32
1	35102102	35102172	21	3.409091	0.533333	71	60
1	35115757	35115827	19	3.458333	1	71	26
1	35137551	35137730	68	2.647059	0.074074	180	54
1	35178352	35178386	14	2.466667	0.833333	35	24
1	35182062	35182088	13	2.076923	0.254237	27	59
1	35199210	35199269	30	2	0.703704	60	54
1	35203378	35203427	25	2.16	1	50	16
1	35210971	35211001	14	2.214286	0.47541	31	61
1	35214590	35214621	12	2.666667	0.492958	32	71
1	35218343	35218369	13	2.076923	0.517241	27	58
1	35243209	35243586	62	6.096774	0.789474	378	57
1	35251463	35251494	16	2.0625	0.192308	32	52
1	35277588	35277630	21	2.190476	1	43	11
1	35295602	35295673	35	2.057143	0.55102	72	49
1	35333022	35333100	41	1.95122	0.413793	79	58
1	35340236	35340294	29	2.034483	0.069767	59	43
1	35352367	35352434	23	2.88	0.777778	68	18
1	35380038	35380081	17	2.588235	0.357143	44	56
1	35394564	35394598	14	2.571429	0.525424	35	59
1	35402531	35402762	77	3.012987	0.238095	232	21
1	35408384	35408410	13	2.076923	0	27	28
1	35423947	35423985	15	2.625	1	39	2
1	35433986	35434023	20	1.9	1	38	21
1	35456793	35456841	12	4.076923	0.894737	49	38
1	35458201	35458502	27	11.214286	1	302	5
1	35460494	35460547	26	2.076923	0.222222	54	18
1	35460595	35460693	31	3.15625	0.25	99	16
1	35460734	35460760	14	1.928571	1	27	40
1	35460932	35460998	17	3.8	0.272727	67	22
1	35467060	35467098	16	2.5	0.764706	39	17
1	35486739	35486794	25	2.24	0	56	52
1	35487221	35487250	14	2.214286	1	30	10
1	35504925	35504977	17	3.166667	0.925926	53	27
1	35513940	35513964	12	2.083333	1	25	8
1	35517560	35517604	11	3.923077	0.764706	45	17
1	35524070	35524135	28	2.464286	0.684211	66	57
1	35534021	35534065	21	2.142857	1	45	15
1	35536302	35536360	30	1.966667	0.642857	59	28
1	35538867	35538992	12	10	1	126	39
1	35539151	35539269	60	2.033333	0.846154	119	26
1	35542537	35542570	16	2.125	1	34	11
1	35551814	35551891	39	2	0.263158	78	19
1	35602493	35602644	21	7.2	0.795918	152	49
1	35611623	35611781	67	2.373134	0.212121	159	33
1	35613839	35613947	12	9.230769	0.727273	109	44
1	35614408	35614502	40	2.4	0.371429	95	35
1	35614786	35614818	12	2.75	0	33	54
1	35622981	35623078	49	2	0.018868	98	53
1	35624603	35624653	24	2.125	0.833333	51	12
1	35630172	35630213	16	2.6875	0	42	0
1	35632575	35632610	17	2.176471	1	36	16
1	35653331	35653389	17	3.555556	0.894737	59	19
1	35658380	35658431	15	3.466667	0.358974	52	78
1	35660124	35660170	22	2.136364	0.172414	47	29
1	35665043	35665109	20	3.45	0.818182	67	11
1	35672048	35672086	12	3.25	1	39	41
1	35673921	35673961	21	1.952381	1	41	4
1	35679187	35679229	12	3.615385	0.8	43	20
1	35681746	35681783	10	3.636364	1	38	15
1	35685818	35685857	17	2.444444	1	40	15
1	35690313	35690351	21	1.952381	0.428571	39	35
1	35693201	35693242	10	4.3	1	42	11
1	35716016	35716053	20	1.9	0.444444	38	18
1	35716733	35716784	10	5.083333	0	52	0
1	35725789	35726191	35	11.657143	0	403	28
1	35727187	35727231	14	3.125	1	45	26
1	35734982	35735016	11	3.181818	0.176471	35	34
1	35736286	35736320	17	2.058824	0.690141	35	71
1	35740102	35740126	12	2.083333	0.692308	25	52
1	35750015	35750041	13	2.076923	0.333333	27	21
1	35753186	35753221	11	3.25	0	36	0
1	35763009	35763045	16	2.3125	0.551724	37	58
1	35769005	35769034	11	2.666667	1	30	20
1	35769338	35769395	27	2.148148	0.142857	58	14
1	35770052	35770076	12	2.083333	1	25	8
1	35773075	35773115	21	1.952381	1	41	2
1	35787437	35787472	18	2	0.185185	36	27
1	35801794	35801849	20	2.8	0.05	56	40
1	35806232	35806279	24	2	0.111111	48	36
1	35810329	35810368	21	1.904762	0.263158	40	19
1	35815513	35815583	36	2	0	71	4
1	35817277	35817310	15	2.266667	0.692308	34	13
1	35820622	35820654	17	1.941176	0	33	0
1	35821348	35821415	34	2	0.529412	68	17
1	35828277	35828320	15	3	0.764706	44	17
1	35840490	35840522	17	2	0.2	33	30
1	35843121	35843164	17	2.588235	0.333333	44	27
1	35847815	35847850	18	2	0.733333	36	15
1	35856964	35857003	19	2.105263	0.351351	40	37
1	35857258	35857284	12	2.25	1	27	25
1	35869301	35869391	29	3.137931	0.2	91	15
1	35883230	35883260	16	2	0.333333	31	57
1	35894413	35894457	24	1.916667	0.764706	45	17
1	35902256	35902301	19	2.421053	0.52	46	25
1	35902905	35902940	18	2.166667	1	36	55
1	35916691	35916720	14	2.142857	0.469388	30	49
1	35931348	35931383	14	2.571429	0.6	36	65
1	35954806	35954835	10	2.909091	1	30	13
1	35960051	35960086	13	2.785714	0	36	0
1	35961224	35961267	17	2.578947	1	44	25
1	35967875	35967901	14	1.928571	1	27	7
1	35987235	35987288	18	3.277778	0	54	0
1	35991906	35991968	28	2.321429	0.76	63	25
1	36006934	36006964	16	1.9375	1	31	9
1	36012611	36012712	50	2.1	0.294118	102	17
1	36012813	36012864	28	1.928571	0.5	52	4
1	36014004	36014059	27	2.148148	0.166667	56	12
1	36023576	36023631	21	2.666667	0.344828	56	58
1	36039648	36039677	15	2	0.623188	30	69
1	36041788	36041840	22	2.545455	0.402985	53	67
1	36042458	36042532	37	2.027027	0	75	76
1	36048066	36048120	29	1.931034	0.5	55	4
1	36052254	36052304	17	3	1	51	54
1	36055019	36055060	22	1.909091	0.132075	42	53
1	36055895	36055924	14	2.142857	1	30	60
1	36056450	36056662	43	5	0.052632	213	57
1	36069259	36069291	15	2.266667	0.375	33	48
1	36088412	36088446	10	3.6	1	35	8
1	36095412	36095442	13	2.461539	1	31	9
1	36104081	36104124	22	2	0.37931	44	29
1	36104856	36104880	13	1.923077	0	25	0
1	36143623	36143694	37	2	0.265306	72	49
1	36146353	36146383	13	2.384615	0.828571	31	70
1	36148600	36148628	13	2.307692	1	29	10
1	36155425	36155461	14	2.642857	1	37	8
1	36157090	36157167	35	2.228571	0.540984	78	61
1	36183522	36183553	16	2	0.563636	32	55
1	36198906	36198938	11	3.090909	1	33	6
1	36200281	36200334	23	2.434783	1	54	14
1	36203955	36204013	27	2.185185	0	59	30
1	36205016	36205069	24	2.25	0.941176	54	34
1	36216862	36216924	18	3.333333	0.953488	63	43
1	36218682	36218712	15	2.133333	1	31	32
1	36222135	36222167	17	1.941176	1	33	51
1	36231977	36232037	28	2.178571	0.466667	61	15
1	36234132	36234161	14	2.142857	0.212121	30	66
1	36236068	36236114	14	3.357143	0.862069	47	29
1	36249364	36249392	11	2.727273	0.459459	29	37
1	36257751	36257784	13	2.615385	0.375	34	16
1	36259350	36259392	17	2.5	0.2	43	10
1	36267707	36267739	13	2.538461	1	33	60
1	36268662	36268689	13	2.153846	0.428571	28	35
1	36270731	36270757	11	2.454545	1	27	7
1	36276569	36276614	23	2	0.238095	46	21
1	36276734	36276783	25	2.08	1	50	24
1	36277062	36277088	12	2.25	1	27	7
1	36287313	36287353	19	2.157895	0.151515	41	33
1	36293306	36293345	16	2.6875	0.428571	40	7
1	36295296	36295322	12	2.25	0.478261	27	69
1	36296952	36296985	14	2.571429	1	34	14
1	36300718	36300812	47	2.042553	0.333333	95	63
1	36302403	36302432	15	2	0.666667	30	36
1	36309036	36309096	20	3.15	0.384615	61	26
1	36309438	36309466	12	2.5	0.478261	29	23
1	36310704	36310848	41	3.547619	0.333333	145	21
1	36316382	36316430	11	4.636364	0.666667	49	12
1	36319013	36319082	23	3.038461	0.909091	70	22
1	36338142	36338181	21	1.904762	1	40	10
1	36345637	36345675	11	3.5	0.666667	39	30
1	36345825	36345884	28	2.142857	0.037037	60	54
1	36354594	36354729	44	3.090909	0.64	136	50
1	36354795	36354854	30	2	0.625	60	32
1	36357076	36357104	14	2.071429	0.7	29	40
1	36357131	36357183	13	3.875	1	53	5
1	36373005	36373043	20	1.95	0	39	56
1	36414219	36414252	13	2.571429	1	34	17
1	36418344	36418378	17	2.058824	0.666667	35	30
1	36422226	36422258	13	2.692308	0.333333	33	9
1	36428967	36428993	14	1.928571	1	27	14
1	36429274	36429315	22	2.045455	0.272727	42	11
1	36434796	36434861	22	3.045455	0.090909	66	22
1	36435002	36435048	21	2.333333	0.310345	47	29
1	36441519	36441566	17	2.941176	1	48	14
1	36456286	36456339	17	3.111111	0.166667	54	12
1	36488522	36488556	12	2.916667	1	35	8
1	36489102	36489153	21	2.523809	0.533333	52	30
1	36511158	36511210	26	2.038461	0.185185	53	54
1	36514432	36514468	19	1.947368	0.396226	37	53
1	36522316	36522357	13	3.133333	1	42	14
1	36524854	36524887	18	1.944444	0	34	22
1	36532199	36532239	11	3.461539	0.619048	41	21
1	36537682	36537756	37	2.027027	0.714286	75	28
1	36542082	36542121	17	2.333333	1	40	10
1	36542944	36542997	23	2.478261	0	54	0
1	36547484	36547523	15	2.733333	1	40	12
1	36551976	36552111	50	2.711539	0.222222	136	54
1	36554505	36554534	15	2	0.25	30	80
1	36564683	36564724	19	2.263158	0.125	42	80
1	36572531	36572571	15	2.733333	0.924528	41	53
1	36575358	36575388	16	1.9375	0.136364	31	44
1	36576101	36576151	25	2.04	0	51	54
1	36578847	36578899	25	2.16	0.28	53	50
1	36592517	36592566	13	3.928571	0.939394	50	66
1	36592584	36592777	61	3.205882	0.864407	194	59
1	36595502	36595588	13	6.75	1	87	10
1	36617598	36617636	19	2.052632	0.333333	39	69
1	36631045	36631078	15	2.333333	1	34	8
1	36651175	36651217	16	2.705882	1	43	18
1	36662760	36662846	42	2.119048	0.090909	87	44
1	36677993	36678039	13	3.846154	1	47	12
1	36680818	36680847	10	2.909091	1	30	13
1	36682962	36682998	17	2.176471	0.428571	37	56
1	36683909	36683969	23	2.652174	0.24	61	50
1	36707753	36707783	16	1.9375	0.2	31	15
1	36709390	36709673	49	5.803922	0.02439	284	82
1	36709390	36709673	49	5.803922	0.02439	284	82
1	36749218	36749321	52	2	0.266667	104	30
1	36775543	36775573	14	2.285714	1	31	3
1	36776819	36776859	21	2.047619	1	41	21
1	36785356	36785391	19	1.947368	0.424242	36	66
1	36786098	36786202	56	1.946429	0.309091	105	55
1	36786444	36786501	29	2	0.666667	58	72
1	36825747	36825790	18	2.444444	0.079365	44	63
1	36839378	36839422	23	2.043478	0.714286	45	28
1	36868032	36868061	10	2.909091	1	30	13
1	36868871	36869299	38	11.5	0.733333	429	15
1	36869693	36869796	43	2.511628	0.5	104	12
1	36900671	36900710	10	4	1	40	12
1	36913043	36913084	22	1.909091	0.809524	42	42
1	36914657	36914706	21	2.409091	0.142857	50	28
1	36935760	36935798	15	2.6	1	39	12
1	36952967	36952999	10	3.272727	1	33	9
1	36959157	36959210	25	2.24	1	54	40
1	36959227	36959293	12	5.583333	0.508772	67	57
1	36959758	36959788	16	1.9375	0.136364	31	44
1	36970169	36970211	22	1.954545	0.052632	43	38
1	36980310	36980450	40	3.5	0.186441	141	59
1	36987028	36987762	40	18.4	0.225806	735	62
1	36987028	36987762	40	18.4	0.225806	735	62
1	36990085	36990154	23	2.96	0.666667	70	42
1	36992670	36992722	24	2.208333	0.185185	53	54
1	36997182	36997271	35	2.666667	0.333333	90	9
1	37009485	37009561	30	2.666667	0.454545	77	22
1	37010248	37010757	26	19.862068	0.75	510	8
1	37014094	37014120	14	1.928571	0	27	44
1	37027780	37027837	31	1.903226	0.886792	58	53
1	37031942	37032029	46	1.913043	0.137255	88	51
1	37034028	37034086	23	2.565217	0.52381	59	42
1	37034220	37034259	17	2.352941	0.681818	40	44
1	37034825	37034897	38	2	0.319149	73	47
1	37036696	37037791	20	52.535713	0.58209	1096	67
1	37059334	37059366	12	2.769231	1	33	9
1	37060876	37060909	10	3.4	0.402985	34	67
1	37070001	37070057	31	1.903226	0.081967	57	61
1	37079246	37079307	21	2.954545	0.466667	62	45
1	37079338	37079424	12	6.941176	0.534884	87	43
1	37079482	37079541	18	3.190476	0.583333	60	48
1	37079589	37079631	21	2.142857	0.581395	43	43
1	37081981	37082055	29	2.612903	0.73913	75	46
1	37082992	37083051	31	1.935484	0.245283	60	53
1	37085238	37085270	15	2.2	0.272727	33	33
1	37085869	37085902	14	2.428571	0.5625	34	64
1	37120813	37121220	85	4.8	0.210526	408	38
1	37139097	37139283	37	5.054054	0.44186	187	43
1	37149003	37149060	30	2	1	58	20
1	37154069	37154100	12	2.666667	1	32	59
1	37154525	37154654	64	2.03125	1	130	58
1	37154727	37154762	13	2.769231	0.136364	36	44
1	37159571	37159659	17	5	0.619048	89	42
1	37162946	37162983	12	3.071429	1	38	2
1	37177665	37177705	15	2.6875	0.16	41	50
1	37181512	37181645	66	2.030303	0.122807	134	57
1	37203112	37203141	15	2	0.559322	30	59
1	37206200	37206376	80	2.209877	0.206349	177	63
1	37206200	37206376	80	2.209877	0.206349	177	63
1	37209400	37209596	98	2.010204	0.190476	197	42
1	37218124	37218148	12	2.083333	0.272727	25	44
1	37227752	37228193	14	30.518518	0.608696	442	46
1	37232795	37232832	14	2.733333	1	38	15
1	37234891	37234994	36	2.888889	0.878788	104	33
1	37244527	37244558	12	2.666667	0.162162	32	74
1	37244567	37244607	21	1.952381	1	41	60
1	37258538	37258612	38	1.973684	0.076923	75	52
1	37262885	37262936	21	2.5	0.666667	52	6
1	37264054	37264092	10	3.727273	0.906977	39	43
1	37274930	37274984	20	2.75	1	55	38
1	37275812	37275848	19	1.947368	0.275862	37	58
1	37280122	37280251	40	3.222222	0.333333	130	39
1	37285966	37285992	14	1.928571	0.222222	27	18
1	37289383	37289426	22	2	0.215686	44	51
1	37332437	37332490	16	3.375	0.672727	54	55
1	37343342	37343388	19	2.45	0.916667	47	48
1	37344721	37344756	18	2	0.304348	36	46
1	37348577	37348615	21	1.952381	0.25	39	40
1	37349372	37349397	10	2.6	0.095238	26	42
1	37364890	37364944	29	1.965517	0.481481	55	27
1	37371917	37371953	16	2.3125	0.333333	37	48
1	37380832	37380869	20	1.9	0.2	38	25
1	37384468	37384499	16	2	1	32	31
1	37386940	37386968	14	2.142857	0.574468	29	47
1	37394966	37394990	11	2.272727	1	25	8
1	37408226	37408381	56	2.785714	0.032258	156	62
1	37408226	37408381	56	2.785714	0.032258	156	62
1	37410073	37410116	18	2.5	1	44	54
1	37415681	37415717	13	3	1	37	37
1	37416505	37416544	20	2	0.797101	40	69
1	37422920	37425981	32	95.145164	0.033333	3062	60
1	37452796	37452940	46	3.152174	0.103448	145	58
1	37466038	37466121	19	4.4	0.885714	84	35
1	37472914	37472947	17	2	0.346154	34	52
1	37499949	37499993	18	2.666667	0.194805	45	77
1	37510947	37510976	15	2	0.212121	30	33
1	37514288	37514344	28	2.035714	0.727273	57	22
1	37528202	37528292	17	5.411765	0.052632	91	57
1	37532443	37532505	32	2.09375	1	63	58
1	37537793	37537818	12	2.166667	1	26	19
1	37545341	37545383	17	2.611111	0.945946	43	74
1	37568322	37568894	24	24	0.959184	573	49
1	37568901	37568951	13	4	0.923077	51	26
1	37591802	37591844	14	3.066667	1	43	13
1	37593859	37593953	31	3.064516	0.548387	95	62
1	37596781	37596824	16	2.75	0.368421	44	19
1	37598276	37598322	25	1.96	0.52	47	50
1	37602086	37602138	20	2.9	0.952381	53	42
1	37615918	37615958	17	2.411765	0.217391	41	23
1	37617863	37617899	12	3.083333	1	37	62
1	37642120	37642160	16	2.5625	0.514286	41	70
1	37648704	37648731	13	2.153846	0.333333	28	21
1	37659227	37659265	17	2.352941	1	39	20
1	37662429	37662498	30	2.333333	0.2	70	45
1	37666486	37666557	36	2.055556	0.444444	72	18
1	37671364	37671408	22	2.136364	0.083333	45	24
1	37682616	37682647	14	2.285714	0.5	32	24
1	37687029	37687064	16	2.25	0.238095	36	21
1	37688015	37688054	20	2.05	0.6875	40	32
1	37697118	37697161	19	2.368421	0	44	26
1	37721795	37721834	20	2.05	1	40	50
1	37722754	37722792	20	1.95	0.428571	39	35
1	37742458	37742496	20	1.95	0.4	39	50
1	37753983	37754053	30	2.366667	0.017544	71	57
1	37766976	37767006	15	2.066667	0.52	31	50
1	37772885	37772915	16	1.9375	0.894737	31	57
1	37772951	37773017	26	2.615385	0.906977	67	43
1	37774733	37774861	65	1.984615	0.227273	129	44
1	37777344	37777389	24	2.041667	0.382353	46	68
1	37784665	37784695	16	1.9375	0.6	31	60
1	37784724	37784955	50	4.453125	0.586207	232	58
1	37784976	37785017	22	1.909091	0.584906	42	53
1	37800961	37801020	30	2	0.25	60	40
1	37818560	37818597	19	2	0.087719	38	57
1	37820619	37820673	30	1.933333	0.952381	55	42
1	37853636	37853693	19	3.052632	0.035714	58	56
1	37857346	37857379	12	2.769231	1	34	73
1	37883804	37883842	19	2.105263	1	39	10
1	37895097	37895457	36	9.428572	0.966667	361	60
1	37899385	37899415	16	1.9375	1	31	25
1	37900407	37900455	23	2.173913	0.548387	49	62
1	37907505	37907529	13	1.923077	0.142857	25	28
1	37908329	37908448	22	5.133333	0.041667	120	48
1	37931157	37931204	24	2	0.515152	48	66
1	37932497	37932528	15	2.133333	1	32	15
1	37934772	37934805	15	2.333333	1	34	17
1	37936735	37936765	16	1.9375	0.185185	31	54
1	37956723	37956764	22	1.909091	0.266667	42	30
1	37957064	37957100	19	1.947368	0.311475	37	61
1	37967708	37967763	19	2.947368	0.428571	56	35
1	37968041	37968085	23	2	0.071429	45	28
1	37969495	37969528	15	2.266667	0.209302	34	43
1	37986985	37987017	17	1.941176	0.333333	33	45
1	37989526	37989559	13	2.692308	1	34	5
1	37990434	37990485	11	4.75	1	52	15
1	38020610	38020642	16	2.0625	0.555556	33	27
1	38021163	38021200	20	2	1	38	21
1	38048831	38048871	20	2.05	0.384615	41	13
1	38054232	38054272	19	2.157895	0.307692	41	26
1	38069696	38069765	27	2.642857	0.384615	70	39
1	38081567	38081698	30	4.222222	0.688889	132	45
1	38110954	38111017	24	2.666667	1	64	9
1	38116482	38116527	19	2.421053	0.387097	46	62
1	38126164	38126213	14	3.571429	0.428571	50	56
1	38135263	38135505	69	3.591549	0.956522	243	46
1	38137996	38138026	15	2.066667	0.351351	31	37
1	38152186	38152219	18	2	0.096774	34	31
1	38171436	38171501	21	3.130435	0.75	66	24
1	38209347	38209377	14	2.214286	0.142857	31	21
1	38219311	38219411	16	6.3125	0.657895	101	76
1	38254903	38254945	19	2.421053	1	43	20
1	38255444	38255479	11	3.363636	1	36	8
1	38260012	38260052	22	1.954545	0.244444	41	90
1	38282347	38282381	12	2.923077	1	35	8
1	38293269	38293367	44	2.25	0.16129	99	62
1	38322102	38322137	18	2	0.578947	36	38
1	38335685	38335778	46	2.043478	0.130435	94	23
1	38373656	38373720	34	1.911765	0.395349	65	43
1	38374027	38374073	24	1.958333	0.826087	47	46
1	38390848	38390890	16	2.705882	1	43	2
1	38398613	38398649	14	2.642857	0.644444	37	45
1	38405996	38406020	13	1.923077	0.333333	25	48
1	38415927	38415952	13	2	1	26	7
1	38416157	38416236	40	2	0.413793	80	58
1	38419579	38419676	44	2.222222	0.016949	98	59
1	38439142	38439176	11	3.272727	0.214286	35	28
1	38445534	38445575	15	2.8125	1	42	16
1	38458006	38458034	15	1.933333	1	29	10
1	38475342	38475373	17	2	1	32	15
1	38495258	38495288	16	2	0.206349	31	63
1	38498676	38498709	17	2	0.206897	34	58
1	38501991	38502041	16	3.176471	1	51	52
1	38507529	38507566	16	2.470588	0.764706	38	17
1	38510255	38510295	20	2.1	0.555556	41	9
1	38511708	38511758	22	2.434783	0.088889	51	90
1	38512573	38512625	18	2.95	0.483871	53	93
1	38518762	38518809	25	2	0.351351	48	37
1	38525704	38525752	20	2.45	0.266667	49	60
1	38546729	38546779	20	2.55	1	51	15
1	38550550	38550598	17	2.888889	0.096774	49	62
1	38559344	38559385	23	1.913043	0.3	42	40
1	38584267	38584303	18	2.166667	1	37	54
1	38599287	38599312	13	2	0.245902	26	61
1	38603052	38603097	24	1.916667	0.254902	46	51
1	38606070	38606101	16	2	0.886792	32	53
1	38609078	38609120	23	1.913043	0.396226	43	53
1	38626408	38626441	11	3.090909	0.461538	34	52
1	38628767	38628801	17	2.176471	1	35	14
1	38634582	38634621	14	2.866667	0.454545	40	55
1	38666599	38666793	98	2.010204	0.142857	195	42
1	38690833	38691199	10	36.636364	0.894737	367	38
1	38694327	38694351	13	1.923077	1	25	36
1	38702029	38702118	28	3.133333	0.022222	90	45
1	38714772	38714801	14	2.142857	0.826087	30	69
1	38726189	38726244	29	1.965517	1	56	51
1	38732698	38732744	24	1.958333	0.851852	47	27
1	38733211	38733265	22	2.590909	0.960784	55	51
1	38735354	38735388	15	2.333333	1	35	14
1	38738362	38738407	22	2.090909	0.413793	46	58
1	38770241	38770299	20	3.15	1	59	16
1	38779701	38779732	10	3.2	0.333333	32	27
1	38780142	38780181	21	1.904762	0.72973	40	37
1	38783956	38783985	14	2.214286	0.368421	30	19
1	38786084	38786114	14	2.214286	0.219512	31	41
1	38808178	38808254	24	3.208333	1	77	45
1	38821662	38821697	18	2	0.333333	36	57
1	38881906	38881937	17	1.941176	0.4	32	30
1	38891804	38891915	22	5.12	0.607843	112	51
1	38919352	38919508	80	1.9875	0.296296	157	54
1	38920000	38920351	28	12.724138	0.454545	352	55
1	38931542	38931572	11	2.909091	1	31	6
1	38936862	38936894	16	2.0625	1	33	30
1	38945949	38946000	24	2.166667	0.176471	52	51
1	38949738	38949767	14	2.214286	1	30	23
1	38953653	38953718	34	1.941176	0.142857	66	42
1	38963152	38963192	20	2.1	1	41	12
1	38963194	38963246	13	3.764706	0.1	53	40
1	38981860	38981900	16	2.529412	1	41	12
1	38995667	38996316	29	22.612904	0.096774	650	62
1	38997235	38997265	16	1.9375	0.333333	31	18
1	39004375	39004471	23	4.068965	0.2	97	5
1	39019637	39019702	32	2.0625	0.632653	66	49
1	39019786	39019820	18	2	1	35	8
1	39025488	39025540	25	2.12	0.655914	53	93
1	39039749	39039782	18	1.944444	0.344262	34	61
1	39050667	39050698	16	2	0.72093	32	43
1	39056645	39056676	16	2	0	32	12
1	39063133	39063167	15	2.466667	1	35	8
1	39065616	39065668	26	2.153846	0.73913	53	23
1	39069885	39069927	13	3.384615	1	43	18
1	39075307	39075365	23	2.541667	0.294118	59	51
1	39081944	39081976	17	1.941176	1	33	60
1	39083402	39083443	11	3.818182	0.185185	42	27
1	39086405	39086465	12	5.142857	1	61	11
1	39091574	39091625	24	2.291667	1	52	46
1	39093785	39093826	21	2	0.652174	42	23
1	39112884	39113245	40	9.317073	0.072464	362	69
1	39113387	39113463	37	2.081081	0.051282	77	78
1	39132950	39132996	24	2	0	47	8
1	39137886	39137939	27	2	0.066667	54	30
1	39152574	39152598	13	1.923077	0	25	32
1	39159449	39159483	10	3.5	1	35	71
1	39161940	39162062	56	2.196429	0.278689	123	61
1	39185512	39185560	21	2.476191	1	49	14
1	39186651	39186697	14	3.533333	1	47	48
1	39225916	39225947	16	2	0.428571	32	21
1	39233630	39233667	20	1.9	0.071429	38	28
1	39245754	39245792	20	1.95	0.508197	39	61
1	39264053	39264094	17	2.470588	0.333333	42	21
1	39267269	39267435	71	2.375	0.050847	167	59
1	39284946	39284975	11	2.727273	0.536232	30	69
1	39308062	39308097	17	2.117647	0	36	44
1	39320900	39320924	13	1.923077	1	25	8
1	39334579	39334608	13	2.307692	1	30	16
1	39334749	39334777	14	2.142857	1	29	10
1	39351304	39351337	12	2.846154	0.290323	34	31
1	39367134	39367205	14	5.1875	0.894737	72	19
1	39367848	39367895	12	3.928571	0.6	48	10
1	39368063	39368101	19	2.157895	1	39	2
1	39369789	39369832	21	2.095238	0.5	44	36
1	39371438	39371476	19	2.052632	0.111111	39	63
1	39375414	39375462	23	2.217391	1	49	2
1	39391096	39391133	19	2	0.78125	38	64
1	39392703	39392733	16	1.9375	0.882353	31	51
1	39397195	39397224	12	2.5	1	30	10
1	39411639	39411663	13	1.923077	0	25	0
1	39412968	39413000	17	1.941176	0.5	33	24
1	39420739	39420769	15	2.133333	1	31	9
1	39429095	39429147	26	2.038461	0.44	53	25
1	39432698	39432737	14	2.928571	1	40	10
1	39436133	39436165	16	2.125	1	33	18
1	39436260	39436304	19	2.578947	0.764706	45	17
1	39437450	39437484	15	2.333333	1	35	11
1	39443720	39443800	24	3.36	0.219512	81	41
1	39450953	39451002	16	3.111111	1	50	6
1	39481713	39481745	14	2.357143	0	33	0
1	39486967	39487040	36	2.055556	0.058824	74	51
1	39491560	39491603	18	2.5	1	44	47
1	39496273	39496302	13	2.307692	0.623188	30	69
1	39496392	39496422	14	2.285714	1	31	9
1	39509362	39509420	32	1.90625	0.939394	59	33
1	39509421	39509468	16	2.941176	0.875	48	64
1	39515186	39515224	17	2.294118	1	39	17
1	39522579	39522608	14	2.214286	1	30	20
1	39527045	39527078	18	1.944444	0	34	0
1	39541850	39541904	17	3.235294	0.625	55	64
1	39549371	39549411	21	1.952381	0.055556	41	36
1	39549918	39549966	18	2.722222	0.428571	49	56
1	39558444	39558473	16	1.9375	1	30	13
1	39569033	39569070	19	2	0.818182	38	55
1	39575686	39575748	11	6.153846	0.75	63	8
1	39589610	39589639	15	2	0	30	52
1	39600213	39600245	17	2	0.176471	33	51
1	39601700	39601747	25	2	0.885714	48	35
1	39609554	39609582	13	2.230769	0.617647	29	68
1	39612692	39612767	14	5.15	0.962264	76	53
1	39613156	39613207	26	2	1	52	34
1	39614774	39614830	23	2.5	0.404255	57	47
1	39624333	39624357	12	2.083333	0.714286	25	56
1	39629013	39629054	18	2.444444	1	42	9
1	39632027	39632106	40	2	0.354839	80	31
1	39642346	39642377	16	2	0.5	32	24
1	39643690	39643729	20	2	0.333333	40	45
1	39655990	39656041	14	3.75	0.935484	52	31
1	39680282	39680310	15	1.933333	0.527778	29	72
1	39687320	39687346	12	2.25	0.333333	27	21
1	39692503	39692534	16	2	1	32	6
1	39711408	39711439	16	2	1	32	12
1	39714609	39714649	19	2.157895	0.208333	41	48
1	39725261	39725311	12	4.357143	0.857143	51	14
1	39735766	39735792	13	2.076923	0.222222	27	36
1	39739871	39739972	35	2.921053	1	102	10
1	39742026	39742102	38	2.052632	0.073171	77	41
1	39745890	39745927	19	2	1	38	5
1	39768475	39768509	17	2.117647	0	35	28
1	39769837	39769867	13	2.384615	1	31	80
1	39825713	39825784	32	2.3125	0.923077	72	26
1	39840433	39840469	18	2.055556	0.285714	37	28
1	39874597	39874627	16	1.9375	0.414141	31	99
1	39878916	39879475	39	14.358974	0.342857	560	70
1	39879492	39879609	60	1.966667	0.206349	118	63
1	39892867	39892918	25	2.12	0.583333	52	24
1	39912005	39912038	14	2.5	1	34	29
1	39916919	39916965	24	1.958333	0	47	46
1	39948178	39948208	12	2.583333	1	31	19
1	39951234	39951270	12	3.083333	0.416667	37	72
1	39953954	39953999	24	1.958333	1	46	6
1	39973923	39973956	15	2.266667	1	34	8
1	39988461	39988496	14	2.571429	0.623529	36	85
1	39994576	39994619	22	2	0.169811	44	53
1	40008463	40008504	16	2.625	1	42	21
1	40010762	40010786	13	1.923077	1	25	12
1	40013142	40013193	21	2.714286	0.545455	52	22
1	40016325	40016361	14	2.642857	0.627907	37	43
1	40022203	40022232	11	2.666667	1	30	10
1	40027301	40027334	15	2.266667	0.081081	34	37
1	40053107	40053148	23	1.913043	1	42	14
1	40058442	40058479	18	2.111111	0.354839	38	31
1	40058549	40058580	16	2	0.510204	32	49
1	40058807	40058855	15	3.176471	0.8	49	20
1	40060796	40060836	14	2.928571	1	41	31
1	40061029	40061057	11	2.636364	0.37037	29	54
1	40064100	40064135	17	2.117647	0	36	50
1	40069485	40069555	37	1.972973	0	71	44
1	40069565	40069633	24	2.88	0.170732	69	41
1	40076817	40076915	24	4.291667	0.148936	99	47
1	40076923	40077281	40	9.02	0.047619	359	42
1	40077310	40077400	41	2.219512	0.061224	91	49
1	40079347	40079427	17	5.058824	0.529412	81	17
1	40086153	40086184	15	2.133333	0.086957	32	46
1	40087298	40087340	15	2.823529	1	43	2
1	40098592	40098632	22	1.954545	0.636364	41	77
1	40105356	40105386	11	2.818182	0.414141	31	99
1	40114908	40114948	14	2.933333	1	41	17
1	40116491	40116538	18	2.666667	0.47541	48	61
1	40142118	40142165	16	3.058824	1	48	12
1	40146379	40146408	14	2.142857	0.071429	30	56
1	40149890	40150068	76	2.435897	0.5	179	76
1	40149890	40150068	76	2.435897	0.5	179	76
1	40161074	40161156	24	3.518518	1	83	36
1	40172700	40172733	17	2.058824	1	34	17
1	40174026	40174055	16	1.9375	0	30	0
1	40181076	40181116	20	2.05	0.652174	41	23
1	40191243	40191279	11	3.545455	0	37	0
1	40206008	40206032	13	1.923077	0.2	25	20
1	40208276	40208313	20	1.9	0.677419	38	31
1	40209718	40209780	31	2.032258	0.266667	63	30
1	40254167	40254191	13	1.923077	0.2	25	80
1	40271677	40271707	16	2	1	31	6
1	40273760	40274106	40	8.756098	0.081081	347	74
1	40273760	40274106	40	8.756098	0.081081	347	74
1	40274614	40274662	11	4.214286	0	49	0
1	40278317	40278377	25	2.538461	0.659574	61	47
1	40279066	40279158	22	4.272727	1	93	21
1	40285128	40285269	20	7.1	0.54386	142	57
1	40301330	40301377	23	2.086957	0.666667	48	24
1	40319245	40319279	16	2.1875	0.904762	35	42
1	40327596	40327629	14	2.571429	1	34	8
1	40331520	40331570	20	2.55	1	51	33
1	40331576	40331701	41	3.166667	1	126	34
1	40369716	40369753	13	2.928571	1	38	18
1	40374583	40374622	13	3.307692	0	40	0
1	40378030	40378063	18	1.944444	0	34	0
1	40378739	40378869	49	2.68	0.012346	131	81
1	40378739	40378869	49	2.68	0.012346	131	81
1	40379664	40379720	25	2.36	0.777778	57	63
1	40385352	40385424	27	2.703704	0.438596	73	57
1	40420518	40420555	18	2.111111	0.150685	38	73
1	40430328	40430497	15	10.476191	1	170	50
1	40438695	40438731	18	2.222222	1	37	10
1	40440790	40440814	13	1.923077	1	25	20
1	40465118	40465608	40	12.55814	0.058824	491	68
1	40471583	40471635	26	2.038461	0.419355	53	31
1	40475999	40476040	17	2.529412	0.47541	42	61
1	40477018	40477050	17	2	0	33	24
1	40481718	40481753	18	2.055556	0	36	0
1	40487363	40487397	16	2.1875	0.888889	35	36
1	40493102	40493191	14	6.571429	1	90	16
1	40493386	40493420	12	2.916667	0.36	35	25
1	40493872	40493927	29	1.931034	0	56	52
1	40498910	40498957	18	2.666667	0.148936	48	47
1	40499014	40499042	14	2.071429	0.114754	29	61
1	40513987	40514043	28	2.035714	0.127273	57	55
1	40517238	40517263	13	2	1	26	15
1	40534486	40534519	18	1.944444	1	34	2
1	40540017	40540072	23	2.458333	1	56	25
1	40556018	40556169	34	4.571429	0.642857	152	28
1	40566903	40566931	15	1.933333	1	29	17
1	40569750	40569796	23	2.217391	1	47	4
1	40585942	40585980	20	2.05	1	39	17
1	40598251	40598330	30	2.666667	1	80	1
1	40598636	40598680	20	2.25	0.39726	45	73
1	40599564	40599600	20	2	1	37	8
1	40600528	40600576	18	2.684211	0.92	49	50
1	40601206	40601246	22	1.954545	0.333333	41	21
1	40602867	40602901	12	2.846154	0.096774	35	31
1	40609633	40609764	26	5.076923	0.032258	132	62
1	40615418	40615494	36	2.138889	0.8	77	20
1	40618770	40618807	20	1.9	0.677419	38	31
1	40620616	40620642	14	1.928571	1	27	11
1	40622002	40622064	16	3.947368	0.785714	63	28
1	40623881	40623920	10	3.833333	1	40	2
1	40642625	40642655	15	2.066667	1	31	9
1	40643683	40643719	17	2.176471	0.354839	37	31
1	40643732	40643775	12	3.666667	0.692308	44	13
1	40644290	40644320	13	2.461539	1	31	6
1	40670245	40670274	11	2.818182	0	30	0
1	40720921	40720963	23	1.956522	0.395349	43	43
1	40723395	40723439	19	2.368421	0.235294	45	68
1	40730156	40730188	17	1.941176	0.272727	33	33
1	40732832	40732870	16	2.4375	0.84	39	25
1	40747474	40747512	20	1.95	1	39	17
1	40750840	40750873	17	2	0.115385	34	52
1	40777091	40777138	21	2.272727	0.589744	48	78
1	40788009	40788046	12	3.076923	1	38	13
1	40795317	40795354	16	2.5625	0.555556	38	9
1	40809217	40809278	28	2.275862	1	62	24
1	40810050	40810087	13	2.923077	0.393939	38	33
1	40815174	40815208	11	3.272727	1	35	20
1	40822053	40822101	18	2.777778	1	49	16
1	40822800	40822841	21	2	0.4	42	30
1	40845795	40845834	21	1.904762	0	40	14
1	40853261	40853298	18	2.111111	0.268293	38	41
1	40854019	40854148	41	3.170732	0.130435	130	46
1	40862890	40862916	14	1.928571	0.65	27	40
1	40888555	40888595	18	2.277778	0.916667	41	48
1	40897091	40897123	17	1.941176	0.2	33	30
1	40911702	40911738	17	2.294118	0.914894	37	47
1	40914753	40914782	11	2.666667	1	30	20
1	40917565	40917603	14	2.785714	0.32	39	50
1	40921254	40921285	15	2.133333	1	32	18
1	40928536	40928774	84	2.852273	0.073171	239	41
1	40928963	40929191	86	2.715909	0.081081	229	37
1	40933983	40934092	43	2.565217	1	110	25
1	40949752	40949776	13	1.923077	0	25	0
1	40954666	40954700	18	2	0	35	28
1	40957462	40957512	26	2	0.5	51	12
1	40964233	40964269	20	2	1	37	18
1	40968559	40968595	18	2.111111	1	37	13
1	40972783	40972865	10	8.833333	1	83	22
1	40993735	40993773	18	2.277778	0.481481	39	27
1	40995189	40995232	15	2.875	0.888889	44	72
1	41008585	41008622	20	1.9	0.2	38	25
1	41018718	41018748	15	2.066667	0.28	31	25
1	41019552	41019663	35	3.194444	0.333333	112	57
1	41023573	41023642	24	2.88	0.317073	70	41
1	41028161	41028205	21	2.142857	0.333333	45	39
1	41032790	41032832	20	2.15	1	43	30
1	41034200	41034242	17	2.588235	0.818182	43	22
1	41036612	41036638	12	2.25	0.12	27	25
1	41037289	41037335	15	3.266667	0.666667	47	12
1	41038752	41038811	27	2.296296	1	60	13
1	41041875	41041907	14	2.428571	0.222222	33	54
1	41055244	41055275	16	2.0625	1	32	9
1	41058764	41058798	15	2.333333	0.333333	35	42
1	41061277	41061305	13	2.230769	0.172414	29	58
1	41062670	41062769	50	2	0.254237	100	59
1	41064928	41064959	15	2.133333	0.142857	32	21
1	41077487	41077528	16	2.6875	0.75	42	16
1	41079305	41079366	19	3.473684	0.2	62	10
1	41115227	41115285	29	2.034483	0.2	59	50
1	41145804	41145880	17	4.272727	0.73913	77	23
1	41150948	41151074	59	2.229508	0	127	0
1	41166867	41166904	19	2	0.263158	38	57
1	41200111	41200154	22	2	0.37931	44	58
1	41207252	41207291	16	2.625	1	40	15
1	41215434	41215499	23	2.869565	0.027027	66	37
1	41225232	41225262	12	2.583333	1	31	41
1	41228774	41228989	32	6.727273	0.263158	216	19
1	41249424	41249457	16	2.1875	0.763441	34	93
1	41283034	41283225	47	4.085106	0.432836	192	67
1	41301057	41301083	14	1.928571	0.76	27	25
1	41320831	41320867	18	2.166667	0	37	0
1	41333611	41333646	17	2.176471	1	36	8
1	41362511	41362542	10	3.2	0	32	36
1	41369863	41369897	13	2.642857	0.428571	35	7
1	41381681	41381715	14	2.533333	1	35	11
1	41386466	41386517	12	4.333333	0.931035	52	29
1	41403584	41403651	28	2.428571	1	68	16
1	41406588	41406617	11	2.666667	1	30	10
1	41420783	41420823	21	1.952381	0.526316	41	38
1	41425066	41425137	33	2.212121	0.25	72	40
1	41434891	41434940	24	2.166667	1	50	30
1	41436305	41436357	18	2.904762	1	53	28
1	41442789	41442871	44	1.954545	0.222222	83	36
1	41445302	41445351	26	1.961538	0.422222	50	90
1	41452234	41452283	25	2	0.2	50	40
1	41463296	41463327	15	2.133333	0.428571	32	21
1	41466543	41466594	26	2	0	52	30
1	41479724	41479752	14	2.142857	0.512195	29	41
1	41502077	41502113	18	2.055556	0.655172	37	29
1	41519505	41519533	15	1.933333	1	29	10
1	41522913	41522954	17	2.611111	1	42	19
1	41523793	41523827	16	2.1875	1	35	8
1	41539545	41539590	23	2	1	46	39
1	41542799	41542849	25	2.04	0.08	51	50
1	41548276	41548301	11	2.363636	0.575758	26	33
1	41550823	41550852	16	1.9375	0.368421	30	19
1	41552542	41552578	18	2.055556	1	37	18
1	41578248	41578277	16	1.9375	1	30	10
1	41583423	41583448	13	2	1	26	53
1	41586523	41586571	17	3.058824	0.818182	49	22
1	41593885	41593931	23	2.086957	0.714286	47	14
1	41598072	41598106	18	2	0.375	35	16
1	41605519	41605552	17	2	0	34	10
1	41621073	41621197	41	2.9375	0.411765	125	34
1	41623962	41623998	19	1.947368	0.422222	37	45
1	41631637	41631666	14	2.142857	0	30	26
1	41633840	41633888	24	2.041667	0.4	49	40
1	41636407	41636469	25	2.84	0.581395	63	43
1	41641840	41641882	11	4	1	43	11
1	41642065	41642091	14	1.928571	0.517241	27	58
1	41648383	41648415	16	2.125	0.6	33	15
1	41648547	41648584	19	2	0.142857	38	49
1	41668928	41668954	13	2.076923	0.333333	27	21
1	41669721	41669758	19	2	0.166667	38	36
1	41671511	41671547	17	2.176471	0	37	36
1	41693657	41693683	11	2.454545	1	27	18
1	41698860	41698906	15	3.133333	0.333333	47	18
1	41710950	41710988	19	2.157895	0.764706	39	17
1	41712755	41712805	25	2.04	0.352941	51	34
1	41713390	41713433	11	3.916667	0.636364	44	11
1	41745209	41745235	11	2.454545	0.517241	27	58
1	41756612	41756680	21	3.428571	0.864407	69	59
1	41781428	41781503	40	1.9	0.459459	76	37
1	41789069	41789109	20	2.15	0.348837	41	43
1	41789495	41789540	20	2.3	0.6	46	75
1	41791941	41791975	19	1.947368	1	35	2
1	41794631	41795270	65	9.955224	0.62963	640	54
1	41805076	41805111	16	2.25	0.083333	36	24
1	41810781	41810810	16	1.9375	1	30	13
1	41827193	41827227	18	1.944444	0	35	84
1	41841841	41841886	22	2.227273	0.673469	46	49
1	41851473	41851517	14	3.214286	0.584906	45	53
1	41857801	41857854	28	2	0.965517	54	58
1	41879459	41879494	15	2.4	0.542857	36	35
1	41886560	41886586	14	1.928571	1	27	33
1	41890026	41890083	17	3.529412	0.512195	58	41
1	41890179	41890248	17	3.954545	0.787234	70	47
1	41890302	41890346	19	2.368421	0.644444	45	45
1	41890368	41890423	19	2.857143	0.782609	56	46
1	41890878	41890927	17	2.842105	0.904762	50	42
1	41890940	41890971	14	2.285714	0.837838	32	37
1	41891038	41891251	12	17.714285	0.777778	214	36
1	41891338	41891411	12	5.9375	0.72973	74	37
1	41891430	41891464	16	2.3125	0.6	35	25
1	41891503	41891598	12	8	0.897436	96	39
1	41891714	41892021	44	7	0.728814	308	59
1	41907887	41907921	18	1.944444	1	35	2
1	41933074	41933104	13	2.384615	0.407407	31	54
1	41935592	41935632	22	1.954545	0.75	41	72
1	41955222	41955689	99	4.848485	0.918367	468	49
1	41991903	41992154	30	8.805555	0.894737	252	57
1	41992219	41992273	15	3.647059	1	55	58
1	41992605	41992642	18	2.166667	0.929825	38	57
1	41992724	41992951	38	5.86	0.964286	228	56
1	41992969	41993086	53	2.259259	0.896552	118	58
1	41993348	41993403	30	1.933333	0.901639	56	61
1	41993851	41994304	44	10.368421	0.966667	454	60
1	41994389	41994482	12	7.875	1	94	55
1	41994536	41994609	26	2.888889	0.875	74	64
1	41994655	41994703	21	2.409091	0.854545	49	55
1	41994705	41994827	29	4.21875	0.933333	123	60
1	41994851	41995057	37	5.565217	0.854545	207	55
1	41995081	41995106	12	2.166667	1	26	57
1	41995287	41995322	17	2.176471	1	36	69
1	41996305	41996341	18	2.055556	0.125	37	48
1	41996686	41998009	16	82.722221	0.785714	1324	56
1	42010236	42011502	99	12.770992	0.963636	1267	55
1	42014665	42014689	12	2.083333	0.6	25	40
1	42027661	42027697	19	2	0.911111	37	45
1	42028151	42028268	42	2.860465	1	118	48
1	42039367	42039411	23	1.956522	0.75	45	32
1	42066442	42066525	41	2.04878	0.034483	84	29
1	42066566	42066613	17	2.882353	0.666667	48	24
1	42068718	42068752	18	2	1	35	2
1	42094082	42094122	21	1.952381	0.391304	41	69
1	42098427	42098465	11	3.307692	1	39	12
1	42101213	42101345	28	4.75	0.3	133	20
1	42104677	42104706	11	2.727273	0.69697	30	66
1	42113558	42113597	16	2.6875	0.135135	40	74
1	42116193	42116249	21	2.727273	0.2	57	20
1	42118909	42118937	13	2.230769	1	29	6
1	42127835	42127876	15	2.8	0.175	42	80
1	42127911	42127942	15	2.133333	0.218391	32	87
1	42127974	42128027	11	4.666667	0.431579	54	95
1	42153863	42153924	23	2.695652	0.508772	62	57
1	42169292	42169320	13	2.307692	1	29	10
1	42207811	42207864	28	1.928571	0.886792	54	53
1	42210105	42210137	17	1.941176	0.238095	33	63
1	42210408	42210494	30	2.9	1	87	27
1	42215109	42215140	14	2.285714	0.73913	32	46
1	42217560	42217614	25	2.2	0.38983	55	59
1	42224224	42224285	24	2.708333	0.09434	62	53
1	42225129	42225167	18	2.166667	0.666667	39	30
1	42226739	42226769	16	1.9375	0.52	31	50
1	42226879	42226956	14	5.625	0.52381	78	42
1	42227012	42227062	12	4.066667	0.772727	51	44
1	42227146	42227185	20	2.1	0.459459	40	37
1	42227247	42227276	12	2.5	0.714286	30	42
1	42255176	42255219	21	2.095238	0.083333	44	24
1	42281416	42281456	18	2.277778	1	41	12
1	42290026	42290075	25	2	0.636364	50	22
1	42295244	42295286	21	2.190476	1	43	2
1	42302984	42303012	15	1.933333	0	29	0
1	42334858	42334906	19	2.631579	0.333333	49	30
1	42342231	42342271	18	2.388889	0	41	8
1	42343545	42343586	14	3	0	42	18
1	42344327	42344508	71	2.575342	1	182	58
1	42354378	42354436	31	2	0.964286	59	56
1	42354446	42354751	33	9.12	0.916667	306	48
1	42364848	42364887	20	2.1	0	40	30
1	42384776	42384806	12	2.583333	0.52	31	25
1	42387584	42387609	13	2	1	26	53
1	42401390	42401445	11	4.923077	0	56	0
1	42419301	42419342	15	2.705882	0.866667	42	30
1	42459817	42459854	19	2.052632	1	38	5
1	42467769	42467793	13	1.923077	0	25	0
1	42471044	42471097	22	2.434783	0.142857	54	21
1	42483493	42483521	14	2.071429	0.148936	29	47
1	42498883	42498915	17	1.941176	0.058824	33	51
1	42505093	42505119	12	2.25	0	27	14
1	42535348	42535387	20	2.05	0.25	40	32
1	42544417	42544446	11	2.727273	0	30	0
1	42545376	42545403	13	2.153846	0.105263	28	38
1	42548503	42548531	15	1.933333	0.212121	29	33
1	42557289	42557334	16	2.888889	0.5	46	8
1	42564154	42564178	13	1.923077	0	25	0
1	42566907	42566938	16	2.0625	0.555556	32	27
1	42579837	42579888	27	1.925926	0.727273	52	22
1	42582230	42582387	78	2.051282	0.428571	158	49
1	42584746	42584804	15	3.777778	0	59	2
1	42587528	42587558	15	2.133333	0.454545	31	22
1	42590714	42590750	14	2.714286	0.777778	37	18
1	42602376	42602434	26	2.346154	1	59	50
1	42615711	42615750	21	1.904762	0.777778	40	45
1	42631949	42632023	24	3.208333	0.761905	75	42
1	42632133	42632183	16	3.4375	0.678571	51	56
1	42632217	42632274	24	2.416667	0.714286	58	42
1	42632304	42633293	34	28.078432	0.568627	990	51
1	42647408	42647494	44	1.977273	0.405405	87	37
1	42648950	42649036	10	8.307693	0.925926	87	81
1	42676305	42676354	26	1.923077	0	50	44
1	42687640	42687717	24	3.25	1	78	69
1	42690324	42690365	13	3.0625	1	42	7
1	42700486	42700528	23	1.913043	0.084746	43	59
1	42701221	42701250	10	3	1	30	13
1	42728521	42728551	12	2.583333	1	31	12
1	42747064	42747114	18	2.947368	0.210526	51	38
1	42755878	42755914	19	1.947368	0.354839	37	31
1	42757687	42757765	35	2.257143	0.514286	79	70
1	42763406	42763474	25	2.730769	0.106383	69	47
1	42774237	42774360	66	1.893939	0.030303	124	33
1	42776986	42777023	20	1.9	0.045455	38	44
1	42786195	42786341	51	2.960784	0.363636	147	22
1	42792674	42792712	16	2.4375	1	39	25
1	42810374	42810408	17	2.058824	0.621622	35	74
1	42838989	42839021	13	2.615385	0	33	0
1	42905454	42905517	31	2.064516	0.666667	64	24
1	42905772	42905810	16	2.4375	0.333333	39	30
1	42906155	42906216	30	2.1	0.413793	62	58
1	42907219	42907260	22	2	0.125	42	16
1	42913383	42913419	17	2.176471	0.230769	37	13
1	42916372	42916407	17	2.176471	0	36	16
1	42916808	42916936	47	2.787234	0.212121	129	33
1	42942555	42942579	13	1.923077	1	25	8
1	42953848	42953883	12	3	0.466667	36	30
1	42956223	42956247	12	2.083333	1	25	40
1	42964220	42964255	17	2.117647	0.6	36	10
1	42967429	42967465	17	2.176471	0.076923	37	39
1	42967907	42967958	21	2.476191	0.157895	52	76
1	42977724	42977758	18	1.944444	0.568627	35	51
1	42978018	42978108	43	2.116279	0.09434	91	53
1	42985204	42985235	13	2.615385	1	32	21
1	42993505	42993545	21	2.047619	1	41	17
1	43005264	43005388	62	2.016129	0.052632	125	19
1	43010563	43010626	20	3.041667	0.052632	64	19
1	43010647	43010683	19	1.947368	0.428571	37	7
1	43023076	43023110	14	2.466667	0.259259	35	54
1	43023301	43023385	32	2.6875	0	85	0
1	43030548	43030574	14	1.928571	0	27	28
1	43031460	43031488	15	2	1	29	41
1	43061218	43061256	17	2.352941	0.764706	39	17
1	43062405	43062434	12	2.5	1	30	20
1	43072950	43073028	41	1.926829	0.857143	79	28
1	43073659	43073888	83	2.771084	0.276596	230	47
1	43085811	43085846	16	2.375	0.833333	36	24
1	43089855	43089897	15	2.8125	0.2	43	15
1	43089989	43090049	33	1.939394	0	61	28
1	43096042	43096071	14	2.214286	1	30	10
1	43096952	43096983	15	2.133333	0.73913	32	46
1	43115415	43115450	14	2.571429	1	36	33
1	43123465	43123523	31	1.935484	0.5	59	24
1	43136456	43136484	11	2.727273	0	29	0
1	43165136	43165201	15	4	0.117647	66	34
1	43180875	43180916	18	2.421053	0.357143	42	28
1	43191759	43191806	22	2.227273	1	48	10
1	43204809	43204838	14	2.142857	0.178571	30	56
1	43212912	43212949	19	2	0.382353	38	68
1	43216292	43216371	42	1.952381	0.253012	80	83
1	43216386	43216591	37	5.181818	0.026316	206	76
1	43216386	43216591	37	5.181818	0.026316	206	76
1	43220448	43220496	27	1.962963	0.3125	49	64
1	43226019	43226054	18	2	0.666667	36	30
1	43229589	43229648	30	2	0.384615	60	52
1	43247613	43247643	15	2.066667	0	31	24
1	43248023	43248057	12	3	1	35	8
1	43254222	43254247	10	2.6	0.766667	26	60
1	43256244	43256277	18	1.944444	0	34	10
1	43274033	43274167	18	7.346154	0.058824	135	17
1	43274221	43274259	18	2.277778	0	39	10
1	43274264	43274382	12	9.588235	0.052632	119	19
1	43302463	43302584	62	1.967742	0.069767	122	43
1	43311103	43311155	26	2.153846	0.181818	53	22
1	43311172	43311233	18	3.428571	0.1	62	20
1	43315728	43315786	26	2.333333	0.866667	59	45
1	43318670	43318712	22	1.954545	0.1	43	20
1	43319117	43319169	26	2.038461	0.828571	53	35
1	43323149	43323294	53	2.754717	0.236364	146	55
1	43337218	43337244	14	1.928571	1	27	18
1	43345667	43345691	13	1.923077	0.714286	25	56
1	43348188	43348222	12	2.916667	1	35	17
1	43382148	43382260	24	4.64	0.302326	113	43
1	43382351	43382439	41	2.170732	0	89	42
1	43385360	43385392	12	2.769231	0.833333	33	36
1	43397921	43397952	13	2.615385	0.61039	32	77
1	43421957	43421984	14	2	0.25	28	56
1	43422258	43422292	14	2.5	0	35	0
1	43429200	43429243	22	2	0.323077	44	65
1	43434600	43434690	45	2.022222	0.020408	91	49
1	43447904	43447951	14	3.25	1	48	4
1	43448765	43448800	18	2.055556	0.444444	36	18
1	43450051	43450084	11	3.090909	0	34	0
1	43462960	43463029	36	1.944444	0.066667	70	60
1	43467769	43467821	19	2.789474	0.142857	53	56
1	43476234	43476267	13	2.615385	1	34	14
1	43483158	43483193	11	3.363636	1	36	8
1	43496209	43496241	15	2.266667	1	33	9
1	43521490	43521519	12	2.5	1	30	73
1	43526529	43526587	27	2.222222	0.254237	59	59
1	43545425	43545487	20	3.15	0.344828	63	58
1	43552196	43552326	21	6.26087	0.735849	131	53
1	43559648	43559682	11	3.272727	1	35	8
1	43568632	43568660	15	2	0.368421	29	19
1	43572488	43572576	24	3.64	0.363636	89	44
1	43572624	43572755	41	3.219512	0	132	42
1	43572786	43572868	41	2.02439	0.106383	83	47
1	43573137	43573220	24	3.2	0.878049	84	82
1	43577887	43577917	12	2.583333	1	31	67
1	43578112	43578159	14	3.235294	1	48	8
1	43590706	43590738	17	1.941176	1	33	18
1	43591666	43591737	36	2	0.5	72	20
1	43594686	43594739	28	1.928571	0.62963	54	27
1	43607484	43607537	25	2.16	0.222222	54	36
1	43613520	43613580	26	2.5	0.19403	61	67
1	43619794	43619835	21	2	1	42	16
1	43619848	43619984	12	10.85	0	137	0
1	43620033	43620057	12	2.083333	0	25	16
1	43630925	43630955	16	1.9375	0.142857	31	21
1	43638235	43638313	13	6.538462	0.907692	79	65
1	43640971	43641007	13	2.923077	0	37	16
1	43645880	43645921	15	2.8	0	42	0
1	43673006	43673037	16	2	0.111111	32	27
1	43715831	43715861	14	2.214286	0.419355	31	31
1	43726471	43726551	41	1.97561	0.142857	81	42
1	43726621	43726686	25	2.68	0.1	66	40
1	43728811	43728847	18	2.055556	0.52381	37	21
1	43734241	43734271	14	2.214286	1	31	6
1	43738735	43738779	21	2.142857	0.029412	45	68
1	43773743	43773792	16	3.125	0.290323	50	62
1	43773973	43774175	50	4.06	0.483871	203	62
1	43807551	43807581	12	2.666667	1	31	9
1	43818081	43818110	11	2.666667	0.623188	30	69
1	43831939	43831970	15	2.2	0.723077	32	65
1	43833491	43833539	10	4.9	0.373494	49	83
1	43918832	43918856	13	1.923077	0	25	64
1	43925927	43926009	14	5.8125	0.5	83	4
1	43941645	43941678	15	2.266667	0.652174	34	46
1	43967358	43967887	40	13.346154	0.070423	530	71
1	43967358	43967887	40	13.346154	0.070423	530	71
1	43968625	43968655	16	1.9375	0	31	0
1	43996899	43996958	33	1.939394	0.39759	60	83
1	43997645	43997707	23	2.75	0.56	63	50
1	44025836	44025932	20	5.090909	0.464286	97	56
1	44062770	44062809	12	3.230769	0.510204	40	49
1	44062814	44062863	26	1.923077	0.238095	50	42
1	44062923	44062978	28	2.142857	0.151515	56	33
1	44062984	44063032	18	2.833333	0.333333	49	36
1	44063164	44063201	15	2.6	0.565217	38	46
1	44070036	44070090	24	2.375	0.416667	55	48
1	44088517	44088577	16	3.882353	0.882353	61	17
1	44098751	44098881	12	10.8125	0.583333	131	24
1	44117660	44117721	31	2.064516	0.217391	62	23
1	44120124	44120148	12	2.083333	1	25	8
1	44130982	44131017	17	2.117647	0.083333	36	24
1	44137603	44137649	23	2.086957	0.873016	47	63
1	44189236	44189300	34	1.911765	0.44	65	25
1	44194489	44194534	12	3.769231	0.652174	46	23
1	44199935	44199971	12	2.928571	1	37	27
1	44204160	44204184	11	2.272727	1	25	8
1	44206521	44206624	12	9	0.964912	104	57
1	44207106	44207144	20	1.95	0.333333	39	15
1	44210324	44210389	11	5.846154	0	66	0
1	44210662	44210698	11	3.416667	1	37	16
1	44223560	44223584	13	1.923077	0.142857	25	28
1	44223585	44223618	11	3.090909	0.272727	34	22
1	44230996	44231022	14	1.928571	0.681818	27	44
1	44241124	44241157	18	1.944444	0.272727	34	55
1	44244299	44244334	12	3	1	36	8
1	44253129	44253163	15	2.333333	0.818182	35	22
1	44267491	44267554	23	2.782609	0.320755	64	53
1	44271990	44272020	16	1.9375	0.06383	31	47
1	44273394	44273431	17	2.235294	0.285714	38	28
1	44275664	44275704	16	2.8125	1	41	12
1	44294487	44294535	21	2.333333	0.153846	49	52
1	44321548	44321596	25	2	0.1	49	40
1	44337078	44337560	19	25.761906	0.967213	483	61
1	44337725	44337788	19	3.227273	0.971831	64	71
1	44337914	44337973	22	2.666667	0.917808	60	73
1	44370356	44370402	23	2.173913	0.809524	47	63
1	44370431	44372363	12	161.222229	0.833333	1933	60
1	44377160	44377354	16	13.388889	0.090909	195	22
1	44381861	44381887	13	2.076923	0.333333	27	21
1	44392194	44392234	16	2.5625	0.413793	41	58
1	44393684	44393723	21	1.904762	0.510204	40	49
1	44411523	44411550	13	2.153846	0.5	28	56
1	44485912	44485988	39	2.025641	0.018182	77	55
1	44489358	44489416	30	1.966667	0.47541	59	61
1	44500687	44500728	16	2.555556	0.206897	42	58
1	44502621	44502692	35	2.057143	0.155556	72	45
1	44507476	44507525	22	2.363636	0.5	50	16
1	44526341	44526389	10	5.3	0.368421	49	38
1	44538367	44538405	16	2.470588	0	39	4
1	44539862	44539894	15	2.266667	0.789474	33	57
1	44546917	44546952	14	2.571429	0.083333	36	24
1	44550580	44550613	18	1.944444	1	34	5
1	44550753	44550824	16	4.5	1	72	18
1	44553458	44553509	26	2	0.939394	52	33
1	44561600	44561632	13	2.571429	1	33	18
1	44562856	44562931	22	3.454545	0.023256	76	43
1	44565211	44565273	29	2.172414	0.491525	63	59
1	44568999	44569026	13	2.153846	0	28	70
1	44575365	44575414	25	2.08	1	50	36
1	44578057	44578091	19	1.947368	1	35	8
1	44584170	44584205	18	2	0.666667	36	66
1	44584782	44584914	33	4.030303	0.898305	133	59
1	44604130	44604179	24	2.083333	0.096774	50	62
1	44604672	44606617	42	46.3125	0.052632	1946	57
1	44604672	44606617	42	46.3125	0.052632	1946	57
1	44607539	44607580	17	2.555556	0.28	42	25
1	44608855	44608906	10	5.4	0	52	6
1	44609268	44609295	13	2.153846	0.333333	28	21
1	44612459	44612492	17	2	0.521739	34	46
1	44613295	44613326	15	2.133333	1	32	3
1	44613385	44613432	16	3.1875	1	48	33
1	44618762	44618816	18	3.111111	0.243243	55	37
1	44621298	44621344	10	4.307693	1	47	12
1	44633924	44633962	18	2.166667	0.333333	39	15
1	44636577	44636602	12	2.166667	1	26	15
1	44644999	44645028	16	1.9375	0	30	6
1	44655278	44655336	28	2.107143	0.625	59	16
1	44672897	44672944	21	2.285714	1	48	56
1	44677414	44677454	21	2.047619	1	41	41
1	44698515	44698551	19	1.947368	0.16129	37	31
1	44699838	44699911	37	2	0.272727	74	22
1	44707088	44707134	10	4.636364	0.75	47	48
1	44707542	44707602	25	2.52	0.836735	61	49
1	44716816	44716848	15	2.2	0.125	33	48
1	44747521	44747551	16	1.9375	0.142857	31	21
1	44760867	44760893	14	1.928571	1	27	51
1	44773076	44773118	14	2.9375	0.822222	43	45
1	44779138	44779192	27	2.037037	0.36	55	50
1	44785501	44785536	17	2.117647	0.6875	36	32
1	44794252	44794295	10	4.333333	0.2	44	15
1	44800943	44800967	13	1.923077	0.714286	25	56
1	44838811	44838837	11	2.454545	1	27	22
1	44860662	44860701	21	1.904762	1	40	15
1	44870862	44870898	16	2.3125	0.57377	37	61
1	44881273	44881304	16	2.125	1	32	9
1	44896740	44896784	19	2.473684	0.238095	45	21
1	44905189	44905236	10	4.75	1	48	8
1	44923028	44923053	12	2.166667	1	26	15
1	44931042	44931069	14	2	0	28	0
1	44941671	44941702	17	1.941176	1	32	12
1	44951695	44951731	18	2.166667	1	37	2
1	44959189	44959222	13	2.692308	0	34	0
1	44967916	44967951	19	2	0.2	36	55
1	44972116	44972150	17	2.058824	0.771429	35	70
1	44975585	44975620	15	2.533333	1	36	25
1	44984893	44984926	16	2.125	0.375	34	16
1	44992139	44992239	29	3.466667	0.414634	101	41
1	44993029	44993061	13	2.692308	1	33	48
1	44999966	45000013	26	1.923077	1	48	4
1	45023033	45023074	14	3.066667	1	42	30
1	45030602	45030766	40	4.069767	0.259259	165	54
1	45040764	45040804	19	2.157895	0.733333	41	30
1	45041772	45041822	23	2.217391	0.05	51	40
1	45041970	45041995	13	2	0.621622	26	37
1	45042981	45043074	19	5.142857	0.784615	94	65
1	45078309	45078378	37	1.918919	0.285714	70	28
1	45078634	45079097	76	6.105263	0.04	464	50
1	45088214	45088263	26	1.923077	0.0625	50	64
1	45088539	45088596	28	2.071429	0.675676	58	37
1	45090335	45090372	15	2.6	0.938462	38	65
1	45115754	45115788	15	2.333333	0.215686	35	51
1	45140747	45140791	23	1.956522	0.212121	45	33
1	45160166	45160199	13	2.642857	1	34	8
1	45168383	45168422	10	4.1	1	40	12
1	45188166	45188204	18	2.166667	0.344262	39	61
1	45196347	45196373	13	2.076923	1	27	29
1	45198628	45198685	11	5.307693	0.818182	58	11
1	45204119	45204365	40	6.285714	0.043478	247	69
1	45204119	45204365	40	6.285714	0.043478	247	69
1	45234749	45234789	21	1.952381	0.757576	41	33
1	45237507	45237539	11	3	1	33	9
1	45240200	45240224	13	1.923077	1	25	20
1	45260615	45262246	10	171.428574	0	1632	0
1	45282050	45282619	29	19.931034	0.416667	570	24
1	45283717	45283766	26	1.923077	0.266667	50	60
1	45285249	45285427	91	1.967033	0.192982	179	57
1	45298576	45298601	13	2	1	26	30
1	45319665	45319691	13	2.076923	1	27	7
1	45341856	45342238	39	9.755555	0.043478	383	69
1	45341856	45342238	39	9.755555	0.043478	383	69
1	45352863	45352906	24	1.958333	0.047619	44	42
1	45359578	45359607	14	2.142857	0.069767	30	43
1	45361296	45361349	26	2.076923	0	54	14
1	45387567	45387603	19	2.052632	0	37	0
1	45390063	45390089	14	1.928571	1	27	18
1	45399423	45399473	16	3.117647	0	51	34
1	45400129	45400195	18	3.894737	1	67	1
1	45406085	45406127	20	2.15	0	43	18
1	45414562	45414587	12	2.166667	0.192982	26	57
1	45418960	45418987	12	2.333333	0.190476	28	42
1	45428885	45428926	21	2.095238	1	42	11
1	45429745	45429776	16	2	0.5	32	24
1	45433720	45433752	13	2.615385	1	33	3
1	45441579	45441618	13	3	0.78125	40	64
1	45446862	45446899	19	2.105263	0.333333	38	15
1	45453603	45453642	12	3.5	1	40	12
1	45493042	45493074	17	1.941176	0	33	0
1	45512917	45512989	35	2.085714	0.133333	73	30
1	45522212	45522247	17	2.117647	0.206349	36	63
1	45522682	45522726	21	2.142857	0.4	45	50
1	45544661	45544758	51	1.921569	0.047619	98	42
1	45547387	45547481	40	2.4	0.171429	95	70
1	45547997	45548025	13	2.230769	1	29	6
1	45551528	45551564	18	2.111111	0.904762	37	42
1	45552046	45552084	20	1.95	0.090909	39	22
1	45556081	45556115	17	2.058824	0.789474	35	19
1	45557952	45557982	16	1.9375	1	31	25
1	45571042	45572370	37	35.528301	0.028571	1329	70
1	45571042	45572370	37	35.528301	0.028571	1329	70
1	45580991	45581537	40	14.073171	0.043478	547	69
1	45582053	45582150	51	1.941176	0.636364	98	33
1	45583667	45583718	16	3.166667	0.396825	52	63
1	45597715	45597790	19	4.3	0.333333	76	3
1	45635111	45635139	15	1.933333	0.6	29	30
1	45637479	45637536	30	2	0.545455	58	22
1	45641806	45641837	10	3.4	0	32	0
1	45669032	45669068	18	2.111111	1	37	21
1	45683732	45683760	15	2	0.333333	29	9
1	45688681	45688819	49	2.803921	0.04878	139	82
1	45688681	45688819	49	2.803921	0.04878	139	82
1	45691480	45691546	11	6.083333	1	67	47
1	45703935	45703972	17	2.235294	0.444444	38	18
1	45713545	45714040	39	12.767442	0.057143	496	70
1	45713545	45714040	39	12.767442	0.057143	496	70
1	45716354	45716457	34	3.054054	1	104	35
1	45721162	45721193	17	2	0.090909	32	33
1	45746113	45746153	13	3.307692	1	41	14
1	45746601	45746633	12	2.769231	0	33	0
1	45759285	45759336	22	2.363636	0.254902	52	51
1	45769349	45769482	71	1.887324	0.362319	134	69
1	45782427	45782489	23	2.73913	0.206349	63	63
1	45804402	45804445	14	3	1	44	13
1	45818561	45818587	12	2.25	1	27	7
1	45822937	45822983	26	1.923077	0	47	38
1	45834328	45834466	72	1.972222	0.25	139	48
1	45845592	45845622	15	2.066667	0.185185	31	54
1	45861767	45861800	10	3.4	0	34	0
1	45867074	45867107	18	2	0	34	0
1	45868067	45868105	13	3.153846	1	39	10
1	45876423	45876455	12	2.769231	0	33	0
1	45878324	45878363	20	2	0.714286	40	35
1	45881942	45881985	20	2.2	0.538462	44	26
1	45888059	45888099	21	2	1	41	14
1	45900623	45900653	15	2.066667	1	31	9
1	45906806	45906848	19	2.263158	0.818182	43	22
1	45913910	45913945	13	2.846154	1	36	8
1	45920087	45920128	17	2.555556	0	42	0
1	45931175	45931217	22	1.954545	0.84	43	25
1	45940381	45940405	13	1.923077	0.333333	25	72
1	45943441	45943518	38	2.052632	0.611111	78	36
1	45962876	45962902	10	2.7	0	27	0
1	45963354	45963477	50	2.490196	0.051282	124	78
1	45963354	45963477	50	2.490196	0.051282	124	78
1	45965022	45965152	65	2.015385	0.020408	131	49
1	45982160	45982198	10	3.9	0.791667	39	48
1	45982433	45982458	12	2.166667	0.639344	26	61
1	45985252	45985284	16	2.125	1	33	15
1	45988745	45988779	16	2.25	0.69697	35	33
1	46008015	46008040	13	2	0	26	60
1	46012254	46012284	11	2.75	1	31	9
1	46025287	46025333	10	4.9	1	47	10
1	46030191	46030243	26	2.038461	0.541667	53	48
1	46068688	46068742	26	2.269231	0.5	55	28
1	46089280	46089330	21	2.428571	0.15625	51	64
1	46104222	46104258	18	2.055556	1	37	40
1	46105550	46105593	18	2.5	1	44	6
1	46106687	46106716	10	2.909091	1	30	13
1	46107101	46107159	18	3.15	1	59	37
1	46126063	46126101	14	2.733333	1	39	56
1	46131849	46131909	29	2.103448	0.5625	61	64
1	46134329	46134365	19	1.947368	0.8	37	20
1	46140968	46141003	10	3.6	0	36	0
1	46149324	46149378	27	2.037037	0	55	50
1	46149931	46149965	11	3.272727	1	35	8
1	46159590	46159704	41	2.813953	0	115	66
1	46161280	46161317	18	2.111111	0.615385	38	26
1	46170545	46170603	32	1.90625	0.375	59	48
1	46189667	46189691	13	1.923077	0.5	25	64
1	46190054	46190663	40	15.307693	0.057143	610	70
1	46190054	46190663	40	15.307693	0.057143	610	70
1	46193141	46193182	12	3.5	1	42	59
1	46194022	46194051	15	2.066667	1	30	6
1	46201096	46201136	17	2.470588	0	41	4
1	46206036	46206108	38	1.973684	0.064935	73	77
1	46212461	46212489	14	2.071429	0.446809	29	47
1	46229643	46229669	13	2.076923	1	27	11
1	46230703	46230741	21	1.904762	0.555556	39	9
1	46233119	46233156	19	2	0.087719	38	57
1	46234586	46234691	54	2	0.263158	106	57
1	46240005	46240036	17	1.941176	1	32	6
1	46256024	46256176	67	2.343284	0.483871	153	31
1	46256264	46256314	22	2.318182	0.1875	51	32
1	46256495	46256531	11	3.416667	1	37	8
1	46258288	46258339	21	2.434783	0.769231	52	26
1	46279473	46279505	14	2.428571	0	33	0
1	46302751	46302907	78	2.01282	0.22449	157	49
1	46321674	46321701	13	2.153846	0.333333	28	21
1	46327235	46327380	68	2.147059	0.421053	146	38
1	46337328	46337374	24	1.958333	0.076923	47	26
1	46345531	46345565	16	2.1875	0.375	35	16
1	46358734	46358798	32	2.03125	0.75	65	24
1	46372235	46372281	25	1.92	1	47	10
1	46372282	46372341	15	4	0.5	60	4
1	46376002	46376039	19	2.052632	0	38	10
1	46377087	46377119	16	2.0625	0.230769	33	39
1	46387451	46387480	15	2	1	30	46
1	46394236	46394271	14	2.571429	1	36	13
1	46397759	46397793	16	2.1875	0.435897	35	39
1	46409419	46409449	11	2.75	0	31	0
1	46411293	46411366	23	3.208333	0.333333	74	24
1	46424171	46424243	24	2.961539	1	73	63
1	46436839	46436880	20	2.1	0.132075	42	53
1	46444493	46444562	35	2	0.363636	70	44
1	46453435	46453488	26	2.076923	1	54	11
1	46453588	46453650	30	2.1	0.1	63	20
1	46454482	46454518	16	2.4375	1	37	35
1	46471343	46471377	17	2.058824	0.111111	35	45
1	46494806	46494842	18	2.055556	0.333333	37	48
1	46533707	46533761	17	3.411765	0.473684	55	19
1	46548521	46548547	14	1.928571	0.6	27	55
1	46576075	46576112	19	2	0.342857	38	70
1	46587313	46587347	15	2.4	1	35	2
1	46606491	46606551	23	2.72	0.866667	61	15
1	46621101	46621136	14	2.533333	0.733333	36	15
1	46634191	46634224	16	2.125	0.163636	34	55
1	46640680	46640729	18	2.777778	0.304348	50	46
1	46652145	46652178	10	3.5	1	34	8
1	46658351	46658381	16	1.9375	0.366667	31	60
1	46667370	46667411	10	4.181818	1	42	11
1	46667992	46668033	22	1.909091	0.095238	42	42
1	46674522	46674546	13	1.923077	0	25	0
1	46675205	46675232	12	2.333333	1	28	7
1	46675503	46675554	24	2.166667	0.965517	52	58
1	46687879	46687913	14	2.5	0	35	68
1	46688562	46688609	18	2.684211	1	48	20
1	46698935	46698975	12	3.357143	0	41	0
1	46699933	46699967	16	2.25	1	35	17
1	46706216	46706714	40	12.738095	0.058824	499	68
1	46710970	46711018	24	2.041667	0.538462	49	52
1	46713018	46713232	76	2.910256	0.594595	215	74
1	46719949	46719976	11	2.545455	1	28	7
1	46722184	46722241	27	2.148148	0.148936	58	47
1	46764507	46764569	33	2.030303	0.025641	63	39
1	46771141	46771212	22	3.272727	0.573333	72	75
1	46771904	46771939	17	2.117647	0.085714	36	35
1	46777434	46777480	14	3.466667	1	47	14
1	46784522	46784694	86	2.011628	0.215686	173	51
1	46790191	46790228	19	2.105263	1	38	2
1	46795407	46795442	18	2	0.083333	36	24
1	46809493	46809571	36	2.361111	0.035714	79	56
1	46813521	46813556	16	2.25	0.692308	36	13
1	46818140	46818186	14	3.4	1	47	44
1	46818223	46818267	21	2.238095	1	45	53
1	46824563	46824608	24	1.916667	0.923077	46	52
1	46825350	46825457	54	2	0.090909	108	44
1	46835128	46835176	10	4.818182	0	49	20
1	46858190	46858249	10	6	0.777778	60	45
1	46858469	46858617	47	3.145833	0.054545	149	55
1	46863218	46863248	16	1.9375	1	31	16
1	46866487	46866740	44	5.816327	0.938462	254	65
1	46866802	46866829	14	2	1	28	71
1	46867869	46867941	36	2.027778	0.076923	73	65
1	46872343	46872386	19	2.315789	0.333333	44	60
1	46872980	46873020	10	4.090909	1	41	29
1	46889545	46889578	16	2.1875	0.236842	34	76
1	46890911	46890959	25	2	0.571429	49	56
1	46895838	46895875	14	2.714286	0.235294	38	68
1	46900159	46900243	23	3.518518	0.860465	85	43
1	46908952	46909169	12	18.714285	1	218	55
1	46918950	46918976	10	2.7	1	27	40
1	46919274	46919412	34	4.088235	0.084746	139	59
1	46924728	46924765	19	2.105263	0.787234	38	47
1	46928463	46928511	10	5	1	49	14
1	46939276	46939330	26	2.115385	0.508772	55	57
1	46941632	46941679	18	2.789474	0.777778	48	18
1	46942194	46942242	19	2.578947	1	49	14
1	46947824	46947870	14	3.357143	0.76	47	50
1	46950971	46951011	21	1.952381	0.859649	41	57
1	46972708	46972742	19	1.947368	0.403509	35	57
1	46998863	46998931	26	2.580645	0.142857	69	91
1	46999258	46999331	36	2.055556	0.107692	74	65
1	47002778	47002817	18	2.222222	0.172414	40	29
1	47004955	47005030	39	2	0.181818	76	22
1	47009022	47009076	28	2	0.314286	55	35
1	47014274	47014310	16	2.375	0.944444	37	72
1	47047861	47047892	14	2.285714	0.755102	32	49
1	47073044	47073078	15	2.466667	1	35	8
1	47074775	47074808	16	2.125	0.054545	34	55
1	47076039	47076077	12	3.25	1	39	23
1	47081257	47081296	20	2	0.298246	40	57
1	47096249	47096289	18	2.388889	1	41	9
1	47102833	47102873	21	1.952381	0.581395	41	43
1	47106177	47106227	24	2.125	0.482759	51	58
1	47118048	47118159	55	2.036364	0.103448	112	29
1	47137512	47137553	21	2	0.492063	42	63
1	47147434	47147465	17	1.941176	0.2	32	30
1	47157206	47157244	20	1.95	0.891892	39	37
1	47159198	47159239	21	2	0	42	38
1	47162167	47162233	35	1.914286	0.45098	67	51
1	47197604	47197629	12	2.166667	1	26	57
1	47202363	47202391	14	2.071429	0.259259	29	54
1	47206493	47206548	24	2.32	0.259259	56	27
1	47223082	47223118	16	2.3125	1	37	51
1	47227709	47227778	28	2.571429	1	70	34
1	47240426	47240492	35	1.914286	0.428571	67	35
1	47243698	47243796	50	1.98	0.041667	99	48
1	47253717	47253749	11	3	1	33	9
1	47255080	47255117	18	2.166667	0.826087	38	23
1	47265783	47265913	18	7.208333	1	131	31
1	47293095	47293133	18	2.222222	0.6	39	25
1	47296157	47296191	17	2.058824	0	35	34
1	47300574	47300613	18	2.277778	0.52381	40	42
1	47308270	47308310	21	1.952381	0.155556	41	45
1	47310714	47310740	13	2.076923	0	27	44
1	47312614	47312680	17	3.941176	0.081081	67	37
1	47337609	47337697	29	3.103448	0.290323	89	31
1	47354898	47354943	17	2.705882	1	46	21
1	47372726	47372906	91	2	0.37931	181	29
1	47376776	47376857	40	2.05	0	82	34
1	47395553	47395588	19	2	0.795918	36	49
1	47396904	47396945	23	1.913043	0.542857	42	70
1	47418929	47418966	19	2.052632	0.878788	38	33
1	47424579	47424623	16	2.823529	1	45	15
1	47425334	47425360	13	2.076923	1	27	44
1	47430900	47430944	14	3.214286	0.403509	45	57
1	47442438	47442474	17	2.176471	0.076923	37	39
1	47448012	47448058	22	2.136364	0.589744	47	39
1	47479564	47479589	12	2.166667	0.387755	26	49
1	47481997	47482031	15	2.4	1	35	2
1	47484952	47485039	45	1.977778	0.162791	88	43
1	47488459	47488501	12	3.538461	0.733333	43	15
1	47544322	47544362	17	2.411765	1	41	21
1	47561564	47561652	29	3.103448	0.1875	89	32
1	47566000	47566029	15	2	0.625	30	32
1	47569242	47569284	23	1.956522	1	43	9
1	47576916	47576948	17	2	0.578947	33	57
1	47581861	47581887	13	2.076923	0	27	44
1	47584074	47584189	55	2.109091	0.2	116	30
1	47584354	47584394	21	1.952381	0.155556	41	45
1	47596448	47596485	19	2.052632	0.878788	38	33
1	47598975	47599015	14	2.928571	0.684211	41	57
1	47608823	47608876	28	1.964286	0.058824	54	34
1	47614668	47614703	19	2	0.795918	36	49
1	47630524	47630563	20	2	1	40	42
1	47638511	47638755	80	2.955555	0.307692	245	52
1	47641607	47641659	26	2.038461	0.708333	53	48
1	47649949	47650364	16	25.4	0.6	416	60
1	47665258	47665293	10	3.7	1	36	8
1	47687976	47688016	20	2.05	0.054545	41	55
1	47688748	47688779	16	2.125	0.230769	32	65
1	47689381	47689424	21	2.095238	0.234043	44	47
1	47696187	47696234	24	2	0.563636	48	55
1	47718059	47718087	11	2.727273	1	29	6
1	47723137	47723162	13	2	0.333333	26	69
1	47727062	47727106	20	2.285714	0	45	4
1	47733586	47733615	15	2	0.25	30	16
1	47753703	47753772	18	3.85	0.333333	70	3
1	47757033	47757067	18	1.944444	1	35	2
1	47759380	47759426	19	2.6	0.142857	47	14
1	47760815	47760842	14	2	0.5	28	56
1	47769822	47769872	21	2.5	0.666667	51	6
1	47774063	47774109	19	2.5	0.666667	47	12
1	47776938	47776971	12	2.846154	1	34	8
1	47785362	47785394	17	1.941176	0.058824	33	51
1	47788621	47788654	11	3.083333	1	34	8
1	47797061	47797137	38	2.026316	0.454545	77	66
1	47837021	47837058	15	2.533333	1	38	34
1	47838458	47838495	17	2.352941	1	38	13
1	47841716	47841759	12	3.571429	0.333333	44	6
1	47845869	47845897	14	2.142857	1	29	13
1	47848422	47848465	13	3.2	0.692308	44	13
1	47851952	47852020	35	1.971429	0.142857	69	35
1	47870342	47870391	14	3.733333	1	50	12
1	47881575	47881610	15	2.4	0.824561	36	57
1	47889267	47889294	13	2.153846	1	28	39
1	47904105	47904138	18	1.944444	0.083333	34	96
1	47909168	47909205	10	3.727273	0.642857	38	28
1	47913266	47913314	13	3.769231	0.272727	49	22
1	47924138	47924163	13	2	0.210526	26	76
1	47930016	47930183	85	2.011765	0.36	168	25
1	47933628	47933730	48	2.244898	0.478261	103	23
1	47936567	47936619	14	3.6875	1	53	22
1	47938264	47938292	15	2	0.344262	29	61
1	47948584	47948643	30	2.033333	0.041667	60	48
1	47965763	47965801	17	2.294118	0.5	39	20
1	47972982	47973023	22	1.909091	0.5	42	44
1	47977564	47977593	15	2	1	30	63
1	47985086	47985122	15	2.5	1	37	21
1	47987505	47987553	25	1.96	0.79661	49	59
1	47994188	47994222	18	1.944444	0.692308	35	13
1	48017071	48017125	15	3.6875	0.563636	55	55
1	48053938	48053963	12	2.166667	0.061224	26	49
1	48057050	48057122	31	2.354839	0.830508	73	59
1	48068027	48068056	14	2.142857	0.606061	30	66
1	48101497	48101576	34	2.388889	0.959184	80	49
1	48107617	48107653	13	3	1	37	13
1	48121926	48121968	17	2.647059	0.882353	43	34
1	48138498	48138535	21	1.904762	1	38	31
1	48139735	48139773	19	2.052632	0	39	10
1	48147885	48147944	30	2.133333	0.469388	60	49
1	48155238	48155297	16	3.875	0.428571	60	21
1	48155444	48155507	24	2.708333	0.259259	64	27
1	48157392	48157465	18	4.111111	0.487179	74	39
1	48160105	48160155	19	2.7	0.662338	51	77
1	48166436	48166469	16	2.125	0.442623	34	61
1	48167207	48167239	16	2.0625	0.428571	33	42
1	48167458	48167667	20	10.904762	0.645161	210	62
1	48174100	48174304	28	7.321429	0.147059	205	68
1	48174100	48174304	28	7.321429	0.147059	205	68
1	48195823	48195855	16	2.1875	0.142857	33	21
1	48197503	48197682	89	2.022472	0.345455	180	55
1	48198794	48198823	14	2.214286	1	30	3
1	48202515	48202554	17	2.352941	0	40	44
1	48213914	48213950	19	1.947368	1	37	48
1	48236727	48236788	27	2.296296	0.058824	62	51
1	48242876	48242900	12	2.083333	0.789474	25	76
1	48267882	48267920	18	2.166667	0.178571	39	56
1	48270979	48271022	15	3	0	44	22
1	48278392	48278424	15	2.266667	0.714286	33	21
1	48292071	48292105	18	1.944444	0.428571	35	7
1	48293372	48293564	64	3	0.045455	193	44
1	48302219	48302254	17	2.117647	0.388889	36	36
1	48314021	48314089	24	2.875	0.087719	69	57
1	48319331	48319373	16	2.705882	1	43	55
1	48320883	48320963	41	1.97561	0.368421	81	19
1	48333986	48334042	16	3.5625	0.688889	57	45
1	48338778	48338817	16	2.5	0.789474	40	19
1	48348973	48349031	29	2.034483	0.189189	59	37
1	48357474	48357518	16	2.882353	0.818182	45	22
1	48375071	48375109	16	2.4375	0.916667	39	48
1	48407082	48407133	22	2.454545	0.575758	52	33
1	48418733	48418763	16	1.9375	0.489362	31	47
1	48430867	48430922	21	2.681818	0.97619	56	84
1	48446673	48446697	12	2.083333	1	25	16
1	48463149	48463193	15	2.9375	0.263158	45	95
1	48467001	48467053	22	2.409091	0.770492	53	61
1	48476271	48476303	13	2.538461	0.142857	33	63
1	48482143	48482178	16	2.25	0.230769	36	13
1	48498586	48498632	18	2.611111	0.586207	47	58
1	48501457	48501886	31	13.972222	0.444444	430	54
1	48503177	48503226	26	1.961538	0.826087	50	46
1	48518929	48519011	34	2.485714	0.103448	83	29
1	48548491	48548550	30	2.1	0	60	40
1	48548956	48548997	10	4.3	1	42	9
1	48551630	48551728	33	3	0.2	99	45
1	48566075	48566110	17	2.176471	1	36	8
1	48569125	48569497	12	30.818182	0.409091	373	44
1	48574291	48574321	15	2.066667	0.208333	31	48
1	48578361	48578385	11	2.272727	0	25	0
1	48581880	48581939	30	2	0.714286	60	42
1	48602814	48602848	14	2.5	0.428571	35	28
1	48602909	48602945	17	2.176471	0	37	36
1	48630010	48630064	12	4.538462	0.4	55	10
1	48640028	48640206	42	4.27907	0.02381	179	84
1	48640028	48640206	42	4.27907	0.02381	179	84
1	48648936	48648992	29	2.103448	0.2	57	25
1	48657816	48658314	40	12.738095	0.058824	499	68
1	48657816	48658314	40	12.738095	0.058824	499	68
1	48658315	48658424	50	2.27451	0.108434	110	83
1	48658315	48658424	50	2.27451	0.108434	110	83
1	48658469	48658598	49	2.64	0.061728	130	81
1	48658469	48658598	49	2.64	0.061728	130	81
1	48660053	48660101	22	2.272727	0.25	49	16
1	48661864	48661890	13	2.076923	1	27	7
1	48679266	48679471	42	4.866667	0.607843	206	51
1	48687170	48687237	34	2	0.661538	68	65
1	48692634	48692678	18	2.5	0.647059	45	34
1	48693034	48693261	71	3.276316	0.68	228	50
1	48696490	48696541	14	3.647059	0.568627	52	51
1	48698362	48698393	14	2.285714	0.454545	32	55
1	48730920	48730955	16	2.3125	0	36	0
1	48741327	48741351	13	1.923077	1	25	20
1	48742989	48743016	14	2	0.5625	28	64
1	48752969	48753002	18	2	0.6	34	40
1	48754840	48754876	17	2.176471	0.076923	37	39
1	48768516	48768593	41	1.95122	0.25	78	40
1	48773018	48773085	14	5	0.6	68	5
1	48777382	48777410	14	2.071429	0.59375	29	64
1	48813076	48813221	33	4.615385	0.5	146	8
1	48823998	48824103	23	4.483871	1	106	5
1	48827926	48827962	16	2.4375	1	37	16
1	48835446	48835473	14	2	0.5625	28	64
1	48847218	48847258	21	1.952381	0.076923	41	26
1	48848316	48848413	37	2.619048	0.012987	98	77
1	48848316	48848413	37	2.619048	0.012987	98	77
1	48849167	48849266	40	2.5	0.126761	100	71
1	48867814	48867842	13	2.307692	1	29	3
1	48876986	48877027	23	1.956522	0.466667	42	15
1	48878706	48878777	31	2.411765	0.6	72	10
1	48883532	48883578	21	2.318182	1	47	21
1	48894439	48894534	12	7.857143	1	96	29
1	48896306	48896349	20	2.2	0	44	12
1	48900931	48901372	65	6.779412	0.209302	442	43
1	48903627	48903683	24	2.375	0.170732	57	41
1	48905366	48905460	47	2.021277	0.16	95	50
1	48908218	48908296	16	4.65	0.73913	79	46
1	48909823	48910085	64	4.102941	0.238095	263	42
1	48910199	48910275	24	3.208333	0.302326	77	43
1	48911546	48911579	15	2.266667	0.272727	34	22
1	48914270	48914301	15	2.133333	0.647059	32	34
1	48917910	48917958	20	2.45	0.909091	49	44
1	48919498	48919547	16	3.25	1	50	38
1	48928991	48929024	16	2.125	1	34	29
1	48933649	48933704	30	1.933333	0.538462	56	13
1	48942629	48942685	27	2.111111	0.127273	57	55
1	48944813	48945404	39	14.698113	0.027778	592	72
1	48944813	48945404	39	14.698113	0.027778	592	72
1	48945905	48945956	23	2.304348	0.833333	52	12
1	48954147	48954178	15	2.133333	0	32	0
1	48967348	48967400	12	4.416667	1	53	37
1	48970492	48970577	43	2	0.121951	86	41
1	48987131	48987210	37	2.236842	0.4	80	60
1	49017715	49017753	19	2.105263	1	39	12
1	49043452	49043487	13	2.769231	1	36	58
1	49047936	49047976	18	2.388889	0.416667	41	24
1	49053275	49053330	14	3.9375	0	56	0
1	49059426	49059459	18	2	0	34	0
1	49063420	49063563	14	10.285714	1	144	34
1	49074314	49074353	19	2.105263	0.0625	40	32
1	49117873	49117910	20	1.9	1	38	15
1	49139305	49139360	27	2.074074	0.105263	56	38
1	49154876	49154914	15	2.666667	1	39	10
1	49165577	49165612	14	2.571429	1	36	13
1	49167109	49167151	15	2.823529	1	43	16
1	49167947	49167976	10	3	1	30	13
1	49177389	49177455	32	2.09375	1	67	50
1	49202956	49202990	16	2.3125	1	35	11
1	49242201	49242251	18	2.789474	0.348315	51	89
1	49253124	49253168	23	2	0.619048	45	21
1	49264174	49264235	21	3.095238	0.307692	62	26
1	49281781	49281811	14	2.214286	0.06383	31	47
1	49301507	49301543	18	2.166667	0.354839	37	31
1	49335723	49335759	18	2.055556	0.487179	37	39
1	49349957	49349993	18	2.166667	1	37	16
1	49358072	49358097	13	2	0.132075	26	53
1	49363790	49363837	23	2.173913	0.777778	48	18
1	49378154	49378306	44	3.5	0.058824	153	51
1	49388544	49388573	11	2.666667	1	30	6
1	49392525	49392555	15	2.066667	0.470588	31	34
1	49394380	49394453	27	2.777778	0.238095	74	21
1	49398650	49398683	18	1.944444	1	34	20
1	49398854	49398884	16	1.9375	0.8125	31	32
1	49416975	49417017	19	2.263158	0.277778	43	36
1	49422591	49422620	15	2	1	30	3
1	49423493	49423523	15	2.066667	1	31	22
1	49423661	49423711	19	2.7	1	51	13
1	49430733	49430777	23	1.956522	1	45	24
1	49434745	49434785	20	2.05	1	41	68
1	49446667	49446715	23	2.130435	0.043478	49	46
1	49458247	49458286	19	2.210526	0.59322	40	59
1	49469074	49469117	18	2.473684	1	44	6
1	49483948	49484013	32	2.09375	0.169811	66	53
1	49507808	49507833	13	2	0.363636	26	22
1	49516267	49516335	22	3.136364	0.5	69	32
1	49536507	49536534	12	2.333333	0.5625	28	32
1	49545222	49545277	29	1.931034	0.132075	56	53
1	49549777	49549885	56	2.017857	0.521739	109	46
1	49571302	49571344	17	2.647059	0.219512	43	41
1	49581052	49581126	38	1.973684	0.081081	75	37
1	49586127	49586186	25	2.4	0.333333	60	24
1	49589644	49589673	15	2	0.625	30	32
1	49600664	49600693	13	2.307692	0.25	30	16
1	49607250	49607297	24	2	0.515152	48	33
1	49612067	49612102	17	2.235294	1	36	5
1	49622375	49622424	20	2.571429	0.4	50	20
1	49645565	49645590	11	2.363636	0	26	0
1	49662279	49662422	74	1.972973	0.185185	144	27
1	49682286	49682315	15	2	0.368421	30	19
1	49698500	49698537	12	3.076923	0.533333	38	30
1	49699437	49699465	13	2.307692	1	29	13
1	49708691	49708752	24	2.583333	1	62	19
1	49710814	49710867	12	4.461538	0.8	54	10
1	49758226	49758469	68	3.5	0.09434	244	53
1	49762295	49762327	17	1.941176	0	33	48
1	49767084	49767125	22	1.954545	0.777778	42	18
1	49782587	49782625	20	2.05	0.555556	39	9
1	49801815	49801959	76	1.934211	0.043478	145	46
1	49828659	49828700	20	2.1	0.045455	42	44
1	49835747	49835843	10	9.529411	0	97	2
1	49843636	49843766	26	5.038462	0.688889	131	45
1	49850264	49850299	19	1.947368	0.809524	36	21
1	49857222	49857247	13	2	1	26	7
1	49859513	49859550	18	2.111111	0.677419	38	31
1	49861399	49861547	50	2.98	0.090909	149	11
1	49862003	49862058	26	2.153846	0.866667	56	45
1	49863020	49863055	18	2	0.257143	36	35
1	49869024	49869063	21	1.952381	0.428571	40	35
1	49878268	49878294	14	1.928571	1	27	18
1	49892192	49892347	77	2.025974	0.2	156	35
1	49893504	49893569	24	2.72	0.25	66	40
1	49925092	49925206	55	2.090909	0.1875	115	32
1	49932848	49932910	22	3.090909	0.55	63	40
1	49934132	49934168	17	2.294118	1	37	27
1	49945358	49945391	12	2.846154	1	34	8
1	49968169	49968275	56	1.982143	0.473684	107	38
1	49971264	49971293	15	2	0.535714	30	56
1	49971916	49971963	12	3.928571	1	48	12
1	49986795	49986830	13	2.785714	0.238095	36	21
1	49987098	49987175	41	1.95122	0.272727	78	33
1	50007766	50007853	24	3.576923	0.4	88	40
1	50008995	50009037	22	1.954545	0.7	43	40
1	50011908	50012047	42	3.418605	0.125	140	16
1	50020793	50020881	24	3.64	0.238095	89	42
1	50021155	50021183	13	2.230769	0.170732	29	41
1	50052924	50053017	17	5.304348	1	94	23
1	50066515	50066584	21	3.391304	0.555556	70	36
1	50072735	50072786	25	2.08	0.727273	52	22
1	50079282	50079323	18	2.333333	0.085714	42	35
1	50098745	50098788	16	2.777778	1	44	2
1	50100447	50100508	32	1.9375	0.066667	62	30
1	50141224	50141248	13	1.923077	0	25	0
1	50144510	50144652	78	1.846154	0.185185	143	27
1	50161712	50161750	19	2.052632	0.111111	39	45
1	50175199	50175253	19	3.105263	0.179487	55	39
1	50186743	50186810	24	2.8	0.282051	68	39
1	50198661	50198711	16	3.111111	0.857143	51	14
1	50203589	50203754	87	1.908046	0.2	166	55
1	50219939	50219981	14	3.071429	1	43	2
1	50238694	50238720	14	1.928571	1	27	14
1	50256735	50256794	21	2.857143	0.935484	60	31
1	50272014	50272059	16	3.0625	0.1875	46	32
1	50287934	50287978	16	3	0.529412	45	17
1	50290180	50290270	43	2.186047	0.105263	91	38
1	50308137	50308202	32	2.0625	0.517241	66	29
1	50310113	50310177	29	2.37931	0.944444	65	36
1	50311231	50311452	84	2.647727	0.018868	222	53
1	50322566	50322605	20	2	0.459459	40	37
1	50330463	50330513	26	1.961538	0.129032	51	62
1	50332990	50333014	12	2.083333	0	25	0
1	50336887	50336929	22	2	0	43	4
1	50363398	50363444	23	2.043478	0	47	24
1	50371133	50371178	22	2.090909	0.361702	46	47
1	50380898	50380926	14	2.071429	0.59375	29	64
1	50381578	50381612	17	2.058824	0.388889	35	36
1	50413626	50414255	10	64.894737	0.333333	630	3
1	50414835	50414882	25	1.92	1	48	25
1	50416238	50416276	19	2.105263	1	39	2
1	50422815	50422854	17	2.411765	0.789474	40	19
1	50426582	50426618	19	1.947368	0.142857	37	42
1	50439233	50439311	20	3.791667	0	79	10
1	50439331	50439406	24	3.214286	0.636364	76	11
1	50442073	50442114	23	1.913043	0.333333	42	21
1	50442818	50443052	23	10.2	0.576923	235	52
1	50446036	50446075	21	1.904762	0.090909	40	22
1	50448426	50448623	69	2.871428	0	198	54
1	50461521	50461559	19	2.052632	0.081081	39	37
1	50466679	50466734	26	2.192308	1	56	1
1	50467090	50467148	18	3.277778	0.767442	59	43
1	50482235	50482259	13	1.923077	0	25	0
1	50483786	50483824	20	2	0.714286	39	14
1	50499761	50499802	19	2.210526	0.75	42	16
1	50520614	50520638	10	2.5	0.333333	25	60
1	50543161	50543218	28	2.071429	0.285714	58	42
1	50552413	50552443	16	2	0.842105	31	76
1	50565233	50565271	13	3	1	39	12
1	50567133	50567174	15	2.933333	0.555556	42	9
1	50576804	50576835	14	2.285714	0.694915	32	59
1	50580693	50580757	10	6.454545	0.708333	65	48
1	50593329	50593358	15	2	0.395349	30	43
1	50604022	50604090	35	1.971429	0.3	69	40
1	50615818	50615855	21	1.952381	0.365854	38	41
1	50622670	50622700	16	1.9375	0.2	31	15
1	50631320	50631361	18	2.333333	0.6	42	20
1	50631374	50631433	18	3.190476	0.375	60	16
1	50631449	50631499	14	3.785714	1	51	21
1	50633906	50633963	29	2	0.114754	58	61
1	50635527	50635576	23	2.173913	0.384615	50	26
1	50665384	50665423	11	3.666667	1	40	17
1	50666173	50666215	16	2.6875	0.887324	43	71
1	50690642	50690676	18	1.944444	0.244444	35	45
1	50716081	50716150	22	3.181818	1	70	25
1	50716221	50716266	15	3.125	0.095238	46	42
1	50720671	50720729	24	2.583333	0.052632	59	57
1	50754839	50754877	19	2.052632	0.137931	39	58
1	50760047	50760076	11	2.666667	1	30	70
1	50791088	50791150	31	2.064516	0.333333	63	18
1	50792685	50792758	37	2	0.565217	74	23
1	50795590	50795640	14	3.533333	0.7	51	20
1	50798616	50798642	12	2.25	0.758621	27	58
1	50806769	50806809	10	4	1	41	68
1	50814796	50814850	25	2.32	0.074074	55	54
1	50841650	50841696	20	2.35	0.038462	47	52
1	50844592	50844625	17	2	0.290323	34	31
1	50847090	50847466	40	9.666667	0.014493	377	69
1	50847090	50847466	40	9.666667	0.014493	377	69
1	50860406	50860470	33	2	0.25	65	16
1	50868650	50868689	15	2.666667	0.6875	40	32
1	50870716	50870772	29	2.034483	0.647059	57	17
1	50879060	50879088	11	2.727273	1	29	13
1	50886193	50886237	17	2.647059	0.076923	45	52
1	50890420	50890457	18	2.111111	0.677419	38	31
1	50891677	50891728	27	2	0.361702	52	47
1	50926242	50926282	20	2.05	0.870968	41	31
1	50947040	50947095	22	2.565217	0.545455	56	22
1	50949729	50949771	14	3.142857	0.2	43	15
1	50952727	50952773	20	2.35	0.459459	47	37
1	50955968	50956011	21	2.095238	0.152542	44	59
1	50956387	50956436	14	3.352941	1	50	28
1	50979199	50979262	29	2.233333	0.176471	64	34
1	50982818	50982853	19	2	0	36	16
1	51000521	51000581	30	2.033333	0.371429	61	35
1	51000985	51001023	11	3.5	1	39	17
1	51016960	51017005	22	2.136364	0.448276	46	29
1	51018587	51018617	15	2.133333	1	31	29
1	51020889	51020969	30	2.7	0.745455	81	55
1	51021602	51021685	17	4.619048	0.913043	84	23
1	51023875	51023941	25	2.68	0.333333	67	12
1	51028511	51028552	15	2.8	0.142857	42	49
1	51064338	51064379	21	2	0.292308	42	65
1	51067353	51067480	18	7.047619	1	128	16
1	51089247	51089283	19	2	1	37	16
1	51089620	51089712	10	9.285714	1	93	33
1	51098125	51098166	22	1.909091	0.066667	42	30
1	51098657	51098685	15	2	1	29	6
1	51101306	51101357	25	2.08	0.090909	52	55
1	51109097	51109127	14	2.214286	0.612903	31	31
1	51119660	51119695	16	2.25	0	36	16
1	51120741	51120846	52	2.038461	0.019608	106	51
1	51122560	51122593	16	2.1875	0	34	0
1	51144106	51144134	15	2	0.675676	29	37
1	51145990	51146067	39	2	0.473684	78	19
1	51152220	51152287	25	2.75	1	68	67
1	51153808	51153854	15	2.894737	0	47	0
1	51159677	51159755	31	2.548387	0.090909	79	22
1	51172339	51172376	11	3.416667	0	38	10
1	51180184	51180223	21	1.904762	1	40	20
1	51182167	51182250	42	2.023809	0.128205	84	39
1	51193474	51193518	15	3.1875	0.434783	45	46
1	51204926	51205057	32	4.125	0.030303	132	33
1	51214164	51214197	12	2.846154	1	34	8
1	51223008	51223077	36	1.944444	0.375	70	32
1	51225727	51225771	23	1.956522	0.409091	45	44
1	51228945	51228977	18	1.944444	1	33	3
1	51236986	51237043	28	2.071429	0.230769	58	39
1	51249141	51249197	29	1.965517	0.172414	57	29
1	51251283	51251338	16	3.588235	0.909091	56	22
1	51261715	51261757	16	2.647059	1	43	16
1	51270676	51270718	23	1.913043	0.666667	43	24
1	51271845	51271888	22	2	0.771429	44	35
1	51277003	51277040	15	2.533333	0.642857	38	28
1	51280115	51280172	29	2	0.62963	58	27
1	51285352	51285487	14	9.875	0.75	136	8
1	51285537	51285586	22	2.318182	1	50	2
1	51289054	51289091	20	1.9	0.235294	38	34
1	51292548	51292785	37	6.410256	0.027778	238	72
1	51293423	51293466	23	1.956522	0.8	44	20
1	51293927	51293958	17	1.941176	1	32	9
1	51304031	51304091	18	3.380952	0.8	61	10
1	51310596	51310641	22	2.090909	0.666667	46	12
1	51311416	51311446	14	2.214286	0.470588	31	34
1	51315248	51315303	30	1.933333	0	56	24
1	51315310	51315365	24	2.32	0.393939	56	33
1	51320560	51320713	38	4.052631	0.485714	154	35
1	51348866	51348908	23	1.956522	0	43	18
1	51364757	51364799	16	2.6875	0.241379	43	29
1	51366551	51366684	66	2.030303	0.096774	134	31
1	51370544	51370571	12	2.333333	1	28	14
1	51383850	51383879	14	2.142857	0	30	0
1	51388153	51388192	10	3.909091	1	40	35
1	51392732	51392798	33	2.030303	0.804878	67	41
1	51396864	51396902	20	1.95	0.0625	39	32
1	51396934	51397008	39	1.923077	0.272727	75	22
1	51407420	51407466	23	2.043478	0.041667	47	48
1	51408127	51408164	11	3.545455	1	38	60
1	51409914	51409950	18	2.055556	0.19403	37	67
1	51418183	51418561	40	9.75	0.085714	379	70
1	51425601	51425638	20	1.9	0.384615	38	91
1	51431649	51431757	53	2.056604	0.0625	109	32
1	51454967	51454997	15	2.066667	0.657143	31	35
1	51455184	51455214	15	2.066667	1	31	16
1	51456285	51456317	12	2.692308	0	33	0
1	51479915	51479989	32	2.34375	0.438596	75	57
1	51508552	51508585	11	3.181818	1	34	17
1	51519537	51519590	26	2.230769	0.176471	54	34
1	51521317	51521389	19	3.956522	1	73	19
1	51528560	51528610	24	2.125	0.5	51	28
1	51534505	51534552	14	3.571429	1	48	18
1	51539275	51539303	15	2	0.344262	29	61
1	51540152	51540180	14	2.071429	0.409091	29	44
1	51545665	51545729	33	2.090909	1	65	49
1	51552573	51552750	69	2.6	0.034483	178	58
1	51554263	51554319	24	2.5	0.416667	57	24
1	51570054	51570092	15	2.666667	1	39	7
1	51588861	51588905	16	2.8125	0.478261	45	23
1	51590295	51590336	22	1.909091	0.621622	42	37
1	51602445	51602477	17	2	0.5	33	24
1	51617338	51617376	16	2.5625	0	39	0
1	51622593	51622635	21	2.047619	1	43	37
1	51628761	51628797	11	3.416667	1	37	18
1	51629777	51629816	11	3.538461	1	40	10
1	51641738	51641787	19	2.65	0.090909	50	22
1	51666345	51666385	12	3.214286	0	41	0
1	51672607	51672636	16	1.9375	1	30	13
1	51673385	51673435	22	2.391304	1	51	15
1	51676505	51676552	23	2.086957	0.272727	48	55
1	51680206	51680248	19	2.263158	1	43	18
1	51683721	51683764	10	4.25	0	44	0
1	51684459	51684502	21	2.095238	0.581395	44	43
1	51698246	51698275	16	1.9375	1	30	16
1	51702038	51702066	12	2.416667	0.205882	29	68
1	51703091	51703131	20	2.05	1	41	12
1	51708144	51708176	17	1.941176	1	33	21
1	51718036	51718060	12	2.083333	0.076923	25	52
1	51723495	51723542	22	2.363636	1	48	14
1	51736298	51736473	90	1.966667	0.133333	176	30
1	51746152	51746263	27	4.088235	1	112	26
1	51761699	51761733	18	1.944444	0.3125	35	64
1	51774453	51774510	14	4	0.744681	58	47
1	51776797	51776868	23	3.130435	0.563636	72	55
1	51785347	51785380	15	2.266667	1	34	11
1	51786048	51786108	17	3.523809	1	61	13
1	51787895	51787933	18	2.166667	0.705882	39	68
1	51791292	51791331	19	2.105263	0.306122	40	49
1	51791923	51791964	19	2.210526	0.647059	42	51
1	51796246	51796297	20	2.636364	0.44086	52	93
1	51809954	51810026	35	2.114286	0.454545	73	44
1	51824368	51824398	10	3.2	1	31	6
1	51832201	51832254	19	3.052632	0.894737	54	19
1	51849951	51849990	12	3.285714	1	40	10
1	51868635	51868694	27	2.214286	1	60	33
1	51869910	51869986	32	2.40625	0.38983	77	59
1	51892510	51892571	28	2.214286	1	62	17
1	51900905	51900938	16	2.1875	0.310345	34	58
1	51967130	51967167	11	3.416667	1	38	36
1	51971453	51971639	99	2	0.085714	187	35
1	51972485	51972530	20	2.3	0.448276	46	29
1	51985050	51985088	14	2.866667	0.468085	39	94
1	51987863	51987887	13	1.923077	0	25	0
1	51995392	51995430	19	2.105263	0.69697	39	33
1	51998630	51998738	14	7	1	109	18
1	51999158	51999205	10	5	1	48	14
1	52022475	52022530	22	2.545455	0.166667	56	12
1	52023523	52023576	17	3.210526	0.371429	54	35
1	52044471	52044512	21	2.095238	0.185185	42	27
1	52050389	52050424	11	3.363636	0	36	0
1	52054747	52054776	16	1.9375	1	30	13
1	52060074	52060130	22	2.652174	0.6	57	15
1	52079895	52079970	40	1.9	0.444444	76	18
1	52082669	52082696	11	2.545455	0.411765	28	85
1	52096566	52096615	14	3.4375	0	50	12
1	52120260	52120302	21	2.047619	0.181818	43	22
1	52122305	52122346	19	2.35	0.885714	42	70
1	52127977	52128024	20	2.5	0.72093	48	43
1	52162834	52162869	11	3.272727	1	36	11
1	52164143	52164167	10	2.5	0.142857	25	28
1	52165454	52165517	32	2.0625	0.285714	64	28
1	52166424	52166470	23	2.130435	0.393939	47	33
1	52173920	52173950	16	2	1	31	9
1	52174586	52174643	30	2	0	58	24
1	52177209	52177697	40	12.488372	0.090909	489	66
1	52178049	52178094	19	2.526316	0.741935	46	62
1	52180726	52180754	15	2	1	29	10
1	52186904	52186940	19	2	0.741935	37	62
1	52190768	52190803	16	2.25	0.185185	36	27
1	52203973	52204021	16	3.25	0.157895	49	38
1	52211044	52211078	18	2	0.214286	35	28
1	52213451	52213479	13	2.307692	1	29	17
1	52221050	52221077	13	2.153846	0	28	14
1	52252575	52252608	18	1.944444	1	34	29
1	52253836	52253884	16	3.0625	0.866667	49	30
1	52256657	52256709	26	2.038461	0.62963	53	27
1	52263239	52263273	14	2.642857	0.466667	35	30
1	52270084	52270742	30	21.967741	0.487179	659	39
1	52288803	52288884	43	1.930233	0.04	82	25
1	52303300	52303363	15	4.25	0.111111	64	27
1	52305980	52306014	18	1.944444	0.866667	35	30
1	52306052	52306104	21	2.545455	1	53	41
1	52312470	52312561	50	1.92	0.272727	92	44
1	52314969	52315001	17	1.941176	0.529412	33	51
1	52318104	52318149	14	3.266667	1	46	6
1	52318241	52318289	10	4.571429	1	49	8
1	52321838	52321866	15	1.933333	0	29	26
1	52325408	52325455	25	1.92	0.428571	48	14
1	52332061	52332097	18	2.055556	0.285714	37	28
1	52332907	52332939	17	2	0.538462	33	39
1	52336453	52336482	14	2.142857	0	30	6
1	52356928	52357006	39	2.076923	0.641026	79	39
1	52377755	52377800	23	2.130435	1	46	19
1	52404011	52404054	23	1.956522	0.578947	44	19
1	52407559	52407590	16	2	1	32	28
1	52418319	52418369	12	4.583333	0.769231	51	26
1	52426185	52426219	13	2.692308	0.753846	35	65
1	52430894	52430929	17	2.176471	0.733333	36	15
1	52435741	52435799	15	3.833333	1	59	18
1	52455541	52455678	74	1.878378	0.724138	138	58
1	52471476	52471511	17	2.117647	0.153846	36	52
1	52477481	52477513	16	2.125	1	33	9
1	52478641	52478675	16	2.1875	1	35	14
1	52480031	52480108	23	3.434783	0.818182	78	22
1	52482364	52482398	13	2.769231	1	35	11
1	52482962	52483001	12	3.230769	1	40	47
1	52493371	52493426	18	3.277778	0.684211	56	19
1	52493437	52493486	13	4	1	50	14
1	52504552	52504589	18	2.222222	0.555556	38	9
1	52507956	52507980	13	1.923077	1	25	12
1	52518754	52518778	10	2.5	1	25	8
1	52535954	52536023	34	2.088235	0.545455	70	22
1	52537692	52537745	11	5.076923	1	54	18
1	52538743	52538871	62	2.080645	0.272727	129	55
1	52539121	52539160	13	3.076923	0.416667	40	24
1	52539831	52539881	14	3.642857	1	51	19
1	52541244	52541282	20	2.05	1	39	2
1	52541291	52541350	27	2.310345	1	60	3
1	52542174	52542215	17	2.470588	0.449275	42	69
1	52543143	52543177	16	2.1875	0.568627	35	51
1	52545524	52545561	10	3.818182	1	38	10
1	52550990	52551062	19	4.1	0.909091	73	22
1	52559019	52559090	35	2.057143	0.396825	72	63
1	52562361	52562405	12	3.642857	1	45	13
1	52579740	52579796	22	2.681818	0.416667	57	24
1	52584218	52584242	13	1.923077	1	25	16
1	52586909	52586939	16	1.9375	1	31	35
1	52593913	52594021	36	3.027778	0.310345	109	29
1	52598567	52598601	17	2.058824	0.676471	35	68
1	52606452	52606487	12	3	1	36	41
1	52627783	52627826	20	2.35	1	44	20
1	52628460	52628497	18	2.111111	0.565217	38	46
1	52628692	52628737	24	2	0.75	46	32
1	52647749	52647820	31	2.34375	0.139241	72	79
1	52647749	52647820	31	2.34375	0.139241	72	79
1	52648416	52648450	12	3.083333	0	35	0
1	52648702	52648726	13	1.923077	1	25	24
1	52656612	52656646	12	2.916667	1	35	57
1	52671891	52671953	30	2.1	0.06383	63	47
1	52673830	52673859	16	1.9375	0	30	0
1	52674231	52674278	16	3	0	48	66
1	52685137	52685167	14	2.214286	1	31	32
1	52689959	52690042	43	2	0.7	84	60
1	52709051	52709085	14	2.5	0.128205	35	39
1	52709121	52709269	74	2.013514	0.116279	149	43
1	52720225	52720263	21	1.952381	0.090909	39	22
1	52726879	52726916	12	3.071429	1	38	10
1	52742863	52742931	18	3.947368	0.176471	69	17
1	52744390	52744414	12	2.083333	1	25	8
1	52748019	52748060	21	2.095238	0.466667	42	15
1	52752882	52752913	11	2.909091	0.510204	32	49
1	52770256	52770289	11	3.090909	1	34	23
1	52790846	52790946	49	2.061224	0.559322	101	59
1	52813266	52813341	39	1.948718	0.508772	76	57
1	52835491	52835551	26	2.346154	1	61	24
1	52836580	52836621	20	2.2	0.384615	42	13
1	52838251	52838281	14	2.214286	0.684211	31	38
1	52847917	52847991	38	1.973684	0.066667	75	60
1	52856226	52856413	94	2	0.125	188	48
1	52867410	52867442	16	2.0625	0.692308	33	39
1	52875674	52875725	24	2.166667	1	52	15
1	52875771	52875822	28	1.928571	1	52	5
1	52887832	52887903	37	2.027027	0.181818	72	22
1	52893790	52893825	17	2.117647	0.238095	36	21
1	52895593	52895623	16	1.9375	1	31	29
1	52910559	52910738	26	6.933333	0.7	180	20
1	52922162	52922192	16	1.9375	1	31	12
1	52922895	52922921	14	1.928571	1	27	11
1	52938211	52938254	16	2.705882	1	44	2
1	52957357	52957395	16	2.5625	1	39	15
1	52959248	52959277	11	2.727273	1	30	13
1	52965592	52965622	10	3.1	1	31	9
1	52981992	52982021	14	2.142857	0.538462	30	26
1	52983099	52983145	24	1.958333	0.190476	47	42
1	52991564	52991634	31	2.354839	0.05	71	40
1	52995130	52995181	26	2.076923	0.222222	52	18
1	52997061	52997087	12	2.25	0.282051	27	39
1	53000753	53000787	16	2.1875	0.081081	35	37
1	53004318	53004358	19	2.210526	1	41	9
1	53019834	53019866	16	2.1875	1	33	15
1	53035640	53035682	18	2.444444	0.038462	43	52
1	53037612	53037733	63	1.984127	0.128205	122	39
1	53038282	53038334	21	2.545455	1	53	64
1	53049042	53049067	12	2.166667	1	26	7
1	53079688	53079724	18	2.055556	0.542857	37	35
1	53085864	53085915	18	2.8	0.785714	52	28
1	53087330	53087362	10	3.4	0	33	0
1	53097144	53097174	14	2.285714	1	31	16
1	53106279	53106307	13	2.307692	1	29	10
1	53109577	53109638	20	3.090909	1	62	51
1	53113718	53113796	18	4.6	1	79	3
1	53136247	53136271	13	1.923077	0	25	0
1	53138045	53138086	18	2.444444	0	42	0
1	53141743	53141781	19	2.052632	1	39	20
1	53143611	53143644	15	2.266667	0.096774	34	31
1	53149294	53149351	28	2.071429	0.028571	58	35
1	53153135	53153223	44	2.022727	0.066667	89	30
1	53155699	53155725	14	1.928571	1	27	3
1	53156762	53156787	13	2	0.117647	26	68
1	53164963	53165021	30	2	0.090909	59	33
1	53184925	53184950	11	2.363636	0	26	0
1	53208561	53208648	46	1.913043	0.011494	88	87
1	53208561	53208648	46	1.913043	0.011494	88	87
1	53213651	53213701	26	2.038461	0	51	30
1	53241007	53241191	100	1.87	0.071429	185	56
1	53249495	53249607	46	2.543478	0.16129	113	31
1	53249622	53249664	18	2.388889	1	43	27
1	53294176	53294202	10	2.7	1	27	7
1	53307794	53307866	38	1.947368	0.304348	73	46
1	53326342	53326375	17	2.058824	1	34	23
1	53334894	53334948	28	2.071429	0	55	18
1	53335528	53335675	52	2.903846	0.146341	148	82
1	53335528	53335675	52	2.903846	0.146341	148	82
1	53335678	53336147	37	12.108696	0.014925	470	67
1	53338213	53338257	24	1.958333	0	45	0
1	53338555	53338596	18	2.333333	1	42	11
1	53339779	53339818	20	2	0.272727	40	55
1	53350975	53351026	14	3.933333	1	52	21
1	53351587	53351616	14	2.142857	1	30	13
1	53354793	53354831	15	2.625	1	39	2
1	53364391	53364460	35	2	0.777778	70	45
1	53375626	53375663	20	1.9	0.285714	38	28
1	53400420	53400526	53	2.037736	0.066667	107	45
1	53413134	53413187	23	2.434783	0.714286	54	21
1	53417625	53417686	29	2.206897	0.020408	62	49
1	53420716	53420757	19	2.315789	0.466667	42	15
1	53424241	53424276	19	2	0.375	36	16
1	53425897	53425946	21	2.409091	0.75	50	32
1	53426203	53426365	22	7.392857	1	163	15
1	53436115	53436150	18	2	0.6875	36	32
1	53437552	53437635	37	2.394737	0.395349	84	43
1	53445576	53445649	25	3	1	74	37
1	53447445	53447483	18	2.222222	1	39	2
1	53455834	53455876	16	2.75	0.862069	43	29
1	53469708	53469735	12	2.333333	0.591837	28	49
1	53471116	53471152	17	2.176471	0.076923	37	39
1	53487291	53487326	16	2.375	1	36	19
1	53491935	53491966	15	2.2	0.333333	32	18
1	53498833	53498904	28	2.571429	0.157895	72	19
1	53503838	53503915	24	3.185185	0.076923	78	13
1	53547781	53547814	15	2.266667	1	34	55
1	53548415	53548479	29	2.322581	0.632653	65	49
1	53548699	53548733	16	2.1875	0.254237	35	59
1	53552633	53552689	29	1.965517	0.288136	57	59
1	53560741	53561025	63	4.528572	0.050847	285	59
1	53561069	53567640	23	297.25	0.584906	6572	53
1	53590298	53590343	23	2.043478	0.469388	46	49
1	53594851	53594881	12	2.538461	1	31	9
1	53604668	53604729	33	1.909091	0.538462	62	39
1	53617816	53617842	13	2.076923	1	27	7
1	53629114	53629170	25	2.36	0.875	57	16
1	53629191	53629217	13	2.076923	0	27	44
1	53639295	53639354	12	5	1	60	46
1	53666172	53666217	25	1.92	0.529412	46	17
1	53689195	53689286	46	2	0.111111	92	36
1	53690642	53690674	13	2.692308	0.333333	33	9
1	53695039	53695137	52	1.903846	0.384615	99	39
1	53721987	53722011	12	2.083333	0.5	25	64
1	53738944	53738993	14	3.533333	0.615385	50	52
1	53749095	53749974	28	33.214287	0.490196	880	51
1	53749095	53749974	28	33.214287	0.490196	880	51
1	53758988	53759033	24	1.916667	0.619048	46	42
1	53762658	53762749	46	2	0.148148	92	54
1	53764772	53764880	35	3.114286	0.269231	109	52
1	53796153	53796180	14	2	1	28	21
1	53808355	53808397	20	2.25	0.219512	43	41
1	53811431	53811487	24	2.375	0.75	57	56
1	53831018	53831066	23	2.173913	0.1	49	40
1	53833620	53833668	15	3.266667	0.737705	49	61
1	53838421	53838470	21	2.409091	0.030303	50	66
1	53854389	53854420	14	2.357143	0.75	32	24
1	53874271	53875107	20	39.71875	0.230769	837	65
1	53874271	53875107	20	39.71875	0.230769	837	65
1	53884260	53884295	12	3	1	36	16
1	53890174	53890244	32	2.28125	0.333333	71	42
1	53895437	53895507	32	2.28125	0.333333	71	42
1	53910434	53910541	53	2.037736	0.035714	108	56
1	53917677	53917737	26	2.5	1	61	13
1	53924110	53924139	10	3.1	1	30	6
1	53934412	53934443	14	2.357143	1	32	9
1	53952751	53952792	17	2.470588	0.815789	42	76
1	53967113	53967154	18	2.333333	0.382353	42	68
1	53967674	53967718	24	1.916667	0.69863	45	73
1	53967807	53967880	24	3.074074	0.824561	74	57
1	53968652	53968736	21	3.923077	0.870968	85	62
1	53981718	53981802	42	2.023809	0.225806	85	62
1	53988636	53988672	20	1.95	1	37	13
1	53996390	53996448	30	1.966667	0.815385	59	65
1	54005020	54005074	28	2.071429	1	55	41
1	54005093	54005211	42	2.863636	0.96	119	50
1	54008900	54008942	21	2.047619	0.030303	43	66
1	54017230	54017260	15	2.066667	0.301587	31	63
1	54021403	54022547	27	42.471699	0.6	1145	50
1	54022655	54022719	28	2.366667	0.6	65	45
1	54024446	54024479	14	2.428571	0.795918	34	49
1	54030266	54030313	23	2.130435	0.454545	48	22
1	54039969	54040012	23	1.956522	0.333333	44	54
1	54045369	54045400	12	2.666667	0.475	32	80
1	54080460	54080493	10	3.4	0.709091	34	55
1	54081388	54081426	13	3	1	39	2
1	54088501	54088534	17	2	0.375	34	16
1	54093800	54093840	21	2	0.033333	41	60
1	54097613	54097786	89	1.955056	0.836735	174	49
1	54097802	54097858	15	3.705882	0.740741	57	54
1	54098037	54099216	23	51.13158	0.730769	1180	52
1	54104204	54104240	16	2.3125	0.855072	37	69
1	54166155	54166210	23	2.434783	0.061224	56	49
1	54174992	54175087	18	5.333333	1	96	11
1	54178792	54179261	39	12.05	0.169811	470	53
1	54180580	54180616	11	3.416667	1	37	2
1	54190416	54190459	19	2.315789	0.433962	44	53
1	54207178	54207212	18	2	0	35	10
1	54227181	54227221	20	2.05	0	41	34
1	54236279	54236304	13	2	1	26	30
1	54244075	54244128	24	2.333333	0.44	54	25
1	54253312	54253366	15	3.388889	1	55	3
1	54256054	54256096	22	2	1	43	4
1	54257025	54257058	17	2	0.09375	34	64
1	54263280	54263320	16	2.588235	1	41	24
1	54270901	54270940	18	2.222222	0.423729	40	59
1	54275968	54276011	21	2.095238	0.257143	44	35
1	54284772	54284813	18	2.315789	0.703704	42	27
1	54288180	54288255	37	2.054054	0.090909	76	33
1	54289908	54289940	13	2.615385	1	33	9
1	54293983	54294015	15	2.333333	0.333333	33	9
1	54309806	54309851	16	2.875	0.071429	46	28
1	54326528	54326559	16	2	0	32	50
1	54327271	54327301	16	1.9375	1	31	48
1	54327312	54327357	24	1.916667	1	46	60
1	54329879	54329917	20	1.95	0.508197	39	61
1	54330830	54330879	23	2.26087	1	50	20
1	54340790	54340823	15	2.266667	0.767442	34	43
1	54345738	54345777	19	2.105263	0.72973	40	37
1	54362308	54362335	12	2.333333	0	28	34
1	54371986	54372022	19	1.947368	0.44	37	75
1	54375902	54375939	19	2	0	38	42
1	54392857	54392896	18	2.222222	0.294118	40	34
1	54401110	54401137	14	2	0.714286	28	49
1	54411542	54411597	26	2.153846	0.263158	56	76
1	54424136	54424171	18	2	0.073171	36	41
1	54458052	54458185	70	1.928571	0.037037	134	54
1	54459555	54459585	12	2.583333	1	31	9
1	54469360	54469442	24	3.4	0.347826	83	46
1	54469496	54469785	41	7.155556	0.090909	290	44
1	54483638	54483770	17	7.823529	0.052632	133	57
1	54488862	54488947	45	1.911111	0.675676	86	37
1	54494147	54494172	13	2	0.621622	26	37
1	54498768	54498815	18	2.631579	1	48	12
1	54510157	54510196	21	1.904762	0.263158	40	19
1	54522057	54522093	17	2.176471	0.59375	37	64
1	54525747	54525773	13	2.076923	0.345455	27	55
1	54541581	54541637	23	2.478261	0.424242	57	66
1	54565923	54565951	15	2	0	29	0
1	54585702	54586078	15	24.09375	0.916667	377	48
1	54596518	54596563	15	3	0.333333	46	51
1	54597290	54597329	20	2	0.4	40	50
1	54600391	54600426	10	3.545455	1	36	13
1	54609068	54609100	17	2	0.428571	33	21
1	54659627	54659697	35	2.028571	0.217391	71	23
1	54662969	54663003	16	2.3125	1	35	14
1	54671754	54671799	22	2.136364	1	46	2
1	54698263	54698308	19	2.526316	0.741935	46	62
1	54700016	54700068	13	4.2	0	53	0
1	54705185	54705230	21	2.285714	0.75	46	64
1	54716055	54716172	40	2.95	0.606557	118	61
1	54718192	54718243	22	2.363636	0.492537	52	67
1	54732026	54732100	27	2.777778	0.333333	75	24
1	54738988	54739021	16	2.125	0.04918	34	61
1	54741790	54741848	29	2.034483	0.333333	59	48
1	54772873	54772913	17	2.411765	0.433333	41	60
1	54798591	54798621	16	1.9375	0.343284	31	67
1	54829057	54829100	20	2.2	0.25	44	24
1	54830709	54830748	21	1.952381	0.850746	40	67
1	54835373	54835466	47	2	0.208333	94	48
1	54863182	54863239	27	2.259259	0.666667	58	60
1	54864382	54864418	14	2.642857	0.623188	37	69
1	54869042	54869085	23	1.913043	0.657143	44	35
1	54871784	54871828	16	2.9375	0.36	45	75
1	54896597	54896628	15	2.133333	0.72093	32	43
1	54914243	54914279	17	2.176471	0.142857	37	42
1	54914933	54914960	14	2	0.5625	28	64
1	54919177	54919201	12	2.083333	1	25	8
1	54920834	54920860	14	1.928571	1	27	22
1	54935851	54935907	19	3	0.53125	57	64
1	54940768	54940801	16	2.125	0.171429	34	70
1	54941935	54942094	73	2.191781	0.714286	160	56
1	54946611	54946663	20	2.65	0.8	53	10
1	54996861	54996887	14	1.928571	0.8125	27	32
1	55005344	55005393	10	4.833333	0	50	16
1	55005411	55005521	16	7	0.411765	111	17
1	55017376	55017445	12	6.166667	1	70	18
1	55019846	55019876	16	1.9375	0.5	31	12
1	55026630	55026715	43	2	0.192982	86	57
1	55026748	55026793	20	2.35	0	46	0
1	55028026	55028098	38	1.973684	0	73	76
1	55029916	55029959	12	3.428571	1	44	11
1	55042430	55042473	18	2.444444	0.661538	44	65
1	55046995	55047026	16	2	0.088235	32	68
1	55048484	55048518	14	2.5	0.481481	35	54
1	55050297	55050326	10	2.909091	0.69697	30	66
1	55059936	55059971	17	2.294118	0.5	36	44
1	55063348	55063410	32	1.96875	0.538462	63	39
1	55066752	55066876	23	5.346154	0.666667	125	48
1	55102486	55102521	18	2	1	36	44
1	55126490	55126530	17	2.470588	1	41	12
1	55129359	55129388	11	2.818182	1	30	6
1	55135035	55135059	11	2.272727	0.333333	25	36
1	55149141	55149168	13	2.153846	0.423729	28	59
1	55164928	55164956	12	2.5	1	29	62
1	55171538	55171572	17	2.058824	0.12	35	50
1	55179075	55179182	21	5.142857	0.686275	108	51
1	55184065	55184102	19	2.157895	1	38	7
1	55198767	55198800	18	1.944444	1	34	11
1	55240480	55240519	17	2.388889	0.290323	40	62
1	55258437	55258461	12	2.083333	0.272727	25	44
1	55261835	55261869	18	1.944444	0.548387	35	62
1	55262387	55262423	18	2.111111	1	37	16
1	55283429	55283455	14	1.928571	0.234043	27	47
1	55285606	55285670	26	2.535714	0.928571	65	28
1	55285683	55285845	12	12.789474	1	163	42
1	55293093	55293132	21	1.904762	0.403509	40	57
1	55314346	55314407	32	1.9375	0.321429	62	56
1	55332426	55332468	17	2.529412	0.181818	43	66
1	55334321	55334420	52	1.942308	0.466667	100	30
1	55336496	55336560	31	2.096774	0.657143	65	35
1	55368137	55368261	44	2.891304	0.686275	125	51
1	55383722	55383767	18	2.684211	1	46	65
1	55384498	55384541	22	2	0.068966	44	58
1	55397974	55398047	16	4.555555	0.909091	74	22
1	55401041	55401112	35	2.057143	0.214286	72	56
1	55402124	55402176	24	2.208333	0.935484	53	31
1	55403726	55403773	21	2.272727	0.813953	48	43
1	55435991	55436024	16	2.25	1	34	11
1	55445595	55445622	12	2.333333	0.754386	28	57
1	55448621	55448660	16	2.5	0.185185	40	54
1	55448779	55448804	13	2	1	26	7
1	55471516	55471592	28	2.75	0.294118	77	68
1	55481888	55481930	17	2.555556	0.84	43	50
1	55482692	55482722	13	2.461539	0.142857	31	21
1	55484280	55484343	19	3.181818	0.459459	64	74
1	55489327	55489429	42	2.452381	0.686275	103	51
1	55493790	55493851	32	1.96875	0.522388	62	67
1	55494274	55494306	14	2.357143	0.5	33	12
1	55511428	55511485	31	1.903226	0.365079	58	63
1	55521941	55521976	18	2	0.266667	36	60
1	55523591	55523638	16	2.888889	0.529412	48	51
1	55536357	55536414	22	2.681818	0.54717	58	53
1	55545431	55545635	15	13.545455	0.387755	205	49
1	55601398	55601447	25	2	0.428571	50	28
1	55606733	55606773	21	2.047619	0.333333	41	6
1	55617264	55617303	19	2.157895	0.789474	40	19
1	55621155	55621179	13	1.923077	1	25	32
1	55628830	55628873	24	1.916667	1	44	9
1	55639218	55639273	29	1.931034	0.076923	56	26
1	55641734	55641781	15	3.25	0.111111	48	18
1	55642101	55642204	53	1.962264	0.037037	104	27
1	55645316	55645466	75	2.013333	0.521739	151	46
1	55653287	55653331	22	2.045455	0.692308	45	26
1	55664965	55664989	13	1.923077	1	25	12
1	55683078	55683115	16	2.4375	1	38	2
1	55683424	55683448	12	2.083333	0.666667	25	48
1	55686573	55686598	12	2.166667	1	26	26
1	55704605	55704636	14	2.357143	1	32	3
1	55708045	55708071	14	1.928571	0.4	27	10
1	55724579	55724616	15	2.5625	1	38	18
1	55729212	55729253	12	3.428571	0.75	42	16
1	55743236	55743283	12	3.714286	0.636364	48	55
1	55744228	55744259	14	2.285714	0.193548	32	62
1	55746870	55746965	48	2	0.111111	96	27
1	55773985	55774046	28	2.25	0.684211	62	57
1	55782706	55782751	12	3.857143	0.686275	46	51
1	55796977	55797008	16	2	0	32	36
1	55822924	55822957	15	2.266667	0.62069	34	58
1	55826683	55826718	19	1.947368	1	36	16
1	55839372	55839528	73	2.150685	0.155556	157	45
1	55848817	55848862	12	3.714286	1	46	52
1	55848911	55848985	28	2.678571	0.782609	75	46
1	55860197	55860232	15	2.4	0.266667	36	30
1	55862727	55862752	13	2	1	26	46
1	55866087	55866146	15	3.9375	0.444444	60	36
1	55886379	55886458	40	2	0	80	34
1	55891973	55892071	31	3.193548	0.045455	99	44
1	55902488	55902521	17	2.058824	1	34	11
1	55907753	55907790	19	2.157895	1	38	15
1	55919268	55919312	24	1.916667	1	45	20
1	55958400	55958430	16	2	0.333333	31	48
1	55958888	55958929	12	3.5	0.151515	42	33
1	55966460	55966513	26	2.076923	0.714286	54	49
1	55974723	55974895	27	6.407407	0	173	20
1	56007755	56007784	16	1.9375	0.833333	30	36
1	56020865	56020906	20	2.15	1	42	9
1	56033489	56033518	14	2.214286	0.365079	30	63
1	56062233	56062266	16	2.125	0	34	34
1	56068484	56068524	19	2.157895	0.619048	41	21
1	56093994	56094020	14	1.928571	0.87234	27	47
1	56094897	56094924	14	2	1	28	7
1	56124544	56124584	22	1.954545	1	41	26
1	56127033	56127066	16	2.125	0.677419	34	31
1	56127758	56127808	15	3.222222	0.25	51	8
1	56127877	56128194	28	11.928572	0.037037	318	27
1	56128203	56128391	30	6.3	0.529412	189	34
1	56128398	56130228	13	146.909088	0.565217	1831	23
1	56130320	56130378	11	5.5	1	59	18
1	56131078	56131208	64	2.046875	0	131	12
1	56131424	56131620	84	2.388235	0.172414	197	29
1	56132403	56132794	29	13.153846	0.304348	392	23
1	56132835	56133032	64	2.986842	0.12	198	25
1	56133094	56133147	29	1.965517	0.125	54	16
1	56165413	56165461	10	4.9	1	49	18
1	56168150	56168190	16	2.5625	1	41	7
1	56169302	56169360	20	2.954545	1	59	50
1	56174094	56174129	18	2	0.038462	36	52
1	56175575	56175639	21	3.095238	0.181818	65	22
1	56191420	56191448	15	1.933333	1	29	10
1	56193872	56193944	22	3.391304	0.142857	73	14
1	56193972	56194001	15	2.066667	1	30	16
1	56194500	56194613	50	2.44	0	114	12
1	56196781	56196825	19	2.421053	0.466667	45	15
1	56210515	56210539	11	2.272727	0.2	25	20
1	56221517	56221555	19	2.105263	1	39	20
1	56237628	56237658	16	1.9375	0.6	31	15
1	56245860	56245893	18	2	0.230769	34	13
1	56260108	56260142	18	1.944444	0.333333	35	60
1	56260297	56260427	56	2.421053	0	131	50
1	56280809	56280870	21	2.952381	0.06383	62	47
1	56322568	56322627	26	2.307692	0.090909	60	33
1	56355553	56355587	11	3.272727	1	35	5
1	56362619	56362656	20	1.95	1	38	10
1	56367321	56367414	46	2.065217	0	94	24
1	56371901	56371944	21	2.142857	0.612903	44	31
1	56374082	56374146	31	2.193548	0.076923	65	13
1	56392562	56392607	22	2.090909	0.283019	46	53
1	56442584	56442624	13	3.142857	1	41	19
1	56447914	56447952	18	2.222222	0.393939	39	33
1	56460381	56460410	12	2.5	1	30	56
1	56472951	56473032	26	2.96875	0.906977	82	43
1	56509024	56509057	17	2	0.929825	34	57
1	56513900	56513935	15	2.4	0	36	0
1	56517399	56517433	16	2.1875	1	35	17
1	56525377	56525463	31	2.764706	1	87	25
1	56532712	56532759	22	2.272727	1	48	35
1	56558496	56558525	13	2.307692	1	30	6
1	56559812	56559857	20	2.3	0.529412	46	17
1	56576754	56576780	14	1.928571	1	27	18
1	56593692	56593730	18	2.166667	1	39	15
1	56607818	56607867	26	1.923077	0.2	50	40
1	56618073	56618114	22	2	0	42	0
1	56620225	56620272	19	2.526316	0.142857	48	14
1	56624069	56624162	10	8.642858	0.555556	94	9
1	56628564	56628591	14	2	0.333333	28	21
1	56635949	56635987	15	2.666667	0.428571	39	7
1	56649428	56649491	25	2.56	0.307692	64	26
1	56672763	56672840	38	2.052632	0.333333	78	18
1	56687322	56687368	14	3.5	0.84	47	25
1	56713964	56713998	18	2	1	35	2
1	56745485	56745528	21	2.190476	0.666667	44	24
1	56752266	56752298	16	2.0625	0.636364	33	33
1	56792986	56793028	18	2.388889	1	43	55
1	56793066	56793186	18	7.105263	0.962264	121	53
1	56805466	56805514	24	2.041667	0.238095	49	42
1	56806848	56806872	10	2.5	0	25	40
1	56806950	56807023	37	2	0.257143	74	35
1	56819046	56819105	29	2.068965	0.142857	60	35
1	56826473	56826528	17	3.2	0.515152	56	33
1	56837850	56837898	13	4.071429	0.2	49	20
1	56853388	56853412	12	2.083333	1	25	40
1	56856342	56856396	20	2.714286	1	55	60
1	56863883	56863975	39	2.384615	0.5	93	24
1	56876236	56876297	10	5.692307	0.892857	62	56
1	56882152	56882186	11	3.181818	0.222222	35	36
1	56882202	56882280	28	2.821429	0.459459	79	37
1	56885127	56885215	40	2.4	1	89	30
1	56898769	56898808	22	1.909091	0.111111	40	27
1	56907096	56907125	10	3.1	0	30	0
1	56910861	56910890	14	2.142857	0.333333	30	39
1	56943828	56943880	18	2.947368	0.28	53	25
1	56946135	56946164	14	2.142857	0.245283	30	53
1	56978288	56978327	12	3.333333	1	40	10
1	56986265	56986359	47	2.021277	0.263158	95	57
1	56987395	56987435	13	3.307692	1	41	48
1	57006472	57006504	17	1.941176	0.176471	33	51
1	57010726	57010762	18	2.055556	0.565217	37	23
1	57014508	57014539	16	2	0	32	36
1	57021107	57021158	19	2.789474	1	52	9
1	57022591	57022771	12	15.058824	1	181	35
1	57025945	57025996	26	2	0.25	52	24
1	57042467	57042503	18	2.166667	0.422222	37	45
1	57046341	57046374	18	1.888889	0.348837	34	43
1	57053221	57053255	18	1.944444	0.545455	35	22
1	57062321	57062359	20	2.05	1	39	17
1	57066580	57066649	33	2.121212	0.050847	70	59
1	57071771	57071813	22	1.954545	0	43	36
1	57081206	57081245	18	2.277778	0.363636	40	22
1	57105801	57105857	20	2.85	0.5	57	20
1	57118927	57118964	11	3.545455	1	38	2
1	57124141	57124223	40	2.075	0.027027	83	37
1	57127854	57127896	19	2.263158	0.352941	43	34
1	57128741	57128784	18	2.444444	1	44	20
1	57140386	57140459	25	2.923077	0.2	74	20
1	57165257	57165285	14	2.142857	0	29	0
1	57166693	57166784	45	2.088889	0.310345	92	29
1	57169091	57169203	56	2.017857	0.030303	113	33
1	57183792	57183857	32	2.15625	0.658537	66	41
1	57188725	57188770	24	1.916667	0	46	26
1	57195335	57195376	20	2.1	0.4375	42	32
1	57195979	57196023	17	2.722222	1	45	73
1	57209525	57209571	24	1.958333	0	47	38
1	57212094	57212138	14	3	0.428571	45	21
1	57227448	57227484	17	2.235294	0.928571	37	56
1	57229310	57229399	29	3.103448	0.133333	90	30
1	57241302	57241330	14	2.071429	0.133333	29	30
1	57248299	57248358	21	2.869565	0.083333	60	24
1	57250458	57250490	16	2.0625	0.5	33	36
1	57253332	57253382	26	1.961538	0.153846	51	26
1	57256201	57256231	16	1.9375	1	31	38
1	57258495	57258543	20	2.5	1	49	22
1	57271601	57271627	14	1.928571	0.222222	27	36
1	57275692	57275758	34	2.088235	1	67	50
1	57289103	57289133	15	2.066667	1	31	9
1	57298368	57298406	20	1.95	0.6	39	25
1	57312111	57312142	15	2.133333	0.076923	32	39
1	57316452	57316499	23	2.173913	0.25	48	16
1	57341370	57341406	15	2.466667	0.928571	37	56
1	57350938	57351128	12	16.055555	0	191	2
1	57351225	57351251	14	1.928571	1	27	11
1	57376526	57376581	27	2.074074	0.163636	56	55
1	57385243	57385277	18	1.944444	0.375	35	16
1	57402250	57402284	13	2.846154	1	35	14
1	57405884	57405916	14	2.357143	1	33	6
1	57411201	57411241	12	3.5	0.333333	41	51
1	57432431	57432516	30	2.878788	1	86	3
1	57448691	57448835	30	4.966667	0	145	12
1	57462253	57462283	16	1.9375	0.142857	31	28
1	57475209	57475260	24	2.166667	0.045455	52	44
1	57476158	57476265	39	2.769231	0.2	108	45
1	57503518	57503542	12	2.083333	1	25	16
1	57521655	57521686	15	2.133333	0.555556	32	27
1	57522178	57522217	19	2.105263	1	40	10
1	57557518	57557550	16	2.0625	0.75	33	24
1	57567862	57567911	18	2.777778	0.565217	50	46
1	57587228	57587256	13	2.307692	1	29	13
1	57618389	57618432	14	3.0625	1	44	6
1	57635328	57635362	17	2.058824	0.866667	35	30
1	57648574	57648598	13	1.923077	1	25	8
1	57653519	57653554	19	1.947368	0.304348	36	46
1	57672598	57672632	17	2.176471	1	35	28
1	57687939	57687985	14	3.176471	0.090909	47	22
1	57694570	57694615	24	1.916667	0.310345	46	29
1	57702398	57702422	13	1.923077	0.6	25	40
1	57709144	57709174	16	1.9375	0.617021	31	47
1	57740793	57740833	14	2.928571	1	41	31
1	57752348	57752414	35	1.914286	0	67	16
1	57771641	57771674	12	2.916667	1	34	8
1	57773187	57773482	97	3.061224	0.428571	296	49
1	57775184	57775229	24	1.916667	0.703704	46	27
1	57776689	57776724	12	3	0.136364	36	44
1	57790224	57790269	22	2.090909	0.636364	46	44
1	57808803	57808897	50	1.9	0.148936	95	47
1	57808911	57809016	41	2.595238	0.095238	106	42
1	57818580	57818608	15	1.933333	0.212121	29	33
1	57818742	57818779	17	2.235294	0.733333	38	15
1	57821327	57821357	10	3.1	0.470588	31	34
1	57830786	57831033	68	3.4875	0.333333	248	6
1	57846215	57846253	15	2.6	1	39	28
1	57861399	57861511	56	2.017857	0.05	113	40
1	57887565	57887598	15	2.266667	0.892473	34	93
1	57888036	57888060	12	2.083333	0.217391	25	92
1	57889796	57889844	26	1.961538	0.536842	49	95
1	57896810	57896848	16	2.5	0	39	10
1	57906197	57906258	24	2.625	1	62	51
1	57908978	57909013	17	2.117647	0.257143	36	35
1	57918572	57918636	24	2.75	0.941176	65	34
1	57940771	57940806	18	2.055556	0.52381	36	21
1	57941901	57941935	13	2.692308	1	35	8
1	57974578	57974753	31	5.71875	0.333333	176	15
1	57981060	57981228	86	2	0.028571	169	35
1	57984092	57984123	11	3.090909	1	32	6
1	57990261	57990365	31	3.363636	0.3	105	40
1	57993682	57993749	34	2.029412	0.36	68	25
1	57994124	57994156	13	2.538461	0.6	33	15
1	58006303	58006333	16	1.9375	0.351351	31	37
1	58016791	58016830	20	2	0.111111	40	45
1	58023096	58023135	14	2.857143	0.5	40	20
1	58024141	58024261	60	2.016667	0.266667	121	30
1	58029104	58029131	14	2	0.5625	28	64
1	58047349	58047412	14	4.866667	1	64	4
1	58048942	58048976	17	2.176471	0.6	35	10
1	58052107	58052150	18	2.611111	1	44	25
1	58060889	58060962	18	4.052631	0.090909	74	11
1	58063623	58063672	11	4.285714	0	50	4
1	58073816	58073846	16	1.9375	1	31	22
1	58104593	58104932	37	9.189189	0.111111	340	18
1	58104946	58105095	37	4	0.066667	150	15
1	58110228	58110264	16	2.3125	1	37	24
1	58120844	58120893	23	2.173913	1	50	38
1	58141337	58141380	23	1.956522	0.578947	44	19
1	58156819	58156901	41	2.02439	0.043478	83	46
1	58156945	58156993	25	1.96	0.428571	49	42
1	58157007	58157060	24	2.291667	0.348837	54	43
1	58158046	58158098	14	3.733333	0.952381	53	42
1	58158146	58158190	20	2.35	0.627907	45	43
1	58159015	58159095	41	1.97561	0.073171	81	41
1	58159149	58159200	24	2.166667	0.190476	52	42
1	58187828	58187872	21	2.142857	0.290323	45	31
1	58208969	58209039	32	2.28125	0.333333	71	42
1	58209970	58210003	10	3.272727	1	34	32
1	58219286	58219333	25	1.92	0.571429	48	28
1	58220361	58220409	21	2.333333	0.818182	49	22
1	58226167	58226236	30	2.419355	0.923077	70	52
1	58230664	58230709	18	2.526316	1	46	13
1	58241556	58241621	35	1.971429	0.2	66	15
1	58246386	58246442	10	5.727273	1	57	14
1	58250394	58250458	20	3	0.444444	65	36
1	58267321	58267347	10	2.7	0	27	0
1	58278007	58278039	17	1.941176	1	33	21
1	58297685	58297768	31	2.628572	0.304348	84	23
1	58300244	58300318	22	3.346154	0.2	75	20
1	58303443	58303512	24	2.916667	0.969697	70	66
1	58307455	58307507	26	2.038461	0.458333	53	48
1	58327886	58328025	75	1.893333	0	140	30
1	58328927	58328956	15	2	1	30	56
1	58330395	58330444	25	2	0.037037	50	54
1	58336924	58336959	17	2.117647	0.185185	36	27
1	58352222	58352258	19	1.947368	1	37	21
1	58365800	58365832	17	1.941176	1	33	24
1	58387998	58388041	20	2.2	1	44	36
1	58388042	58388088	16	2.9375	1	47	46
1	58388614	58388649	17	2.176471	1	36	47
1	58410475	58410554	40	2	0.454545	80	44
1	58421309	58421362	25	2.16	0	54	44
1	58438544	58438621	41	1.902439	0.548387	78	31
1	58445809	58445846	19	2	0	38	20
1	58446986	58447032	18	2.611111	1	47	44
1	58465542	58465606	20	3.083333	1	65	33
1	58465611	58465729	52	2.415094	1	119	52
1	58475408	58475508	52	1.942308	0.071429	101	28
1	58483749	58483798	21	2.380952	0.058824	50	34
1	58491158	58491318	87	1.850575	0	161	20
1	58496660	58496698	19	2.052632	0.041667	39	48
1	58512116	58512147	16	2	0.333333	32	18
1	58512962	58513011	25	2.04	0.692308	50	26
1	58521449	58521480	15	2.133333	0.538462	32	52
1	58533477	58533555	40	2	0.285714	79	42
1	58550435	58550475	15	2.8125	1	41	4
1	58572494	58572601	19	5.375	1	108	60
1	58573265	58573306	11	3.692308	0.777778	42	18
1	58583517	58583548	12	2.666667	0	32	0
1	58626402	58626426	12	2.083333	0.5	25	32
1	58634551	58634708	85	1.858824	0.111111	158	45
1	58634715	58635030	81	3.950617	0.176471	316	51
1	58640327	58640450	41	3.04878	0.02439	124	41
1	58640495	58640542	25	1.92	0.255814	48	43
1	58640561	58640608	25	1.92	0.44186	48	43
1	58645608	58645651	20	2.3	1	44	11
1	58645929	58645982	20	2.761905	1	54	7
1	58649945	58649994	15	3.533333	0.333333	50	6
1	58673101	58673167	16	4.052631	0.06383	67	47
1	58685376	58685406	14	2.285714	0.8	31	60
1	58686503	58686549	18	2.611111	0.809524	47	21
1	58712333	58712410	33	2.424242	0.609756	78	41
1	58716126	58716162	15	2.466667	0.129032	37	62
1	58720527	58720561	18	1.944444	0.047619	35	42
1	58728279	58728305	14	1.928571	0.681818	27	44
1	58734672	58734701	11	2.666667	0	30	0
1	58735149	58735183	18	1.944444	0.047619	35	42
1	58770768	58770809	13	3.461539	0.045455	42	44
1	58775908	58775958	17	3	0.888889	51	18
1	58792980	58793004	12	2.083333	1	25	52
1	58795000	58795109	55	2	0.076923	110	26
1	58799448	58799472	12	2.083333	0.333333	25	24
1	58802641	58802691	25	2.04	0.3	51	60
1	58836319	58836343	12	2.083333	0.428571	25	28
1	58847554	58847655	27	3.777778	0.128205	102	39
1	58848754	58848795	20	2.1	0.391304	42	23
1	58852732	58852771	13	3	1	40	17
1	58858651	58858685	16	2.1875	0.68	35	50
1	58885856	58885885	15	2	0	30	26
1	58906765	58906793	15	1.933333	0	29	40
1	58907790	58907839	24	2.083333	0.6	50	50
1	58914024	58914051	14	2	0.5	28	28
1	58945868	58945925	30	1.933333	0.074074	58	54
1	58967926	58967964	20	1.95	0.25	39	32
1	58972546	58972570	13	1.923077	0	25	16
1	59013168	59013209	21	2	0.151515	42	33
1	59058936	59059003	27	2.62963	1	68	47
1	59062475	59062532	25	2.32	0.26087	58	46
1	59068866	59068902	18	2.111111	0	37	0
1	59071187	59071227	20	2.05	0	41	42
1	59073836	59073873	13	2.928571	1	38	23
1	59074202	59074240	20	1.95	0.6	39	35
1	59078872	59078906	18	1.944444	1	35	2
1	59079681	59079723	21	2.142857	1	43	34
1	59082257	59082292	17	2.117647	0.073171	36	41
1	59129885	59129919	11	3.181818	1	35	20
1	59132548	59132582	16	2.1875	0	35	0
1	59148352	59148383	14	2.357143	1	32	12
1	59150240	59150264	13	1.923077	1	25	4
1	59169611	59169712	31	3.272727	0.4	102	40
1	59170426	59170488	31	2.032258	0.055556	63	36
1	59194865	59194930	18	3.391304	0.2	66	10
1	59194940	59195089	30	5	0.2	150	10
1	59195120	59195165	22	2.090909	1	46	2
1	59195184	59195217	10	3.166667	0	34	22
1	59195256	59196077	34	25.361111	0.12	822	25
1	59196237	59196376	39	3.553191	0.4	140	10
1	59196406	59196467	27	2.37037	0.142857	62	14
1	59196481	59196536	18	3.157895	0	56	6
1	59196627	59196675	25	2	1	49	10
1	59196694	59196758	22	3	0.142857	65	7
1	59196898	59196966	36	1.944444	0.333333	69	12
1	59196994	59197051	24	2.48	1	58	10
1	59197063	59197150	16	5.45	0.666667	88	12
1	59203798	59203835	13	2.923077	1	38	2
1	59208723	59208767	13	3.538461	0.294118	45	17
1	59209798	59209853	28	2	0.877551	56	49
1	59213442	59213600	79	2.012658	0.269231	159	52
1	59239452	59239484	10	3.3	1	33	42
1	59282232	59282268	18	2.055556	0.125	37	80
1	59285972	59285998	13	2.076923	1	27	22
1	59317350	59317383	18	1.944444	0.375	34	16
1	59324281	59324314	16	2.125	0.84	34	25
1	59326820	59326877	28	2.107143	1	58	48
1	59326987	59327085	27	3.678571	0.964912	99	57
1	59332472	59332549	12	6.833333	0.5	78	8
1	59343119	59343168	26	1.923077	0.076923	50	26
1	59357460	59357499	18	2.222222	0.454545	40	44
1	59362412	59362445	17	2	0.115385	34	52
1	59362803	59362868	24	2.807692	0.777778	66	27
1	59383085	59383141	19	3.315789	0.454545	57	11
1	59383491	59383547	28	2.035714	0.363636	57	22
1	59383590	59383628	21	1.904762	0.166667	39	12
1	59384416	59384488	27	2.703704	1	73	9
1	59421854	59421887	12	2.833333	0.096774	34	31
1	59433385	59433450	12	5.75	0.894737	66	19
1	59434630	59434666	17	2.352941	0.5	37	32
1	59457535	59457563	15	1.933333	1	29	20
1	59462691	59462747	28	2.035714	0.304348	57	23
1	59472559	59472587	14	2.071429	0.259259	29	54
1	59488926	59488951	13	2	1	26	38
1	59516014	59516046	16	2.125	0.2	33	45
1	59516810	59516847	15	2.5625	0.166667	38	12
1	59517003	59517129	20	6	0.666667	127	6
1	59517195	59517349	14	11.263158	0	155	0
1	59524645	59524684	18	2.222222	0.714286	40	49
1	59524687	59524727	16	2.5625	0.906977	41	43
1	59532489	59532530	20	2.1	0.287671	42	73
1	59537177	59537212	18	2	0.609756	36	41
1	59538876	59538912	10	4	1	37	16
1	59542536	59542637	35	2.914286	0.275862	102	58
1	59564068	59564102	10	3.333333	1	35	14
1	59570331	59570356	12	2.166667	1	26	34
1	59572461	59572519	12	5.153846	0	59	0
1	59575405	59575443	18	2.222222	0.916667	39	48
1	59592953	59592989	11	3.363636	0.6	37	10
1	59603702	59603754	21	2.545455	0.802817	53	71
1	59612584	59612614	15	2.066667	0.116279	31	86
1	59620331	59620416	42	2.047619	0	86	40
1	59641389	59641427	12	3.25	1	39	41
1	59644073	59644109	13	2.857143	1	37	13
1	59661246	59661310	25	2.64	1	65	46
1	59710094	59710133	21	1.904762	0.6	40	25
1	59716366	59716420	29	1.931034	0.714286	55	21
1	59724815	59724859	23	1.956522	0.083333	45	24
1	59752616	59752684	33	2.090909	0.2	69	25
1	59755089	59755151	20	3.15	0.538462	63	26
1	59755386	59755425	21	1.952381	0.306122	40	49
1	59762310	59762445	16	8.5	0.085714	136	70
1	59762711	59762751	15	2.733333	0.880597	41	67
1	59764240	59764318	39	2.076923	0.6	79	30
1	59774719	59774753	15	2.333333	0.375	35	16
1	59784822	59784855	18	1.944444	0.272727	34	22
1	59802653	59802734	22	3.625	0.454545	82	11
1	59830606	59830656	25	2.04	0.47619	51	42
1	59830912	59830944	16	2.0625	0.384615	33	39
1	59832095	59832124	12	2.5	0.111111	30	36
1	59867099	59867123	13	1.923077	0.2	25	40
1	59869658	59869687	16	1.9375	1	30	3
1	59872490	59872546	27	2.296296	0.066667	57	15
1	59897621	59897655	16	2.1875	0.541667	35	48
1	59902240	59902266	12	2.25	1	27	7
1	59912865	59912897	15	2.2	0.142857	33	21
1	59917150	59917184	14	2.5	0.473684	35	19
1	59919478	59919520	21	2.142857	0.560976	43	41
1	59925109	59925152	22	2	0.1	44	20
1	59926397	59926430	17	2	0.243243	34	37
1	59928774	59928825	26	2	0.268293	52	41
1	59948221	59948321	36	2.805556	0.806452	101	31
1	59954168	59954221	17	3.529412	1	54	9
1	59956822	59956854	17	2.058824	1	33	24
1	59972793	59972841	21	2.333333	0.647059	49	34
1	59975694	59975727	13	2.769231	1	34	8
1	59976627	59976651	10	2.5	1	25	8
1	59981746	59981782	10	3.8	0.542857	37	35
1	59994756	59994797	16	2.625	0.5	42	28
1	60002272	60002324	24	2.208333	0.463415	53	41
1	60012266	60012299	17	2.058824	0.272727	34	55
1	60014597	60014632	18	2	0.583333	36	24
1	60024834	60025029	99	2	0.333333	196	24
1	60039099	60039174	39	2	0	76	22
1	60058605	60058646	21	2	1	42	7
1	60076327	60076354	14	2	0.5625	28	64
1	60084293	60084320	14	2	1	28	7
1	60094877	60094915	11	3.416667	1	39	2
1	60112128	60112174	22	2.227273	0	47	12
1	60138090	60138132	23	1.913043	0.121951	43	41
1	60146803	60146847	23	2.043478	0.428571	45	28
1	60157280	60157329	26	2.038461	0.714286	50	14
1	60159310	60159356	16	3	1	47	51
1	60171030	60171095	25	2.76	0.117647	66	34
1	60186879	60186933	27	2.037037	0.052632	55	19
1	60191286	60191318	17	2.058824	1	33	15
1	60199109	60199155	23	2.043478	1	47	19
1	60217271	60217316	11	4.363636	1	46	8
1	60230070	60230115	24	1.916667	1	46	21
1	60231039	60231099	31	1.967742	0.714286	61	28
1	60237204	60237239	18	2	1	36	5
1	60255245	60255297	27	2	0.222222	53	18
1	60258955	60259008	28	1.928571	0.705882	54	34
1	60261900	60261931	15	2.133333	0.5	32	12
1	60264912	60264936	13	1.923077	1	25	36
1	60291563	60291599	14	2.642857	0.2	37	40
1	60301678	60301710	16	2.0625	0.25	33	48
1	60311769	60311916	78	1.897436	0	148	24
1	60312573	60312610	16	2.4375	0.166667	38	12
1	60313175	60313211	16	2.3125	1	37	24
1	60320621	60320714	47	2	0.041667	94	48
1	60324390	60324428	17	2.352941	1	39	33
1	60327579	60327759	60	3.016393	0.285714	181	28
1	60333712	60333736	13	1.923077	0.333333	25	24
1	60357678	60357715	20	1.9	0.565217	38	46
1	60358417	60358457	21	1.952381	1	41	9
1	60361299	60361337	17	2.411765	1	39	2
1	60361975	60362031	23	2.478261	0.846154	57	13
1	60380141	60380180	14	2.857143	0.807692	40	52
1	60381129	60381161	14	2.357143	0.285714	33	42
1	60392445	60392483	16	2.4375	0	39	76
1	60410440	60410475	17	2.117647	0	36	10
1	60415240	60415287	22	2.272727	0.428571	48	35
1	60419170	60419204	10	3.5	1	35	42
1	60425223	60425303	19	4.578948	0.894737	81	19
1	60425317	60425352	16	2.25	0.733333	36	15
1	60435013	60435114	50	2.04	0.061224	102	49
1	60477094	60477137	16	2.75	1	44	56
1	60491202	60491240	20	1.95	0	39	24
1	60492131	60492170	16	2.529412	0.918367	40	49
1	60493120	60493159	20	2	0.111111	40	72
1	60498944	60498988	20	2.35	0.625	45	32
1	60509688	60509719	15	2.2	0.714286	32	21
1	60511934	60511968	19	1.947368	1	35	37
1	60512066	60512098	17	1.941176	1	33	69
1	60513511	60513552	19	2.421053	0.272727	42	11
1	60520622	60520687	22	3	0.086957	66	46
1	60520918	60520952	18	1.944444	0.222222	35	36
1	60528662	60528688	10	2.7	1	27	18
1	60529914	60530043	38	3.475	0.333333	130	3
1	60533003	60533106	51	2.039216	0.117647	104	34
1	60549541	60549621	40	2.025	0.416667	81	48
1	60551333	60551635	71	4.217949	0.444444	303	18
1	60553333	60553399	22	3.136364	0.777778	67	9
1	60581840	60581866	13	2.076923	0.702128	27	47
1	60624943	60624986	22	2	0.265306	44	49
1	60625372	60625420	24	2.041667	0.5	49	16
1	60660881	60660964	43	1.953488	0.277778	84	36
1	60668763	60668799	16	2.3125	1	37	35
1	60677110	60677160	24	2.333333	0	51	2
1	60683177	60683213	18	2.055556	1	37	51
1	60695052	60695112	23	2.956522	0.125	61	32
1	60703937	60703972	19	1.947368	0.333333	36	24
1	60718004	60718042	17	2.352941	0.428571	39	7
1	60736327	60736691	91	4.164948	0.578947	365	19
1	60748135	60748169	18	1.944444	0.272727	35	22
1	60756287	60756331	23	1.956522	0.071429	45	28
1	60766090	60766114	13	1.923077	1	25	28
1	60767646	60767693	25	2	0.454545	48	22
1	60780144	60780181	11	3.583333	1	38	18
1	60780360	60780453	34	2.764706	0.028571	94	35
1	60799006	60799052	22	2.181818	0.26087	47	46
1	60815873	60815970	48	2.041667	0.333333	98	24
1	60841160	60841290	63	2.079365	0.387755	131	49
1	60841160	60841290	63	2.079365	0.387755	131	49
1	60848868	60848908	21	2.095238	1	41	2
1	60849394	60849419	13	2	0.210526	26	38
1	60855188	60855220	16	2.1875	0.846154	33	39
1	60867300	60867353	28	1.928571	0.217391	54	23
1	60872890	60872964	33	2.382353	0	75	16
1	60881946	60881979	16	2.125	1	34	38
1	60883465	60883515	18	2.888889	0.444444	51	18
1	60965249	60965288	20	2.1	0.555556	40	9
1	60980201	60980236	19	1.894737	1	36	27
1	60980426	60980467	21	2.047619	0.5	42	28
1	60980783	60980822	16	2.5	1	40	35
1	60984920	60984948	14	2.071429	0	29	12
1	61017461	61017495	19	1.947368	0.428571	35	7
1	61017649	61017677	13	2.230769	1	29	13
1	61019496	61019574	18	4.65	0	79	0
1	61020933	61020968	18	2.055556	0.583333	36	24
1	61048207	61048243	18	2.055556	0.565217	37	23
1	61056428	61056454	14	1.928571	0.348837	27	43
1	61063399	61063463	28	2.357143	0.2	65	30
1	61073781	61073818	16	2.375	0.258065	38	62
1	61081268	61081303	17	2.117647	0.583333	36	24
1	61084956	61085000	21	2.142857	0.333333	45	6
1	61091837	61091906	23	2.923077	0.333333	70	15
1	61102377	61102442	32	2.0625	0.692308	66	39
1	61111694	61111734	19	2.210526	1	41	2
1	61132310	61132352	14	2.9375	0.636364	43	22
1	61160160	61160199	20	2	0.06383	40	47
1	61162670	61162707	20	1.9	0.902439	38	41
1	61175163	61175210	12	4.083333	1	48	39
1	61182985	61183015	16	1.9375	1	31	6
1	61189877	61189924	15	3.125	0.538462	48	26
1	61198337	61198422	42	2.047619	0.421053	86	38
1	61223473	61223503	16	1.9375	0.612903	31	31
1	61225958	61226070	19	5.85	0.461538	113	26
1	61227418	61227477	19	3.157895	1	60	26
1	61237160	61237194	17	2.058824	0.128205	35	39
1	61251832	61251868	17	2.235294	0	37	0
1	61252419	61252459	19	2.157895	0.3	41	40
1	61285793	61285881	45	1.977778	0.354839	89	31
1	61317273	61317318	21	2.238095	0.259259	46	27
1	61348417	61348470	15	3.588235	1	54	11
1	61361712	61361756	20	2.35	0.619048	45	21
1	61371469	61371532	13	4.857143	0.333333	64	42
1	61381232	61381264	16	2.125	0.090909	33	33
1	61387192	61387240	20	2.55	0.894737	49	38
1	61390594	61390643	21	2.476191	0.8	50	60
1	61401183	61401237	12	4.583333	0.952381	55	42
1	61402137	61402177	20	2.05	0.92	41	50
1	61409647	61409676	12	2.583333	1	30	6
1	61437159	61437240	16	5.1875	0.928571	82	56
1	61443462	61443587	25	5	0.142857	126	7
1	61454003	61454035	13	2.692308	1	33	9
1	61461200	61461258	31	1.967742	0.714286	59	21
1	61466020	61466057	17	2.235294	1	38	28
1	61495769	61495889	40	3	0.245283	121	53
1	61498270	61498304	15	2.4	1	35	8
1	61506457	61506497	17	2.529412	0.652174	41	23
1	61516657	61516721	21	3	0.195122	65	82
1	61519153	61519189	17	2.176471	1	37	21
1	61522694	61522730	18	2.055556	0.416667	37	72
1	61533482	61533521	14	2.928571	0.481481	40	27
1	61537362	61537404	18	2.444444	1	43	34
1	61537832	61537865	16	2.125	1	34	11
1	61540545	61540572	14	2	0.2	28	35
1	61542795	61542819	11	2.272727	0.8	25	80
1	61543022	61543078	23	2.565217	0.612903	57	62
1	61546625	61546673	25	1.96	0.9	49	40
1	61558993	61559059	35	1.971429	0.473684	67	19
1	61559285	61559342	27	2.148148	0.071429	58	28
1	61571816	61571847	16	2	1	32	9
1	61571862	61571903	15	2.866667	0.357143	42	28
1	61572602	61572654	14	3.785714	1	53	18
1	61580633	61580671	20	1.95	1	39	20
1	61583204	61583266	31	2.032258	0.263158	63	19
1	61583857	61583891	19	1.947368	0.6	35	10
1	61604095	61604162	34	2	0.26087	68	46
1	61614703	61614746	15	3.2	1	44	13
1	61619611	61619687	38	2.026316	0.225806	77	31
1	61630103	61630149	19	2.523809	1	47	19
1	61632821	61632865	23	2.043478	0.538462	45	26
1	61697517	61697561	20	2.380952	1	45	20
1	61709580	61709612	17	2	0.142857	33	21
1	61715186	61715252	32	2.09375	0.103448	67	58
1	61757994	61758025	16	2	1	32	34
1	61760565	61760594	14	2.142857	0.277778	30	36
1	61766318	61766417	52	1.942308	0.142857	100	28
1	61794706	61794735	16	1.9375	1	30	6
1	61825214	61825262	18	2.666667	0.818182	49	22
1	61825419	61825522	53	1.962264	0.268293	104	41
1	61826130	61826165	16	2.25	0.315789	36	38
1	61860158	61860188	15	2.066667	1	31	12
1	61871092	61871123	15	2.133333	0	32	12
1	61889650	61889676	10	2.7	1	27	7
1	61891069	61891159	46	1.978261	0.4375	91	32
1	61898301	61898361	12	5.083333	0.529412	61	17
1	61923876	61923901	12	2.166667	1	26	7
1	61924933	61924968	11	3.166667	0.809524	36	21
1	61927689	61927737	23	2.217391	0.75	49	16
1	61935480	61935518	15	2.529412	0.764706	39	17
1	61944746	61944914	85	2	0.095238	169	42
1	61949680	61950593	35	25.90909	0.321429	914	56
1	61951478	61951514	19	1.947368	0.52381	37	21
1	61952234	61952263	14	2.142857	0.625	30	32
1	61952787	61952811	13	1.923077	0.714286	25	28
1	61957921	61957958	11	3.545455	0	38	0
1	61969629	61969685	16	3.6875	0.545455	57	22
1	61974487	61974530	16	2.9375	1	44	6
1	61984046	61984124	39	2.025641	0.428571	79	21
1	62005151	62005185	11	3.166667	1	35	17
1	62005205	62005382	94	1.957447	0.192982	178	57
1	62023372	62023457	42	2.047619	0.333333	86	27
1	62046756	62046808	25	2.16	0.44	53	25
1	62051857	62051915	22	2.708333	0.714286	59	7
1	62077353	62077383	14	2.214286	0.351351	31	37
1	62091227	62091272	23	2	0.071429	46	28
1	62100819	62100848	14	2.142857	0.069767	30	43
1	62116124	62116148	13	1.923077	1	25	12
1	62122597	62122627	15	2.066667	0.882353	31	51
1	62134309	62134372	32	2	0	64	58
1	62134630	62134709	12	6.8	1	80	32
1	62156129	62156171	11	4	1	43	9
1	62158104	62158263	58	2.784615	0.935484	160	31
1	62163226	62163265	10	4.1	0.25	40	32
1	62168937	62169044	44	2.489362	0.636364	108	11
1	62170399	62170444	22	2.090909	0.259259	46	27
1	62176122	62176150	14	2.071429	1	29	6
1	62182018	62182265	18	13.76	0.5	248	4
1	62187217	62187246	13	2.307692	1	30	10
1	62188844	62188895	14	3.933333	0.5	52	12
1	62203247	62203290	24	1.958333	1	44	20
1	62211597	62211626	13	2.307692	1	30	3
1	62226264	62226306	11	3.692308	1	43	11
1	62229646	62229691	23	2	0.777778	46	36
1	62242207	62242364	79	2	0.142857	158	35
1	62256158	62256183	12	2.166667	1	26	23
1	62267594	62267618	11	2.272727	1	25	8
1	62301352	62301503	76	2	0.121951	152	41
1	62314455	62314493	16	2.411765	0.166667	39	12
1	62325739	62325772	17	2	0.375	34	16
1	62335690	62335728	21	1.904762	0.166667	39	60
1	62336732	62336765	16	2.25	1	34	14
1	62336809	62336851	22	2	0.529412	43	17
1	62337060	62337198	22	6.458333	0.142857	139	14
1	62359932	62359956	13	1.923077	1	25	12
1	62378321	62378408	18	4.818182	1	88	69
1	62401039	62401089	19	2.684211	0.615385	51	26
1	62406388	62406429	11	3.75	0.692308	42	13
1	62431017	62431090	39	1.923077	0.538462	74	26
1	62431561	62431591	15	2.133333	1	31	3
1	62462393	62462432	18	2.388889	1	40	10
1	62483402	62483434	10	3.4	1	33	9
1	62484677	62484701	11	2.272727	0.142857	25	56
1	62503489	62503517	15	1.933333	0.538462	29	26
1	62507363	62507421	24	2.5	0.375	59	32
1	62517026	62517055	14	2.142857	0.428571	30	70
1	62531999	62532036	21	1.904762	1	38	18
1	62535028	62535067	15	2.588235	0.176471	40	17
1	62537960	62537986	14	1.928571	1	27	11
1	62538419	62538456	12	3.25	1	38	10
1	62542674	62542716	22	1.954545	0.703704	43	27
1	62548714	62548778	33	1.969697	0.285714	65	28
1	62550827	62550990	90	1.822222	0.163636	164	55
1	62552911	62552963	22	2.409091	0.333333	53	48
1	62554466	62554552	24	3.708333	0.454545	87	11
1	62556787	62556842	19	3.210526	0.191489	56	47
1	62570573	62570609	18	2.055556	0.535714	37	56
1	62574520	62574557	20	1.9	0.84	38	25
1	62592719	62592778	30	2	0.434783	60	46
1	62603056	62603359	54	5.636364	0.516129	304	62
1	62603525	62603627	51	2.019608	0.236364	103	55
1	62605425	62605449	13	1.923077	1	25	8
1	62606697	62606738	17	2.470588	0.071429	42	56
1	62609834	62610020	93	2.010753	0.076923	187	39
1	62611632	62611669	17	2.294118	0.428571	38	7
1	62616169	62616208	21	1.904762	0.285714	40	42
1	62621028	62621110	42	2.071429	0.087719	83	57
1	62623023	62623070	25	1.92	0.612903	48	31
1	62643399	62643437	20	1.95	0.15	39	40
1	62644434	62644471	19	2	0.795918	38	49
1	62649427	62649464	19	2	0.795918	38	49
1	62655210	62655277	32	2.15625	0.166667	68	60
1	62660593	62660922	40	8.243902	0.27027	330	74
1	62660593	62660922	40	8.243902	0.27027	330	74
1	62666564	62666599	15	2.466667	1	36	8
1	62668201	62668233	10	3.363636	1	33	9
1	62675599	62675691	29	3.225806	0.559322	93	59
1	62675701	62675755	24	2.291667	0.661017	55	59
1	62721311	62721345	13	2.769231	1	35	11
1	62725409	62725492	15	5.421052	0.333333	84	3
1	62726011	62726100	22	4.083333	0.652174	90	46
1	62731963	62732100	33	4.484848	0.607143	138	56
1	62732165	62732308	51	2.862745	0.773585	144	53
1	62737986	62738022	18	2.055556	0.48	37	50
1	62749588	62749627	17	2.352941	0	40	34
1	62755784	62755817	12	2.833333	1	34	11
1	62787450	62787488	14	3	1	39	76
1	62815013	62815340	15	20.451612	1	328	64
1	62816472	62816515	23	1.956522	1	44	25
1	62828735	62828779	11	4	0	45	40
1	62832783	62832817	17	2.058824	0.244444	35	45
1	62837966	62838013	21	2.333333	0.459459	48	37
1	62839483	62839555	38	1.973684	0.333333	73	15
1	62841479	62841512	10	3.166667	0	34	0
1	62871269	62871293	12	2.083333	1	25	8
1	62877307	62877342	13	3	1	36	22
1	62883388	62883420	17	1.941176	0.090909	33	33
1	62884778	62884808	12	2.666667	1	31	19
1	62907588	62907632	22	2.045455	0.37037	45	54
1	62926967	62927003	17	2.176471	0.230769	37	13
1	62932587	62932654	16	4.352941	0.777778	68	18
1	62935688	62935720	16	2.0625	0.5	33	24
1	62936102	62936141	20	2	0.777778	40	45
1	62967704	62967732	15	2	1	29	6
1	62970982	62971029	16	3	0.428571	48	14
1	62971550	62971597	24	2.083333	0.052632	48	38
1	62976078	62976116	16	2.5625	1	39	5
1	62977630	62977663	18	1.944444	0.272727	34	22
1	62978850	62978922	28	2.607143	0.314286	73	35
1	62982950	62982985	16	2.3125	1	36	19
1	62993232	62993260	14	2.071429	0.54386	29	57
1	63019670	63019766	50	1.94	0.448276	97	29
1	63022720	63022752	10	3.363636	1	33	9
1	63027652	63027690	10	3.75	0.176471	39	17
1	63042700	63042744	21	2.285714	0.6	45	10
1	63043991	63044015	13	1.923077	0.333333	25	12
1	63062186	63062232	22	2.136364	0.115385	47	52
1	63070134	63070184	26	1.961538	0.363636	51	22
1	63086777	63086828	21	2.5	1	52	50
1	63104198	63104347	16	8.8	0.090909	150	11
1	63123807	63123843	17	2.235294	1	37	16
1	63124754	63124799	22	2.090909	0.619048	46	21
1	63125535	63125593	31	1.903226	0.185185	59	27
1	63129130	63129199	15	4.705883	0.166667	70	12
1	63134449	63134513	30	2.2	0.438596	65	57
1	63142739	63142776	19	2.052632	0.615385	38	26
1	63147207	63147245	21	1.952381	1	39	2
1	63153045	63153097	26	2.038461	0.435897	53	39
1	63174943	63174976	11	3.181818	1	34	8
1	63175456	63175500	22	2.045455	0	45	26
1	63176842	63176881	18	2.222222	0.2	40	25
1	63177897	63177956	13	4.571429	1	60	8
1	63189428	63189466	12	3.25	1	39	17
1	63192201	63192243	14	3.133333	1	43	11
1	63192788	63192838	17	2.947368	0.9	51	20
1	63200400	63200435	14	2.642857	1	36	16
1	63201666	63201700	16	2.1875	0.214286	35	28
1	63209252	63209292	17	2.411765	0.5	41	16
1	63213897	63213940	16	2.764706	0.428571	44	21
1	63214736	63214783	22	2.363636	0.333333	48	6
1	63219953	63220022	24	2.88	0.086957	70	46
1	63225390	63225444	20	2.75	0.674419	55	43
1	63225514	63225562	26	1.923077	0.636364	49	44
1	63226890	63226964	36	2.083333	0.020408	75	49
1	63227884	63227949	24	2.72	0.191489	66	47
1	63236972	63237007	17	2.117647	0.242424	36	66
1	63237771	63237804	17	2	0.352941	34	34
1	63243883	63243966	36	2.394737	0.283019	84	53
1	63248887	63248927	16	2.75	1	41	19
1	63258269	63258312	20	2.2	0.212121	44	33
1	63259480	63259520	12	3.583333	0.416667	41	24
1	63263060	63263132	38	1.921053	1	73	17
1	63268402	63268446	22	2.045455	0.555556	45	36
1	63275002	63275040	18	2.222222	0.428571	39	7
1	63275162	63275214	28	1.928571	0	53	6
1	63275253	63275308	16	3.5	0	56	6
1	63311362	63311388	14	1.928571	0	27	0
1	63317479	63317514	17	2.117647	1	36	16
1	63319821	63319845	12	2.083333	1	25	8
1	63339270	63339313	21	2.095238	0.083333	44	24
1	63339991	63340023	17	1.941176	1	33	6
1	63362791	63362857	16	4.1875	1	67	26
1	63375468	63375500	17	1.941176	1	33	54
1	63376422	63376457	16	2.25	0.55102	36	49
1	63377612	63377647	20	1.9	0.583333	36	24
1	63377785	63377817	16	2.0625	0.333333	33	36
1	63394189	63394238	13	3.785714	1	50	16
1	63415075	63415292	72	3.027778	0.095238	218	42
1	63431784	63431818	19	1.947368	1	35	14
1	63437908	63437943	18	2	0.795918	36	49
1	63441426	63441452	12	2.25	0	27	0
1	63443295	63443340	23	2.043478	0.106383	46	47
1	63453834	63453880	14	3.5	1	47	10
1	63456286	63456337	15	3.5625	1	52	15
1	63479238	63479293	14	4	1	56	16
1	63489409	63489513	32	3.285714	1	105	36
1	63511523	63511728	14	15.555555	0	206	20
1	63519464	63519610	12	12	1	147	1
1	63531844	63531884	20	2.05	1	41	46
1	63533878	63533924	19	2.526316	1	47	61
1	63541888	63541930	22	2	0.277778	43	36
1	63595049	63595102	24	2.25	0.12	54	25
1	63605608	63605638	15	2.066667	0	31	32
1	63621727	63621757	16	1.9375	0.612903	31	31
1	63636262	63636309	16	2.944444	1	48	8
1	63648006	63648117	26	4.214286	0.066667	112	30
1	63648138	63648186	19	2.7	0.764706	49	34
1	63648220	63648262	12	3.615385	1	43	51
1	63657679	63657716	20	1.95	0.674419	38	43
1	63677993	63678023	14	2.214286	0.2	31	15
1	63683079	63683174	31	3.176471	0.236364	96	55
1	63687643	63687679	16	2.3125	0.666667	37	48
1	63693102	63693143	22	1.909091	0.407407	42	54
1	63725725	63725755	15	2.066667	0.136364	31	44
1	63726646	63726682	16	2.352941	1	37	2
1	63738183	63738211	14	2.071429	1	29	6
1	63747623	63747666	15	2.9375	1	44	29
1	63749420	63749448	11	2.727273	1	29	6
1	63753775	63753817	18	2.388889	0.822222	43	45
1	63762107	63762146	14	2.928571	0.176471	40	17
1	63805388	63805417	14	2.214286	0	30	0
1	63806086	63806139	27	2.074074	0.166667	54	60
1	63838022	63838056	18	1.944444	0.62963	35	27
1	63838219	63838260	22	1.909091	0.357143	42	28
1	63845407	63845476	30	2.433333	1	70	7
1	63847838	63847895	28	2.172414	1	58	1
1	63848312	63848364	24	2.25	1	53	9
1	63865878	63866054	24	7.233333	0.333333	177	9
1	63883933	63884014	22	3.84	0	82	0
1	63887116	63887221	51	2.078431	0.235294	106	34
1	63904237	63904284	25	1.92	0.2	48	30
1	63904432	63904460	14	2.142857	0.777778	29	27
1	63910093	63910232	11	13	0.375	140	16
1	63910235	63910356	54	2.290909	0.473684	122	19
1	63912146	63912170	13	1.923077	0.142857	25	28
1	63935488	63935521	11	3.090909	0.230769	34	52
1	63938549	63939119	38	14.316667	0.057143	571	70
1	63938549	63939119	38	14.316667	0.057143	571	70
1	63940582	63940612	16	1.9375	1	31	12
1	63951105	63951179	26	3	0.571429	75	42
1	63982383	63982420	17	2.294118	1	38	10
1	63983047	63983096	21	2.409091	0	50	0
1	63986275	63986331	19	3.05	0.411765	57	17
1	63986462	63986498	17	2.176471	0.384615	37	26
1	63990737	63990773	18	2.111111	0.16129	37	31
1	63998573	63998607	16	2.1875	0.36	35	25
1	64032532	64032576	16	2.9375	0	45	0
1	64033421	64033453	16	2.0625	0.285714	33	42
1	64040179	64040317	69	2.028986	0.095238	139	42
1	64056661	64056690	15	2	1	30	36
1	64068266	64068314	24	2.166667	0.411765	49	34
1	64071230	64071261	10	3.4	0	32	0
1	64084028	64084058	14	2.214286	1	31	19
1	64101474	64101501	14	2	0.142857	28	49
1	64107924	64107971	25	1.92	0	48	24
1	64128824	64128898	37	2.027027	0.962963	75	54
1	64135743	64135800	18	3.222222	0.48	58	50
1	64140846	64140879	12	2.714286	0.044776	34	67
1	64149060	64149085	13	2	0.132075	26	53
1	64167410	64167438	13	2.230769	0.25	29	16
1	64175094	64175274	53	3.322034	1	181	37
1	64196847	64196909	12	5.153846	1	63	26
1	64217748	64217777	15	2	0.535714	30	56
1	64231696	64231722	13	2.076923	1	27	7
1	64240324	64240383	28	2.142857	0.125	60	80
1	64242313	64242352	20	2	0.230769	40	52
1	64248215	64248239	13	1.923077	1	25	8
1	64288957	64288996	16	2.5	1	40	55
1	64292379	64292473	48	2.020833	0.2	95	40
1	64303797	64303848	21	2.571429	0.888889	52	18
1	64304273	64304310	17	2.294118	1	38	7
1	64306690	64306718	12	2.416667	0.130435	29	23
1	64316626	64316670	24	1.958333	0.833333	45	24
1	64364039	64364080	22	1.909091	1	42	19
1	64378945	64378984	20	2	0.714286	40	14
1	64409601	64409630	10	3.1	1	30	36
1	64427377	64427416	21	1.904762	0.62963	40	27
1	64428127	64428159	17	2	0.428571	33	42
1	64429239	64429279	18	2.333333	1	41	14
1	64447665	64447704	12	3.384615	0	40	0
1	64458526	64458556	13	2.461539	0.777778	31	54
1	64466534	64466572	18	2.166667	0.866667	39	30
1	64473208	64473247	20	2	0.384615	40	39
1	64479525	64479556	14	2.285714	0.302326	32	43
1	64491270	64491335	12	5.666667	0.894737	66	19
1	64493185	64493226	21	2.047619	0.68	42	25
1	64494854	64494894	13	3.142857	0.05	41	40
1	64529275	64529316	12	3.583333	0.702128	42	47
1	64544857	64544918	33	1.939394	0.2	62	20
1	64577928	64577987	13	4.5	0.692308	60	39
1	64609042	64609068	14	1.928571	1	27	7
1	64632241	64632299	30	1.966667	0.212121	59	33
1	64637929	64637958	15	2	0.444444	30	36
1	64640698	64640764	21	3.227273	1	67	4
1	64642048	64642112	31	2.096774	0.142857	65	35
1	64659835	64659874	21	1.904762	0.574468	40	47
1	64665015	64665058	19	2.315789	0.666667	44	54
1	64665349	64665378	16	1.9375	1	30	20
1	64666161	64666185	13	1.923077	0.5	25	64
1	64666548	64667006	40	11.731708	0.074627	459	67
1	64688748	64688774	11	2.454545	0.241379	27	29
1	64720307	64720351	21	2.142857	0.128205	45	39
1	64739238	64739265	14	2	0.5625	28	64
1	64749911	64749944	13	2.692308	1	34	14
1	64764065	64764109	14	3.2	0	45	30
1	64765981	64766017	17	2.352941	1	37	16
1	64779148	64779174	14	1.928571	0.611111	27	36
1	64787913	64787959	16	3	1	47	14
1	64788619	64788668	25	2	0.222222	50	36
1	64820218	64820324	44	2.5	0.68	107	50
1	64820332	64820570	64	3.761194	0.236364	239	55
1	64820332	64820570	64	3.761194	0.236364	239	55
1	64854639	64854682	10	4.636364	1	44	18
1	64859637	64859732	18	5.285714	1	96	26
1	64880335	64880854	76	6.677419	0.057143	520	70
1	64880335	64880854	76	6.677419	0.057143	520	70
1	64881364	64881497	49	2.72549	0.012346	134	81
1	64881364	64881497	49	2.72549	0.012346	134	81
1	64899069	64899148	41	1.95122	0.125	80	48
1	64910054	64910084	11	2.909091	1	31	6
1	64911878	64911918	20	2.15	1	41	12
1	64922009	64922049	20	2.05	0.461538	41	26
1	64927791	64927830	20	2	0.166667	40	12
1	64931849	64932077	28	7.96875	0.225806	229	31
1	64932082	64932160	26	3.115385	0.222222	79	18
1	64932174	64932255	38	2.157895	0.2	82	20
1	64932366	64932431	14	4.857143	0.76	66	25
1	64962429	64962454	12	2.166667	0.533333	26	30
1	64962551	64962584	17	2	1	34	14
1	64966335	64966391	29	1.965517	0.09434	57	53
1	64971229	64971367	35	3.875	0.578947	139	76
1	64977485	64977527	21	2.047619	0.421053	43	38
1	64986596	64986633	18	2.111111	0.210526	38	38
1	65007579	65007739	80	2.0125	0.2	161	20
1	65008654	65008692	12	3.230769	1	39	46
1	65021453	65021503	26	1.961538	0.357143	51	28
1	65055829	65055853	13	1.923077	1	25	20
1	65064578	65064640	16	3.789474	0.5	63	4
1	65067333	65067357	10	2.5	0.5	25	32
1	65079853	65080355	47	10.581819	0	503	48
1	65083072	65083097	13	2	0.210526	26	38
1	65086376	65086412	18	2.055556	0.565217	37	23
1	65091621	65091657	18	2.111111	0.52381	37	42
1	65094644	65094671	14	2	0.6	28	35
1	65098952	65098989	19	2.052632	0.69697	38	33
1	65102191	65102238	16	3	0.111111	48	36
1	65111209	65111241	12	2.916667	0.75	33	48
1	65134012	65134044	14	2.357143	1	33	9
1	65146237	65146282	24	1.916667	0.055556	46	36
1	65149116	65149167	26	2.038461	0.470588	52	34
1	65153191	65153240	27	1.925926	0.37931	50	58
1	65172478	65172525	17	2.888889	0.142857	48	14
1	65175747	65175788	14	3.214286	1	42	16
1	65181918	65181948	14	2.214286	0	31	0
1	65200332	65200531	97	2.061856	0.2	200	55
1	65205346	65205383	21	1.904762	1	38	15
1	65215967	65216004	11	3.636364	1	38	15
1	65224833	65224868	18	2	0.62963	36	27
1	65244662	65244690	12	2.5	0	29	0
1	65250061	65250090	10	3	0.538462	30	26
1	65259704	65259736	16	2.125	0.428571	33	21
1	65260847	65260894	17	2.882353	0.515152	48	33
1	65280283	65280366	29	2.870968	1	84	5
1	65302478	65302524	15	3.133333	0.415385	47	65
1	65320473	65320517	17	2.647059	0.932203	45	59
1	65322616	65322646	15	2.133333	0.612903	31	31
1	65328655	65329083	33	13	0.04	429	50
1	65366264	65366303	20	2	0.25	40	40
1	65407588	65407612	12	2.083333	0	25	48
1	65435450	65435477	14	2	0.111111	28	63
1	65435581	65435617	19	1.947368	0.487179	37	39
1	65438802	65438987	18	10.789474	0.935484	186	31
1	65438994	65439037	18	2.473684	1	44	63
1	65439804	65439842	20	1.95	0.210526	39	38
1	65440542	65440610	13	5	0.875	69	16
1	65467265	65467470	39	5.038462	0.791667	206	48
1	65480040	65480088	23	2.173913	0.894737	49	38
1	65492882	65492917	18	2	0.5	36	44
1	65503861	65503896	18	2.111111	1	36	11
1	65511165	65511210	20	2.3	0.673469	46	49
1	65512511	65512540	15	2	0	30	66
1	65518461	65518522	17	3.823529	0.19403	62	67
1	65519078	65519130	23	2.304348	0.185185	53	27
1	65520082	65520110	14	2.071429	1	29	6
1	65529488	65529523	12	3.083333	1	36	8
1	65530362	65530392	16	1.9375	0.2	31	15
1	65533237	65533272	17	2.176471	0.393939	36	99
1	65539601	65539626	13	2	1	26	15
1	65543623	65543760	69	2.028986	0.076923	138	39
1	65546446	65546475	14	2.214286	0	30	0
1	65550048	65550080	14	2.5	1	33	15
1	65569130	65569189	29	2.068965	0.583333	60	48
1	65581504	65581533	15	2	0.625	30	32
1	65583422	65583453	15	2.2	1	32	12
1	65593328	65593403	36	2.111111	0.282051	76	39
1	65593749	65593783	19	1.947368	0.214286	35	56
1	65605320	65605354	14	2.571429	1	35	11
1	65613824	65613872	18	2.722222	0.835616	49	73
1	65614947	65614983	19	1.947368	0.084746	37	59
1	65615703	65615806	52	2	0.3	104	40
1	65617688	65617727	20	2	0.428571	40	35
1	65625258	65625302	22	2.181818	0.4	45	50
1	65633530	65633557	14	2	0.6	28	35
1	65634861	65634899	16	2.4375	1	39	10
1	65680109	65680165	24	2.375	0.529412	57	34
1	65701836	65701892	28	2.035714	0	57	30
1	65702680	65702733	22	2.478261	1	54	31
1	65707157	65707193	11	3.333333	1	37	5
1	65716218	65716261	19	2.315789	0.526316	44	38
1	65739755	65739801	22	2.136364	0.2	47	20
1	65743553	65743587	18	1.944444	0.047619	35	42
1	65745714	65745768	27	2.037037	0.470588	55	34
1	65752774	65752816	20	2.15	1	43	39
1	65754674	65754716	21	2.047619	0.181818	43	22
1	65757453	65757492	13	2.933333	0.833333	40	24
1	65758003	65758028	13	2	1	26	7
1	65763205	65763237	17	1.941176	0.5	33	24
1	65767749	65767991	64	3.77027	0.333333	243	3
1	65790027	65790060	13	2.642857	1	34	14
1	65793446	65793552	36	2.972222	0.04	107	25
1	65813399	65813445	16	2.833333	0.6	47	50
1	65814630	65814833	23	8.862069	0.666667	204	6
1	65833695	65833719	13	1.923077	0	25	0
1	65834162	65834477	15	20.548388	1	316	51
1	65842432	65842470	17	2.352941	0	39	0
1	65845990	65846028	18	2.166667	0.411765	39	17
1	65866765	65866802	17	2.235294	0.285714	38	28
1	65875513	65875554	22	1.909091	0.84	42	25
1	65886176	65886230	22	2.545455	0.636364	55	77
1	65899477	65899503	14	1.928571	0.4	27	10
1	65915409	65915467	23	2.666667	0.368421	59	19
1	65922843	65922890	14	3.388889	0.2	48	20
1	65938134	65938159	11	2.363636	0	26	0
1	65968685	65968725	16	2.5625	0.789474	41	38
1	65973135	65973238	40	2.65	0.529412	104	17
1	65982126	65982165	15	2.666667	1	40	27
1	66004529	66004606	41	1.97561	0.179487	78	39
1	66016498	66016525	14	2	0.5625	28	64
1	66024106	66024154	24	2.041667	0.263158	49	38
1	66035761	66035811	25	2.08	0.285714	51	14
1	66038671	66038706	10	3.6	0.052632	36	57
1	66070002	66070040	15	2.6	0	39	0
1	66078579	66078624	19	2.421053	0.518519	46	54
1	66083988	66084025	16	2.4375	1	38	34
1	66107610	66107651	22	1.954545	0.4375	42	32
1	66111597	66111632	12	3	0.405405	36	74
1	66112138	66112339	21	9.583333	0.735849	202	53
1	66129493	66129526	17	2	0.290323	34	31
1	66130934	66130972	19	2.157895	0.6	39	25
1	66142573	66142716	71	2.028169	0.259259	144	54
1	66151162	66151195	17	2	0.176471	34	34
1	66156772	66156859	20	4.4	0.090909	88	55
1	66159763	66159787	11	2.272727	0	25	32
1	66163487	66163525	18	2.277778	0.176471	39	17
1	66166913	66166939	14	1.928571	1	27	3
1	66172695	66172730	18	2	0.239437	36	71
1	66187264	66187300	19	2	1	37	13
1	66188776	66188836	25	2.52	1	61	47
1	66192571	66192604	12	2.916667	1	34	8
1	66231890	66231927	19	2	0.354839	38	31
1	66232418	66232473	26	2.153846	0.111111	56	18
1	66290294	66290360	14	5.214286	1	67	11
1	66296801	66296827	14	1.928571	0.8125	27	32
1	66297347	66297378	16	2	0	32	36
1	66299663	66299695	16	2.1875	0.5	33	24
1	66301605	66301639	14	2.5	0	35	0
1	66302300	66302369	22	3.130435	0.846154	70	26
1	66307003	66307065	33	1.969697	1	63	36
1	66316326	66316359	10	3.4	1	34	35
1	66353068	66353116	25	2	0.75	49	16
1	66356498	66356528	12	2.583333	1	31	38
1	66367241	66367364	52	2.415094	0	124	24
1	66374206	66374267	16	3.777778	0.2	62	20
1	66377039	66377071	17	1.941176	1	33	24
1	66382419	66382453	16	2.3125	0.777778	35	45
1	66393089	66393218	37	3.621622	1	130	4
1	66418368	66418394	14	1.928571	0	27	0
1	66419547	66419571	12	2.083333	1	25	8
1	66420180	66420211	11	2.909091	0.470588	32	34
1	66436455	66436489	18	1.944444	0.176471	35	34
1	66436636	66436678	22	1.954545	0.789474	43	38
1	66443680	66443711	17	1.941176	0	32	0
1	66446887	66446938	28	1.928571	0.1	52	20
1	66470507	66470543	12	3.166667	1	37	8
1	66509704	66509739	14	2.571429	0.230769	36	13
1	66510930	66510954	13	1.923077	1	25	12
1	66555354	66555395	19	2.210526	0.6	42	20
1	66556282	66556415	39	3.348837	0.904762	134	21
1	66558278	66558321	16	2.764706	0	44	26
1	66578351	66578387	19	1.947368	0.142857	37	42
1	66587658	66587712	17	3.1	0.951219	55	41
1	66589179	66589247	25	2.88	1	69	62
1	66596013	66596043	16	1.9375	1	31	22
1	66596368	66596402	17	2.058824	0.6	35	25
1	66607267	66607292	13	2	0.433962	26	53
1	66609546	66609575	15	2	0.509434	30	53
1	66613953	66613991	21	1.952381	0	39	0
1	66621279	66621315	14	2.642857	0	37	10
1	66630247	66630275	14	2.071429	1	29	20
1	66660409	66660502	49	1.959184	0.235294	94	34
1	66665231	66665281	18	2.789474	0.315789	51	38
1	66707879	66707923	21	2.142857	0.36	45	25
1	66719909	66719953	17	2.764706	0.733333	45	30
1	66720692	66720722	12	2.666667	1	31	22
1	66727037	66727072	12	3	0.906977	36	43
1	66729445	66729478	11	3.090909	0.84	34	25
1	66749037	66749083	12	4.083333	1	47	12
1	66759264	66759351	46	1.934783	0.037037	88	27
1	66763295	66763321	14	1.928571	1	27	7
1	66781134	66781187	24	2.25	0.186441	54	59
1	66805500	66805542	14	3.133333	1	43	13
1	66808741	66808773	13	2.615385	1	33	18
1	66812662	66812756	46	2.065217	0.314286	95	35
1	66827095	66827132	20	1.95	1	38	18
1	66848892	66848966	13	5.4375	0.09434	75	53
1	66871974	66872013	15	2.666667	1	40	17
1	66882980	66883072	24	3.88	0.333333	93	39
1	66893605	66893643	19	2.157895	0.5	39	40
1	66895758	66895796	19	2.105263	0.351351	39	37
1	66906195	66906235	12	3.416667	0.555556	41	9
1	66906669	66906776	10	11.333333	0	108	24
1	66906818	66906855	12	3.166667	1	38	18
1	66906991	66907072	30	2.8	0	82	20
1	66907260	66907324	28	2.321429	0.529412	65	17
1	66910783	66910838	19	2.904762	1	56	67
1	66911253	66911314	21	2.952381	0.038462	62	52
1	66911751	66911775	12	2.083333	0.333333	25	48
1	66912836	66912868	15	2.2	0.454545	33	33
1	66944869	66944915	24	2	0.25	47	16
1	66945724	66945772	24	2.125	0.142857	49	28
1	66954435	66954472	17	2.294118	0.166667	38	36
1	66963585	66963629	23	1.956522	0	45	26
1	66972380	66972406	13	2.076923	0.611111	27	36
1	66976310	66976334	12	2.083333	0.066667	25	60
1	66989914	66989973	29	2.068965	0.409091	60	44
1	66994938	66995087	14	11.066667	1	150	20
1	67026169	67026218	27	1.925926	0.090909	50	22
1	67026359	67026386	14	2	1	28	7
1	67056120	67056149	13	2.384615	1	30	6
1	67062741	67062786	22	2.136364	0.407407	46	27
1	67064645	67064678	11	3	0.789474	34	19
1	67074671	67074730	26	2.307692	0	60	46
1	67081912	67081961	17	2.941176	0.5	50	16
1	67098396	67098439	22	2	0.411765	44	51
1	67103465	67103512	16	2.888889	0.862069	48	29
1	67103514	67103564	16	3.3125	1	51	23
1	67132591	67132630	21	2	0.761905	40	42
1	67133475	67133515	20	2.1	1	41	34
1	67135228	67135266	17	2.294118	0.363636	39	22
1	67141169	67141241	15	4.631579	0.529412	73	17
1	67149557	67149595	18	2.166667	0.473684	39	38
1	67149697	67149730	17	2	0.15	34	40
1	67169424	67169483	25	2.5	0.571429	60	14
1	67170725	67170749	13	1.923077	0.142857	25	28
1	67171418	67171464	22	2.227273	0	47	24
1	67171972	67172049	29	2.645161	0.5	78	4
1	67172066	67172095	16	1.9375	1	30	3
1	67174718	67174760	21	2.047619	0.28	43	50
1	67175672	67175697	12	2.166667	0	26	0
1	67201794	67201842	26	1.923077	0.8	49	20
1	67201859	67201970	27	4.148148	1	112	3
1	67201993	67202104	20	5.518518	1	112	11
1	67212596	67212643	24	2.041667	0.090909	48	22
1	67233841	67233879	20	2	0.363636	39	22
1	67238052	67238085	15	2.333333	0.352941	34	34
1	67246652	67246722	17	4.176471	0.344828	71	58
1	67261631	67261693	33	1.909091	0.282051	63	39
1	67266045	67266080	17	2.117647	0.62963	36	27
1	67280938	67281079	70	2.028571	0.034483	142	29
1	67293101	67293140	12	3.230769	0.75	40	40
1	67296464	67296510	23	2.130435	0	47	0
1	67305918	67305951	17	2.117647	0	34	10
1	67311863	67311918	24	2.458333	0.230769	56	13
1	67315352	67315422	21	3.380952	0.384615	71	26
1	67315991	67316058	33	2.060606	0.133333	68	30
1	67317216	67317264	25	1.96	0.692308	49	26
1	67320529	67320558	15	2	0.368421	30	19
1	67323420	67323490	25	2.846154	0.361702	71	47
1	67329119	67329150	12	2.666667	1	32	15
1	67337885	67337929	15	2.882353	0	45	0
1	67352719	67352764	13	3.538461	0.446809	46	47
1	67365836	67365909	32	2.3125	0.396226	74	53
1	67372491	67372543	23	2.391304	1	53	37
1	67379792	67379818	14	1.928571	0	27	0
1	67387786	67387859	36	2.055556	0.183673	74	49
1	67390563	67390608	19	2.45	0.615385	46	78
1	67401568	67401598	15	2.066667	0.612903	31	31
1	67405566	67405605	20	2	0.2	40	25
1	67410140	67410169	14	2.142857	0.454545	30	22
1	67412362	67412420	28	2.107143	0.459459	59	37
1	67426737	67426799	31	2.032258	0.314286	63	35
1	67431070	67431094	13	1.923077	0	25	0
1	67460327	67460351	11	2.272727	1	25	8
1	67471316	67471350	18	1.944444	0.333333	35	42
1	67495514	67495547	15	2.266667	0.157895	34	19
1	67526819	67526857	17	2.411765	0.906977	39	43
1	67530673	67530702	11	2.818182	0	30	0
1	67531491	67531563	37	1.972973	0.393939	73	33
1	67542675	67542725	21	2.476191	0.884615	51	52
1	67556805	67556833	15	2	1	29	10
1	67562877	67562909	13	2.615385	1	33	15
1	67571283	67571309	14	1.928571	0.333333	27	33
1	67571310	67571352	12	3.583333	0.744681	43	47
1	67624534	67624959	28	15	0.2	426	35
1	67683949	67684010	18	3.444444	0.866667	62	15
1	67684266	67684325	19	3.157895	0.111111	60	18
1	67684618	67684694	36	2.194444	1	77	11
1	67704022	67704058	18	2.055556	1	37	21
1	67739842	67739875	13	2.642857	1	34	14
1	67741990	67742020	15	2.066667	0.764706	31	51
1	67743232	67743287	17	3.263158	0	56	0
1	67751091	67751116	12	2.166667	0.463415	26	41
1	67772775	67772804	14	2.142857	0.368421	30	19
1	67786408	67786434	14	1.928571	1	27	11
1	67787606	67787638	17	1.941176	0.5	33	24
1	67807872	67807907	18	2.055556	1	36	25
1	67824265	67824300	16	2.3125	0	36	0
1	67863868	67863933	31	2.129032	0.192308	66	52
1	67900963	67901000	16	2.5	0.764706	38	17
1	67916037	67916067	14	2.214286	0.571429	31	28
1	67949502	67949531	14	2.142857	0.333333	30	39
1	67950772	67950814	18	2.388889	0.777778	43	18
1	67955289	67955335	21	2.333333	0	47	0
1	67969815	67969892	22	3.545455	0.25	78	32
1	67978037	67978061	10	2.5	0	25	0
1	67978199	67978225	14	1.928571	0.45098	27	51
1	68000940	68000978	20	1.95	1	39	38
1	68017220	68017273	20	2.7	0.298246	54	57
1	68021251	68021282	17	1.941176	0.4375	32	64
1	68021698	68021722	10	2.5	0.692308	25	52
1	68036599	68036641	14	3	0.193548	43	62
1	68070749	68070784	19	1.947368	0.052632	36	57
1	68078298	68078328	16	1.9375	0.225806	31	31
1	68081876	68081934	12	4.933333	1	59	27
1	68082243	68082324	20	4.285714	1	82	50
1	68105283	68105311	15	1.933333	0.058824	29	51
1	68135352	68135381	14	2.142857	0.454545	30	22
1	68136769	68136815	19	2.473684	0.096774	47	31
1	68141092	68141126	16	2.1875	0.423729	35	59
1	68142245	68142274	14	2.142857	1	30	16
1	68147462	68147510	24	2.041667	0.185185	49	54
1	68150883	68150913	14	2.214286	0.522388	31	67
1	68172320	68172349	16	1.9375	1	30	13
1	68175498	68175939	26	17.931034	1	442	6
1	68191058	68191082	13	1.923077	0.111111	25	36
1	68192540	68192598	24	2.458333	0.255814	59	43
1	68228368	68228399	14	2.357143	1	32	21
1	68230361	68230395	14	2.5	0.897436	35	39
1	68253065	68253167	50	2.1	0.105263	103	38
1	68255981	68256005	12	2.083333	1	25	16
1	68271901	68271931	15	2.066667	0.612903	31	31
1	68273115	68273154	19	2.157895	0.428571	40	7
1	68279584	68279614	14	2.214286	1	31	9
1	68287468	68287514	15	3.133333	0.314286	47	35
1	68296441	68296470	12	2.5	1	30	43
1	68299174	68299215	19	2.3	0.341176	42	85
1	68311463	68311496	16	2.125	0.272727	34	55
1	68314888	68314928	21	1.952381	0.619048	41	21
1	68315087	68315129	23	1.913043	0.529412	43	17
1	68315799	68315827	15	1.933333	0.446809	29	47
1	68319113	68319187	24	3.12	1	75	50
1	68324159	68324195	14	2.642857	0.761905	37	42
1	68339853	68339887	11	3.166667	1	35	20
1	68346944	68346972	15	2	0.625	29	16
1	68355517	68355546	16	1.9375	1	30	3
1	68383737	68383788	24	2.25	1	52	17
1	68389391	68389468	39	2	0.185185	78	27
1	68391758	68391806	24	2.041667	0.5	49	16
1	68395900	68395980	12	7	0.555556	81	36
1	68410107	68410195	44	2.068182	0.015873	89	63
1	68456272	68456421	81	1.851852	0.268293	150	41
1	68458840	68458878	16	2.5625	1	39	10
1	68458882	68458957	21	3.6	0.5	76	4
1	68464410	68464470	23	2.708333	1	61	3
1	68479026	68479052	13	2.076923	0	27	0
1	68490479	68490551	16	4.181818	1	73	2
1	68492090	68492132	22	1.954545	0.304348	43	46
1	68497945	68498015	35	2.028571	0.428571	71	49
1	68498085	68498203	60	1.983333	0.285714	119	28
1	68501773	68501815	15	2.933333	1	43	11
1	68511085	68511115	15	2.133333	0.2	31	15
1	68514414	68514440	14	1.928571	1	27	7
1	68534366	68534406	17	2.529412	0.75	41	16
1	68538531	68538571	21	2	1	41	21
1	68540832	68540875	23	1.913043	0.529412	44	17
1	68545349	68545483	34	3.970588	0.809524	135	21
1	68546126	68546170	23	2	1	45	8
1	68551652	68551696	21	2.142857	0.609756	45	41
1	68563480	68563536	18	3.157895	0.461538	57	26
1	68576377	68576439	14	4.642857	1	63	19
1	68605993	68606028	18	2	0.102041	36	49
1	68619731	68619769	19	2.052632	0.666667	39	42
1	68628875	68628918	17	2.705882	0.692308	44	26
1	68630964	68631004	18	2.277778	0.416667	41	48
1	68661827	68661860	15	2.333333	0	34	0
1	68677032	68677076	21	2.142857	0.304348	45	23
1	68686440	68686481	18	2.444444	1	42	11
1	68690628	68690669	21	2	0.764706	42	34
1	68693432	68693458	12	2.25	0.125	27	32
1	68694330	68694360	11	2.909091	1	31	16
1	68698265	68698320	16	3.5	0.910448	56	67
1	68725516	68725556	22	1.909091	0.652174	41	23
1	68760915	68760947	11	3	1	33	21
1	68766466	68766509	16	2.722222	1	44	50
1	68770246	68770278	16	2.125	0.764706	33	51
1	68777861	68777915	10	5.666667	1	55	36
1	68782231	68782266	18	2.055556	0	36	0
1	68789781	68789812	17	1.941176	1	32	12
1	68796730	68796763	17	2	1	34	44
1	68804221	68804255	17	2.058824	0.435897	35	39
1	68813823	68813937	39	2.930233	0.047619	115	42
1	68813957	68814046	42	2.142857	0.047619	90	42
1	68819195	68819229	18	2	0	35	4
1	68825486	68825515	14	2.142857	0.5	30	40
1	68840842	68840878	18	2.166667	0.904762	37	42
1	68848817	68848851	18	1.944444	0.62963	35	27
1	68849342	68849392	22	2.409091	0.5	51	20
1	68852585	68852855	61	4.451613	0.296296	271	54
1	68852585	68852855	61	4.451613	0.296296	271	54
1	68853062	68853109	21	2.318182	0.698113	48	53
1	68871037	68871086	24	2.24	0.92	50	50
1	68874337	68874395	29	2.034483	0.714286	59	21
1	68875686	68875710	12	2.083333	0.111111	25	36
1	68880400	68880437	18	2.111111	0.3	38	20
1	68880459	68880519	18	3.388889	1	61	24
1	68888746	68888819	36	2.055556	0.782609	74	46
1	68891066	68891121	18	3.105263	0.75	56	8
1	68900858	68900912	22	2.5	0.314286	55	35
1	68925502	68925587	16	5.411765	1	86	53
1	68963271	68963338	35	1.942857	0.073171	68	41
1	68966091	68966152	31	2	0.2	62	50
1	68974481	68974506	11	2.363636	0	26	0
1	68982923	68982959	20	1.95	0	37	10
1	68995680	68995712	15	2.2	1	33	6
1	69038972	69039011	16	2.5	0.714286	40	49
1	69043505	69043556	24	2.208333	0	52	30
1	69045102	69045144	13	3.133333	0.241379	43	29
1	69056655	69056687	16	2.0625	0.142857	33	21
1	69059999	69060031	17	1.941176	0.230769	33	39
1	69061612	69061641	15	2	0.103448	30	29
1	69061956	69061995	21	1.904762	0.4	40	50
1	69075308	69075420	36	3.128205	0.263158	113	19
1	69087532	69087579	13	3.769231	1	48	6
1	69119307	69119347	14	2.928571	0.906977	41	43
1	69122509	69122541	12	2.833333	1	33	9
1	69124936	69125036	14	7.4	1	101	2
1	69126250	69126274	13	1.923077	1	25	40
1	69129896	69129944	16	3.0625	1	49	34
1	69140201	69140350	80	1.875	0.571429	150	28
1	69142699	69142732	17	2	0	34	28
1	69156806	69156874	18	3.842105	0.913043	69	46
1	69230613	69230776	14	11.714286	0	164	0
1	69245792	69245899	55	2	0.466667	108	45
1	69271233	69271284	17	3.117647	0.433962	52	53
1	69280961	69281085	12	10.866667	0.384615	125	26
1	69283886	69284015	41	3.166667	0.090909	130	44
1	69325313	69325354	20	2.1	0.65	42	40
1	69329853	69329908	22	2.590909	0.015385	56	65
1	69363784	69364043	13	19.904762	0.428571	260	7
1	69364367	69364409	18	2.388889	0.733333	43	15
1	69365565	69365618	18	3.105263	0.391304	54	23
1	69370526	69370568	22	2.045455	0.636364	43	22
1	69385100	69385138	20	1.95	0.210526	39	38
1	69395727	69395831	52	2.019231	0.142857	105	28
1	69419259	69419313	26	2.115385	0.490909	55	55
1	69426439	69426473	18	2.055556	0.6	35	25
1	69437240	69437281	22	1.909091	0.135135	42	37
1	69438286	69438328	17	2.647059	0.2	43	15
1	69466452	69466497	25	1.96	0.578947	46	19
1	69472496	69472521	12	2.166667	0.621622	26	37
1	69484596	69484647	18	3	0.945946	52	37
1	69484982	69485051	31	2.354839	1	70	20
1	69489096	69489138	14	3.285714	0	43	18
1	69495912	69495948	19	2	0.230769	37	26
1	69510326	69510366	16	2.5625	1	41	31
1	69519263	69519301	11	3.727273	0.6	39	25
1	69529038	69529140	36	2.861111	0.162791	103	43
1	69529341	69529391	24	2.125	0.857143	51	42
1	69550878	69550936	30	2	0.35	59	40
1	69553245	69553287	22	1.954545	0.111111	43	45
1	69559287	69559352	20	3.083333	0.189189	66	37
1	69574872	69574916	18	2.578947	0	45	0
1	69596435	69596472	20	1.9	0.130435	38	23
1	69598822	69598876	20	2.857143	0.666667	55	6
1	69612585	69612616	15	2.133333	0.428571	32	21
1	69622518	69622572	24	2.333333	0.428571	55	35
1	69624674	69624712	16	2.5	1	39	2
1	69628396	69628420	13	1.923077	0.5	25	32
1	69641724	69641763	21	1.952381	1	40	25
1	69657554	69657638	14	6.1875	0.789474	85	19
1	69659169	69659325	86	1.837209	0.333333	157	30
1	69677703	69677792	44	2.045455	0.052632	90	38
1	69686379	69686425	10	4.666667	0	47	4
1	69686517	69686552	14	2.571429	0	36	0
1	69690437	69690505	20	3.45	1	69	39
1	69693195	69693235	17	2.529412	0.555556	41	9
1	69693257	69693307	14	3.5625	1	51	11
1	69694075	69694176	24	4.25	0.142857	102	35
1	69697654	69697684	16	1.9375	0.294118	31	34
1	69720124	69720167	17	2.588235	1	44	13
1	69732228	69732309	38	2.315789	0.9	82	20
1	69733188	69733228	21	1.952381	0.307692	41	26
1	69744770	69744825	21	2.681818	0	56	50
1	69744846	69744884	20	2	1	39	23
1	69770112	69770172	22	2.772727	0.684211	61	19
1	69775896	69775925	10	3	1	30	23
1	69775989	69776026	21	1.904762	1	38	21
1	69785530	69785575	15	2.941176	1	46	15
1	69799069	69799095	14	1.928571	0.647059	27	17
1	69799590	69799618	15	2	0.333333	29	30
1	69817602	69817628	13	2.076923	1	27	11
1	69831764	69831815	26	2	0.1	52	20
1	69842183	69842251	11	5.933333	1	69	63
1	69842662	69842701	20	2.1	0.263158	40	19
1	69844540	69844590	23	2.347826	0.4	51	10
1	69851389	69851455	17	3.842105	0.555556	67	9
1	69860453	69860488	17	2.176471	0.157895	36	38
1	69863405	69863448	24	1.916667	0.294118	44	17
1	69880072	69880104	16	2.0625	0	33	36
1	69901722	69901759	19	2.052632	0.5	38	28
1	69914206	69914255	14	3.411765	1	50	2
1	69927160	69927200	14	3	1	41	19
1	69935986	69936025	21	1.952381	0.333333	40	15
1	69955215	69955245	12	2.583333	0.6	31	15
1	69960206	69960282	24	3.296296	0.2	77	25
1	69964543	69964598	27	2.222222	0.2	56	20
1	69992325	69992389	24	2.708333	1	65	7
1	69996930	69996955	11	2.363636	0.117647	26	34
1	69997905	69997945	21	2.047619	0.377778	41	45
1	70001751	70001789	16	2.5	1	39	10
1	70004279	70004316	20	2	1	38	15
1	70009997	70010044	24	2	0.489362	48	47
1	70014798	70014866	35	1.971429	0.365854	69	41
1	70046032	70046069	20	1.9	0.428571	38	7
1	70061097	70061122	11	2.363636	1	26	19
1	70069961	70069993	15	2.266667	0.2	33	30
1	70088497	70088545	24	2.041667	0	49	32
1	70096203	70096243	22	1.909091	0.384615	41	13
1	70096570	70096595	11	2.363636	1	26	7
1	70106052	70106095	23	1.913043	0.25	44	24
1	70113727	70113773	16	3	0	47	12
1	70122629	70122693	28	2.428571	0.935484	65	31
1	70151996	70152040	19	2.4	0.619048	45	21
1	70153193	70153252	28	2.214286	0.571429	60	14
1	70174846	70174875	13	2.307692	1	30	20
1	70175492	70175661	88	1.943182	0.615385	170	26
1	70186483	70186522	11	3.818182	1	40	5
1	70188650	70188694	22	2.090909	0.157895	45	19
1	70207119	70207149	16	1.9375	1	31	22
1	70220883	70221004	60	2.033333	0.466667	122	30
1	70221467	70221495	15	1.933333	0.538462	29	26
1	70222827	70222861	14	2.5	1	35	17
1	70244551	70244731	32	5.714286	1	181	28
1	70253632	70253690	11	5.076923	0.894737	59	57
1	70254535	70254600	24	2.75	0.090909	66	22
1	70263594	70263623	11	2.666667	1	30	20
1	70274549	70274595	16	3.125	0.225806	47	31
1	70296082	70296106	10	2.5	0.2	25	20
1	70305464	70305506	13	3.2	0.333333	43	6
1	70306666	70306692	12	2.25	0.333333	27	21
1	70330011	70330046	12	3	1	36	33
1	70340800	70340829	15	2	0.454545	30	22
1	70343476	70343500	12	2.083333	0.555556	25	36
1	70375836	70375860	13	1.923077	0.428571	25	28
1	70376160	70376197	17	2.235294	0.258065	38	62
1	70377676	70377716	18	2.277778	0.263158	41	19
1	70380222	70380286	34	1.911765	0	65	14
1	70385639	70385681	17	2.529412	0.068493	43	73
1	70411629	70411671	19	2.368421	0.538462	43	26
1	70422709	70422776	35	1.942857	1	68	13
1	70432130	70432162	16	2.125	1	33	33
1	70438596	70438673	14	5.5	1	78	3
1	70439116	70439150	13	2.692308	0	35	0
1	70442550	70442602	26	2.038461	0.333333	53	33
1	70443970	70444025	21	2.761905	1	56	69
1	70455883	70455909	13	2.076923	1	27	7
1	70467026	70467072	22	2.181818	0.714286	47	14
1	70486533	70486574	14	3.142857	1	42	26
1	70521917	70521948	15	2.133333	0.217391	32	46
1	70526657	70526843	94	2.031915	0.45	187	40
1	70527793	70527822	11	2.666667	1	30	13
1	70535235	70535297	24	2.625	0.351351	63	37
1	70569548	70569575	13	2.153846	1	28	17
1	70573779	70573803	13	1.923077	0	25	0
1	70574421	70574506	44	2	0.058824	86	34
1	70579282	70579328	24	1.958333	0	47	24
1	70580107	70580159	24	2.208333	0.566667	53	60
1	70581464	70581509	23	2	0.133333	46	30
1	70585616	70585671	28	2	0.5625	56	32
1	70596294	70596328	17	2.058824	0.62963	35	27
1	70597558	70597598	19	2.157895	0.809524	41	21
1	70598113	70598166	21	2.681818	1	54	11
1	70599839	70599869	12	2.583333	0.454545	31	22
1	70621276	70621326	26	1.961538	0.181818	51	22
1	70624673	70624729	28	2.071429	1	57	15
1	70631841	70631872	15	2.133333	0.333333	32	18
1	70632588	70632625	17	2.294118	1	38	18
1	70634328	70634357	15	2	0.069767	30	43
1	70634788	70634819	16	2	0.647059	32	34
1	70637357	70637398	22	1.909091	0.783784	42	37
1	70648182	70648208	14	1.928571	0.222222	27	18
1	70649184	70649253	21	3.208333	0.9375	70	32
1	70656360	70656405	24	2	0	46	8
1	70673624	70673743	59	2.033898	0.215686	120	51
1	70682813	70682858	17	2.941176	1	46	17
1	70683644	70683690	13	3.5	1	47	19
1	70701001	70701047	13	3.466667	0.75	47	16
1	70701989	70702030	11	3.833333	1	42	11
1	70711646	70711703	30	1.966667	0.515152	58	33
1	70726588	70726628	20	2.1	0.357143	41	28
1	70733348	70733377	16	1.9375	0.625	30	32
1	70760912	70760947	14	2.714286	0	36	0
1	70766712	70766756	18	2.473684	0.2	45	10
1	70766852	70766914	30	2.1	1	63	23
1	70774808	70774866	30	1.966667	0.428571	59	56
1	70781363	70781389	14	1.928571	1	27	33
1	70783614	70783698	43	2	0.172414	85	29
1	70793734	70793770	14	2.714286	1	37	16
1	70808295	70808337	18	2.388889	0.7	43	40
1	70814459	70814512	20	2.666667	0.375	54	16
1	70822780	70822809	15	2	1	30	3
1	70823308	70823333	13	2	0.132075	26	53
1	70832849	70832941	28	3.448276	0.744681	93	47
1	70854648	70854730	16	5.055555	0.965517	83	58
1	70881955	70881983	15	1.933333	1	29	13
1	70898675	70898702	13	2.153846	0.6	28	35
1	70908735	70908815	23	3.521739	0.157895	81	19
1	70913242	70913275	16	2.25	0	34	0
1	70918672	70918731	30	2	0.098039	60	51
1	70919828	70919926	18	5.476191	0.058824	99	17
1	70920224	70920263	14	2.857143	0.714286	40	14
1	70920838	70920909	28	2.571429	0.6875	72	32
1	70933967	70934051	43	1.976744	0.71875	85	64
1	70968454	70968502	24	2.125	0.333333	49	12
1	70984651	70984687	19	1.947368	0.777778	37	18
1	70985597	70985646	19	2.65	1	50	12
1	71000736	71000866	33	4.083333	1	131	28
1	71017479	71017511	15	2.2	0.333333	33	18
1	71032025	71032130	35	3.026316	0.419355	106	31
1	71033480	71033516	18	2.111111	0.384615	37	26
1	71067119	71067186	34	2	0.466667	68	30
1	71075585	71075617	10	3.272727	0	33	0
1	71082726	71082769	22	2	0.102041	44	49
1	71084443	71084496	21	2.619048	0.8	54	10
1	71090356	71090482	37	3.358974	0.5	127	16
1	71099061	71099091	15	2.066667	0.744681	31	47
1	71112179	71112236	17	3.529412	0.454545	58	11
1	71112256	71112917	34	19.375	0.416667	662	24
1	71112982	71113638	26	25.53125	0.473684	657	19
1	71113717	71113755	18	2.166667	0	39	10
1	71113860	71114174	16	19.433332	0.333333	315	3
1	71116467	71116530	16	3.666667	0.68	64	25
1	71123738	71123822	26	3.137931	1	85	37
1	71137378	71137407	11	2.666667	0.212121	30	33
1	71163288	71163494	14	15.375	1	207	28
1	71174262	71174291	16	1.9375	0.625	30	32
1	71177818	71177888	27	2.6	0.466667	71	15
1	71177990	71178056	21	3.333333	1	67	10
1	71214528	71214559	16	2	1	32	9
1	71222146	71222206	31	2.129032	0.294118	61	17
1	71227066	71227124	27	2.185185	0.083333	59	24
1	71229089	71229171	27	3.074074	0.106383	83	47
1	71230917	71230961	12	3.5	0.589744	45	39
1	71233092	71233145	22	2.454545	0.043478	54	23
1	71256440	71256554	59	2	0.44186	115	43
1	71267152	71267210	19	3.095238	0.071429	59	28
1	71267240	71267324	45	2	1	85	8
1	71267502	71267539	17	2.294118	1	38	5
1	71269214	71269329	59	1.966102	0.127273	116	55
1	71272252	71272411	56	2.875	0.019608	160	51
1	71273019	71273063	20	2.3	0.138462	45	65
1	71275500	71275540	21	1.952381	0.307692	41	26
1	71278133	71278187	27	2.074074	0	55	24
1	71298883	71299067	89	2.078652	0.166667	185	36
1	71305380	71305452	24	2.892857	0.478261	73	23
1	71334636	71334664	15	2	0.068966	29	58
1	71358521	71358553	13	2.692308	1	33	9
1	71379656	71379685	15	2	0	30	40
1	71379750	71379803	23	2.375	0	54	14
1	71383640	71383679	20	2	0.5	40	40
1	71385829	71385883	26	2.115385	0.828571	55	35
1	71399052	71399080	12	2.5	0.25	29	16
1	71409730	71409787	30	1.933333	0.625	58	16
1	71424915	71424954	18	2.222222	0.375	40	32
1	71429834	71429936	55	1.909091	0.5	103	44
1	71446918	71446966	22	2.26087	1	49	22
1	71451484	71451531	25	1.92	0.265306	48	49
1	71456122	71456166	23	2	1	45	8
1	71478898	71479040	77	1.857143	0.363636	143	22
1	71484430	71484487	30	2	0.666667	58	18
1	71487600	71487639	19	2.157895	0.545455	40	22
1	71488387	71488440	24	2.333333	0.853659	54	41
1	71492311	71492363	17	2.95	0.666667	53	6
1	71497935	71497985	24	2.125	0.05	51	40
1	71525414	71525469	12	4.916667	0.666667	56	6
1	71527457	71527523	34	1.970588	0.15	67	40
1	71551431	71551464	17	2	0.214286	34	28
1	71559535	71559576	21	2	0.404255	42	47
1	71561173	71561215	21	2.095238	0.083333	43	24
1	71570379	71570441	33	1.909091	0.025641	63	39
1	71571393	71571433	21	1.952381	0.5	41	16
1	71571578	71571626	25	1.96	0.5	49	32
1	71581312	71581375	17	3.764706	0.056604	64	53
1	71583782	71583819	12	3.166667	0.444444	38	18
1	71584066	71584126	28	2.321429	1	61	37
1	71591573	71591600	14	2	1	28	28
1	71594859	71594892	15	2.266667	0.545455	34	22
1	71600092	71600141	26	1.923077	0.272727	50	44
1	71613843	71613901	21	2.913043	0.625	59	16
1	71614994	71615027	16	2.1875	0.375	34	16
1	71630938	71630996	26	2.269231	0.884615	59	52
1	71646448	71646475	13	2.153846	0.735849	28	53
1	71664459	71664485	13	2.076923	0.517241	27	29
1	71666635	71666666	15	2.133333	1	32	40
1	71677912	71677948	18	2.111111	1	37	18
1	71690707	71690777	36	1.972222	0.085714	71	35
1	71697239	71697272	11	3.083333	1	34	11
1	71697407	71697471	21	3.142857	0.111111	65	27
1	71699048	71699080	15	2.2	0.636364	33	33
1	71702238	71702262	11	2.272727	1	25	36
1	71702278	71702308	15	2.133333	1	31	38
1	71707947	71707984	20	1.9	0.148148	38	54
1	71717534	71717567	16	2.125	0.36	34	25
1	71739706	71739747	14	3	0.909091	42	44
1	71748907	71748934	14	2	1	28	14
1	71754218	71754248	13	2.384615	1	31	9
1	71758837	71758892	13	4.538462	1	56	51
1	71779083	71779130	26	1.961538	0.8	48	20
1	71784437	71784487	20	2.75	0.133333	51	30
1	71793409	71793452	20	2.2	1	44	15
1	71796087	71796118	16	2	0.409836	32	61
1	71797327	71797352	11	2.363636	1	26	26
1	71800767	71800799	17	2	1	33	18
1	71803208	71803256	12	4.166667	1	49	63
1	71810327	71810367	20	2.1	1	41	29
1	71812237	71812288	19	2.636364	1	52	34
1	71833550	71833604	29	1.931034	0.166667	55	24
1	71849315	71849345	16	1.9375	1	31	12
1	71858234	71858262	14	2.071429	0.205882	29	68
1	71860467	71860516	22	2.272727	0	50	48
1	71861653	71861683	16	2	0.333333	31	18
1	71877716	71877825	53	2.075472	0.157895	110	38
1	71884324	71884367	20	2.2	0.368421	44	19
1	71894312	71894340	14	2.071429	0	29	0
1	71894341	71894382	18	2.333333	0	42	0
1	71896459	71896564	53	2	0.396825	106	63
1	71896741	71896782	14	3	0.125	42	16
1	71897511	71897566	29	1.931034	0.333333	56	21
1	71908300	71908338	12	3.25	1	39	2
1	71924714	71924746	14	2.5	0	33	0
1	71933735	71933773	16	2.5625	1	39	7
1	71951726	71951765	19	2.105263	0.25	40	40
1	71965112	71965164	19	2.75	0.5	53	4
1	71966279	71966315	19	1.947368	0.333333	37	15
1	71966574	71966613	18	2.277778	1	40	7
1	71979408	71979443	13	2.769231	0.180328	36	61
1	71985412	71985445	18	1.944444	1	34	2
1	71988831	71988929	51	1.941176	0.76	99	50
1	71988960	71989004	22	2.136364	0.142857	45	35
1	71993557	71993590	17	2	1	34	20
1	72001084	72001124	19	2.157895	0.151515	41	33
1	72010225	72010269	21	2.142857	0.578947	45	19
1	72018189	72018226	11	3.416667	1	38	13
1	72018268	72018317	21	2.428571	0.333333	50	18
1	72024287	72024338	23	2.26087	0.133333	52	30
1	72036613	72036707	47	2.021277	0.030303	95	33
1	72048763	72048789	14	1.928571	1	27	29
1	72068800	72068875	38	2	0.214286	76	28
1	72072608	72072641	14	2.5	1	34	17
1	72080414	72080459	19	2.421053	0.155556	46	45
1	72081853	72081886	17	2.058824	0.09375	34	64
1	72108056	72108093	14	2.785714	0.888889	38	36
1	72111876	72111925	14	3.571429	1	50	18
1	72113203	72113237	17	2.058824	0.888889	35	36
1	72124470	72124500	10	3.2	0.2	31	15
1	72138070	72138114	21	2.142857	0.428571	45	21
1	72140722	72140770	13	3.625	0.333333	49	24
1	72141090	72141144	14	3.928571	0.6	55	15
1	72153993	72154143	14	10.722222	1	151	9
1	72155467	72155547	14	5.5	0	81	4
1	72160219	72160245	12	2.25	0	27	14
1	72168274	72168307	17	2	1	34	8
1	72195488	72195543	23	2.5	1	56	16
1	72201310	72201343	14	2.428571	1	34	32
1	72205171	72205216	12	4	1	46	15
1	72222069	72222117	25	2.04	1	49	16
1	72226208	72226250	16	2.705882	0.294118	43	17
1	72256910	72256949	16	2.5	0	40	4
1	72257246	72257290	20	2.4	0.333333	45	12
1	72275418	72275443	10	2.6	1	26	42
1	72277255	72277279	11	2.272727	1	25	8
1	72295312	72295383	39	1.923077	0.652174	72	23
1	72296837	72296866	15	2	0.333333	30	39
1	72301338	72301372	17	2.117647	0.096774	35	31
1	72302111	72302153	20	2.25	1	43	13
1	72302570	72302632	33	1.969697	0.884615	63	52
1	72303151	72303193	21	2.095238	0.181818	43	22
1	72318573	72318602	16	1.9375	0.538462	30	26
1	72326890	72326920	14	2.214286	0.142857	31	21
1	72331203	72331234	16	2	0.510204	32	49
1	72332816	72332856	21	1.952381	0.6	41	45
1	72334456	72334510	27	2.037037	0.860465	55	43
1	72342212	72342240	15	1.933333	0.882353	29	51
1	72342819	72342851	16	2.0625	1	33	15
1	72364298	72364337	16	2.470588	0.411765	40	17
1	72364361	72364454	47	2	0.037037	94	27
1	72364530	72364694	17	9.809524	0	165	8
1	72364997	72365022	13	2	1	26	53
1	72371026	72371096	18	4.105263	1	71	15
1	72387298	72387422	32	3.810811	0.333333	125	12
1	72393024	72393187	44	3.717391	0.4375	164	32
1	72393719	72393766	24	2	0.741935	48	31
1	72393770	72394189	34	12.12	0.263158	420	19
1	72396831	72396866	18	2	0.1875	36	32
1	72401839	72401888	26	1.961538	0.166667	50	24
1	72408919	72408990	10	6.615385	0.857143	72	28
1	72439561	72439612	22	2.391304	0.875	52	16
1	72460211	72460244	14	2.5	1	34	14
1	72468625	72468667	20	2.2	0.470588	43	34
1	72478490	72478560	20	3.55	1	71	19
1	72481353	72481380	14	2	0	28	0
1	72482763	72482803	11	3.666667	1	41	14
1	72487343	72487372	13	2.307692	1	30	16
1	72488205	72488262	15	3.722222	0.818182	58	11
1	72493223	72493255	15	2.333333	0	33	0
1	72507335	72507387	15	3.3	1	53	16
1	72507479	72507581	19	5.153846	1	103	1
1	72507634	72507667	17	2	1	34	2
1	72507679	72507740	34	1.941176	0	62	12
1	72512274	72512304	16	1.9375	0	31	12
1	72548374	72548410	16	2.352941	1	37	10
1	72553286	72553320	12	2.846154	1	35	5
1	72554250	72554277	12	2.333333	0.5	28	28
1	72576743	72576773	16	1.9375	1	31	16
1	72579119	72579163	21	2.142857	1	45	8
1	72594396	72594428	16	2.125	0.25	33	48
1	72598162	72598191	13	2.307692	1	30	16
1	72598206	72598235	15	2.066667	1	30	40
1	72598808	72598846	18	2.166667	0.642857	39	28
1	72600404	72600433	15	2	1	30	3
1	72606124	72606153	10	3	0.565217	30	46
1	72611754	72611792	16	2.4375	0.545455	39	22
1	72617000	72617036	18	2.055556	0	37	20
1	72624164	72624229	34	1.941176	0.527273	66	55
1	72640630	72640673	21	2.095238	1	44	4
1	72644374	72644408	14	2.571429	1	35	14
1	72687841	72687894	27	2	0.033333	54	60
1	72691582	72691612	16	2	0.727273	31	22
1	72727139	72727172	17	2	0	34	16
1	72732024	72732070	25	1.92	0.225806	47	31
1	72732297	72732329	17	1.941176	0.111111	33	27
1	72737412	72737454	21	2.047619	0.28	43	50
1	72748534	72748589	24	2.36	0.530864	56	81
1	72748788	72748845	20	2.909091	0.428571	58	21
1	72758923	72758973	20	2.65	0.153846	51	26
1	72774691	72774791	49	2.081633	0.185185	101	27
1	72778088	72778387	16	19.454546	0.619048	300	21
1	72786052	72786088	19	1.947368	0.565217	37	23
1	72796938	72796990	26	2.076923	1	53	16
1	72840078	72840139	15	4.176471	0.971429	62	70
1	72843350	72843433	42	2	0.388889	84	36
1	72844206	72844238	16	2.0625	1	33	3
1	72847061	72847171	55	2.054545	0.348837	111	43
1	72858910	72858979	35	2	0.517241	70	29
1	72860499	72860545	19	2.526316	0.05	47	40
1	72875790	72875826	19	1.947368	0.448276	37	29
1	72885537	72885589	12	4.384615	1	53	16
1	72891450	72891513	32	2	0.096774	64	31
1	72906446	72906483	17	2.294118	1	38	18
1	72908301	72908348	23	2.086957	0.047619	48	42
1	72917346	72917387	21	2.095238	0.75	42	16
1	72933697	72933731	18	1.944444	1	35	8
1	72937030	72937093	29	2.322581	0.8	64	60
1	72941736	72941766	14	2.285714	0.142857	31	21
1	72944060	72944107	25	1.96	0.6	48	10
1	72949139	72949178	21	1.952381	0.62963	40	27
1	72979639	72979677	20	2	1	39	20
1	72986348	72986422	32	2.40625	0.37931	75	58
1	73010798	73010829	16	2	1	32	25
1	73017363	73017429	34	2	0.555556	67	18
1	73019840	73019990	29	5.28125	0	151	16
1	73032328	73032355	14	2	0.5	28	28
1	73053492	73053533	20	2.1	0.533333	42	30
1	73067047	73067084	12	3.333333	0.5	38	20
1	73083406	73083436	14	2.285714	0.2	31	15
1	73111409	73111446	19	2.105263	0.5	38	20
1	73111820	73111868	20	2.619048	1	49	18
1	73118505	73118553	12	3.928571	0.875	49	32
1	73178437	73178472	19	1.947368	1	36	11
1	73185935	73185959	13	1.923077	1	25	8
1	73188492	73188566	22	3.434783	0.384615	75	26
1	73188752	73188792	21	2.047619	0.652174	41	23
1	73189275	73189321	21	2.272727	0.826087	47	23
1	73197892	73197922	15	2.066667	0.454545	31	22
1	73199959	73200011	11	4.833333	0.304348	53	46
1	73200928	73200966	20	1.95	0.411765	39	17
1	73201164	73201199	16	2.25	1	36	11
1	73202749	73202812	26	2.576923	0.481481	64	27
1	73222579	73222610	15	2.133333	0.088235	32	68
1	73222720	73222750	14	2.285714	0	31	0
1	73244134	73244175	21	2.047619	0.3	42	40
1	73249185	73249214	15	2	0.103448	30	29
1	73254593	73254617	13	1.923077	1	25	16
1	73257136	73257165	16	1.9375	0.368421	30	19
1	73289154	73289200	23	2.086957	0.142857	47	14
1	73290830	73290874	23	1.956522	0.081081	45	37
1	73298467	73298513	15	3.058824	1	47	17
1	73318676	73318726	22	2.318182	0.235294	51	34
1	73327685	73327715	16	2	1	31	9
1	73347256	73347292	19	1.947368	0.2	37	45
1	73352814	73352872	21	2.857143	1	59	13
1	73354215	73354269	27	2.037037	0.288889	55	45
1	73362498	73362543	22	2.227273	0.529412	46	17
[truncated: 14,992,297 more chars]
