# Supplementary material for: Stimulation of Gross Chromosomal Rearrangements by the Human CEB1 and CEB25 Minisatellites in Saccharomyces cerevisiae Depends on G-Quadruplexes or Cdc13
Source: PLoS Genet. 2012 Nov 1;8(11):e1003033. doi: 10.1371/journal.pgen.1003033 (PMC3486850; doi:10.1371/journal.pgen.1003033)
Supplement: Table S5 — G-quadruplex forming human minisatellites. In addition to the basic information provided in Table S4, this table give the number of non-overlapping potential G-quadruplex-forming sequences for each minisatellite when searching for 4 runs of 3 Gs in a maximum of 30, 40, 50, or 100 bp sliding window (G4< = 30, G4< = 40, G4< = 50, G4< = 100, respectively)(see Materials and Methods). The number of G-quadruplexe-forming sequence per motif is also provided for the search performed with each window (last 4 lanes). The column “G4strand” indicates if the G-quadruplex-forming sequence was present in the Watson strand (G) or the Crick strand (C). Analyses presented in the Results section and in Figure 6 have been performed using data obtained with the most stringent search parameter (window ≤30 bp). (TXT) [file pgen.1003033.s013.txt]

Chr	Start	End	MotifSize	CopyNumber	GCbias	ArrayLength	percentGC	G4Strand	G4<=30	G4<=40	G4<=50	G4<=100	G4_30perMotif	G4_40perMotif	G4_50perMotif	G4_100perMotif
1	30838423	30838555	10	13.076923	1	133	66	G	21	21	21	21	1.605882362	1.605882362	1.605882362	1.605882362
1	238046934	238047033	10	9.818182	0.777778	100	90	G	17	17	17	17	1.731481449	1.731481449	1.731481449	1.731481449
1	238920447	238920565	10	11.9	1	119	67	G	19	19	19	19	1.596638655	1.596638655	1.596638655	1.596638655
1	42648950	42649036	10	8.307693	0.925926	87	81	G	12	12	12	12	1.444444324	1.444444324	1.444444324	1.444444324
1	21659085	21659250	10	16.916666	0.971014	166	69	G	10	14	14	17	0.591133028	0.82758624	0.82758624	1.004926148
1	113609374	113609437	10	6.4	1	64	71	C	9	9	9	9	1.40625	1.40625	1.40625	1.40625
1	2806456	2806633	10	17.75	0.971014	178	69	G	11	12	14	16	0.61971831	0.676056338	0.788732394	0.901408451
1	216649065	216649107	10	4.166667	1	43	79	G	7	7	7	7	1.679999866	1.679999866	1.679999866	1.679999866
1	235264877	235264989	10	11.384615	1	113	71	G	15	16	16	16	1.317567612	1.405405453	1.405405453	1.405405453
1	203593532	203593620	10	8.5	1	89	59	G	12	12	12	12	1.411764706	1.411764706	1.411764706	1.411764706
1	16410098	16410140	10	4.3	0.55	43	80	C	6	6	6	6	1.395348837	1.395348837	1.395348837	1.395348837
1	43833491	43833539	10	4.9	0.373494	49	83	G	5	5	5	5	1.020408163	1.020408163	1.020408163	1.020408163
1	173577982	173578123	10	14	1	142	66	G	16	18	18	18	1.142857143	1.285714286	1.285714286	1.285714286
1	203059528	203059555	10	2.8	1	28	89	G	4	4	4	4	1.428571429	1.428571429	1.428571429	1.428571429
1	18740092	18740124	10	3.4	0.925926	33	81	C	4	4	4	4	1.176470588	1.176470588	1.176470588	1.176470588
1	20512490	20512522	10	3.3	0.777778	33	81	C	4	4	4	4	1.212121212	1.212121212	1.212121212	1.212121212
1	39159449	39159483	10	3.5	1	35	71	G	3	3	3	3	0.857142857	0.857142857	0.857142857	0.857142857
1	88614192	88614245	10	5.727273	1	54	68	G	3	5	5	5	0.523809499	0.873015831	0.873015831	0.873015831
1	203290862	203290984	10	12	1	123	64	C	7	11	11	11	0.583333333	0.916666667	0.916666667	0.916666667
1	2843092	2843825	10	72.368423	0.393939	734	66	G	13	39	50	59	0.179636359	0.538909076	0.690909072	0.815272705
1	13442304	13442357	10	5.363636	1	54	66	G	5	5	5	5	0.932203453	0.932203453	0.932203453	0.932203453
1	13663159	13663212	10	5.363636	1	54	66	G	5	5	5	5	0.932203453	0.932203453	0.932203453	0.932203453
1	182269077	182269129	10	5.3	1	53	69	G	3	3	3	3	0.566037736	0.566037736	0.566037736	0.566037736
1	19812501	19812526	10	2.6	0.694444	26	72	C	2	2	2	2	0.769230769	0.769230769	0.769230769	0.769230769
1	105509160	105509216	10	5.818182	1	57	52	C	4	4	4	4	0.687499979	0.687499979	0.687499979	0.687499979
1	2027139	2027391	10	25.299999	0.96875	253	64	C	19	26	27	27	0.750988172	1.027668025	1.067193718	1.067193718
1	3716326	3716379	10	5.272727	0.742857	54	70	C	2	2	3	3	0.379310364	0.379310364	0.568965547	0.568965547
1	27966021	27966045	10	2.5	1	25	72	C	1	1	1	1	0.4	0.4	0.4	0.4
1	174634561	174634594	10	3.4	0.569892	34	93	C	1	1	1	1	0.294117647	0.294117647	0.294117647	0.294117647
1	175131516	175131559	10	4.5	0.565217	44	69	C	3	3	3	3	0.666666667	0.666666667	0.666666667	0.666666667
1	2159153	2159286	10	13.083333	0.230769	134	78	G	0	0	0	2	0	0	0	0.152866246
1	2159385	2159444	10	6.3	0.428571	60	98	G	3	4	4	4	0.476190476	0.634920635	0.634920635	0.634920635
1	2701506	2701584	10	7.9	0	79	74	G	0	5	5	5	0	0.632911392	0.632911392	0.632911392
1	3118900	3118958	10	5.9	0.69863	59	73	G	0	3	3	3	0	0.508474576	0.508474576	0.508474576
1	8086858	8087269	10	42.599998	0.627119	412	59	G	1	8	23	28	0.02347418	0.187793436	0.539906129	0.657277026
1	11582581	11583056	10	43.214287	0.232877	476	73	G	0	0	1	3	0	0	0.023140495	0.069421486
1	37060876	37060909	10	3.4	0.402985	34	67	G	1	1	1	1	0.294117647	0.294117647	0.294117647	0.294117647
1	109808626	109808673	10	4.9	0.526316	48	76	G	3	3	3	3	0.612244898	0.612244898	0.612244898	0.612244898
1	142539907	142540263	10	36.083332	0.956522	357	46	G	0	0	1	2	0	0	0.027713627	0.055427254
1	142541911	142542479	10	57.666668	0.956522	569	46	G	0	0	1	3	0	0	0.01734104	0.05202312
1	147288016	147288070	10	5.5	0.762712	55	59	G	0	3	3	3	0	0.545454545	0.545454545	0.545454545
1	811210	811814	10	60.466667	0.882353	605	68	C	3	58	58	58	0.049614112	0.959206169	0.959206169	0.959206169
1	2372652	2372688	10	3.7	0.421687	37	83	C	0	1	1	1	0	0.27027027	0.27027027	0.27027027
1	3242343	3242790	10	45.18182	0.387097	448	62	C	0	4	5	15	0	0.088531184	0.110663979	0.331991938
1	5285294	5285390	10	9.7	1	97	58	C	0	3	5	5	0	0.309278351	0.515463918	0.515463918
1	6416452	6416533	10	8.545455	0.565217	82	69	C	5	6	6	6	0.585106352	0.702127622	0.702127622	0.702127622
1	7692051	7692104	10	5.4	0.28	54	75	C	0	3	3	3	0	0.555555556	0.555555556	0.555555556
1	11582581	11583056	10	43.214287	0.232877	476	73	C	0	40	40	40	0	0.925619807	0.925619807	0.925619807
1	11969606	11969653	10	4.8	0.362637	48	91	C	0	2	2	2	0	0.416666667	0.416666667	0.416666667
1	23004875	23005962	10	105.90625	0.772727	1088	44	C	0	1	1	2	0	0.009442313	0.009442313	0.018884627
1	44526341	44526389	10	5.3	0.368421	49	38	C	0	1	1	1	0	0.188679245	0.188679245	0.188679245
1	81969955	81970025	10	7.1	0.694915	71	59	C	1	1	1	2	0.14084507	0.14084507	0.14084507	0.281690141
1	110350583	110350620	10	3.818182	0.714286	38	70	C	1	1	1	1	0.261904749	0.261904749	0.261904749	0.261904749
1	223942896	223943074	10	17.916666	0.830508	179	59	C	0	1	6	10	0	0.055813956	0.334883733	0.558139556
2	30025164	30025467	10	30.4	0.972973	304	74	G	45	47	47	47	1.480263158	1.546052632	1.546052632	1.546052632
2	123615903	123616030	10	12.8	1	128	71	C	22	22	22	22	1.71875	1.71875	1.71875	1.71875
2	208912851	208912929	10	7.909091	0.72973	79	74	C	13	13	13	13	1.643678142	1.643678142	1.643678142	1.643678142
2	239005790	239005832	10	4.3	0.73494	43	83	G	6	6	6	6	1.395348837	1.395348837	1.395348837	1.395348837
2	238768441	238768479	10	3.9	0.761905	39	84	G	5	5	5	5	1.282051282	1.282051282	1.282051282	1.282051282
2	241324706	241325504	10	80.85714	0.363636	799	66	G	35	53	72	75	0.432862206	0.655477055	0.890459395	0.92756187
2	36825307	36825355	10	4.909091	0.397849	49	93	C	6	6	6	6	1.2222222	1.2222222	1.2222222	1.2222222
2	29451659	29451688	10	3	0.670886	30	79	G	3	3	3	3	1	1	1	1
2	152266292	152266320	10	2.9	1	29	62	G	3	3	3	3	1.034482759	1.034482759	1.034482759	1.034482759
2	231089141	231089259	10	11.727273	0.966102	119	59	G	8	8	8	8	0.682170527	0.682170527	0.682170527	0.682170527
2	231502747	231502777	10	3.1	1	31	74	G	3	3	3	3	0.967741935	0.967741935	0.967741935	0.967741935
2	241855771	241855981	10	21.5625	0.571429	211	84	C	25	27	27	27	1.15942029	1.252173913	1.252173913	1.252173913
2	28896326	28896379	10	5.4	0.969231	54	65	G	6	6	6	6	1.111111111	1.111111111	1.111111111	1.111111111
2	209639	209670	10	3.2	0.766234	32	77	C	2	2	2	2	0.625	0.625	0.625	0.625
2	6838266	6838291	10	2.6	0.676471	26	68	C	2	2	2	2	0.769230769	0.769230769	0.769230769	0.769230769
2	109326234	109326283	10	5.1	1	50	72	G	4	4	4	4	0.784313725	0.784313725	0.784313725	0.784313725
2	176795385	176795421	10	3.9	1	37	67	G	3	3	3	3	0.769230769	0.769230769	0.769230769	0.769230769
2	202702088	202702141	10	5.727273	1	54	72	G	5	5	5	5	0.873015831	0.873015831	0.873015831	0.873015831
2	235405874	235405898	10	2.5	0.6	25	100	C	2	2	2	2	0.8	0.8	0.8	0.8
2	2876930	2877048	10	12.416667	1	119	53	G	0	0	0	2	0	0	0	0.161073821
2	11905138	11905506	10	36.833332	0.311475	369	61	G	0	0	4	19	0	0	0.108597289	0.515837123
2	26468124	26468170	10	4.7	0.936508	47	63	G	0	0	1	1	0	0	0.212765957	0.212765957
2	30160600	30160650	10	5.2	0.894737	51	57	G	0	2	2	2	0	0.384615385	0.384615385	0.384615385
2	32221224	32221304	10	8.181818	0.964286	81	56	G	0	1	2	2	0	0.122222225	0.24444445	0.24444445
2	41565083	41565147	10	7.1	0.96875	65	64	G	5	5	5	5	0.704225352	0.704225352	0.704225352	0.704225352
2	57774866	57774944	10	7.692307	0.940298	79	67	G	8	8	8	8	1.040000094	1.040000094	1.040000094	1.040000094
2	84299263	84299527	10	28.210526	1	265	35	G	0	0	0	1	0	0	0	0.035447762
2	92163155	92163198	10	4.4	1	44	56	G	0	1	1	1	0	0.227272727	0.227272727	0.227272727
2	158482096	158482136	10	4.181818	0.805556	41	72	G	2	2	2	2	0.47826089	0.47826089	0.47826089	0.47826089
2	167615454	167615594	10	13	1	141	49	G	0	0	1	2	0	0	0.076923077	0.153846154
2	182616455	182616571	10	10.866667	1	117	52	G	7	10	10	10	0.644171759	0.920245371	0.920245371	0.920245371
2	197462839	197462873	10	3.6	1	35	51	G	0	1	1	1	0	0.277777778	0.277777778	0.277777778
2	230160042	230160085	10	4.4	0.45	44	40	G	0	1	1	1	0	0.227272727	0.227272727	0.227272727
2	239934497	239934774	10	27.928572	0.372549	278	51	G	0	1	3	12	0	0.035805626	0.107416878	0.42966751
2	961627	961670	10	4.4	0.513514	44	74	C	0	2	2	2	0	0.454545455	0.454545455	0.454545455
2	7820156	7820311	10	16	1	156	45	C	0	1	1	1	0	0.0625	0.0625	0.0625
2	11905138	11905506	10	36.833332	0.311475	369	61	C	0	0	1	6	0	0	0.027149322	0.162895933
2	41669195	41669247	10	5.454545	1	53	50	C	0	1	1	1	0	0.183333349	0.183333349	0.183333349
2	92169438	92169485	10	4.583333	0.205882	48	68	C	3	3	3	3	0.654545502	0.654545502	0.654545502	0.654545502
2	105518551	105518599	10	5	0.936508	49	63	C	1	2	2	2	0.2	0.4	0.4	0.4
2	134887776	134887847	10	7.2	0.772152	72	79	C	0	4	4	4	0	0.555555556	0.555555556	0.555555556
2	231456690	231456749	10	5.909091	0.96875	60	64	C	4	4	4	4	0.676923067	0.676923067	0.676923067	0.676923067
2	241137085	241138281	10	120	0.709091	1197	55	C	1	3	6	40	0.008333333	0.025	0.05	0.333333333
3	121359614	121359743	10	13	0.830986	130	71	G	20	20	20	20	1.538461538	1.538461538	1.538461538	1.538461538
3	61398348	61398479	10	13.666667	1	132	57	G	15	15	15	15	1.097560949	1.097560949	1.097560949	1.097560949
3	96253598	96253645	10	4.818182	1	48	68	G	6	6	6	6	1.245282972	1.245282972	1.245282972	1.245282972
3	48603887	48603936	10	5.1	0.538462	50	78	C	6	6	6	6	1.176470588	1.176470588	1.176470588	1.176470588
3	30076171	30076281	10	11.083333	1	111	43	G	4	4	5	5	0.360902266	0.360902266	0.451127833	0.451127833
3	180838218	180838333	10	11.6	1	116	71	C	13	14	14	14	1.120689655	1.206896552	1.206896552	1.206896552
3	194248566	194248608	10	4.166667	1	43	69	C	4	4	4	4	0.959999923	0.959999923	0.959999923	0.959999923
3	30441150	30441182	10	3.3	1	33	75	G	3	3	3	3	0.909090909	0.909090909	0.909090909	0.909090909
3	37827502	37827530	10	2.9	1	29	68	G	3	3	3	3	1.034482759	1.034482759	1.034482759	1.034482759
3	42725816	42725850	10	3.454545	0.949367	35	79	G	3	3	3	3	0.868421167	0.868421167	0.868421167	0.868421167
3	197094684	197094713	10	3	0.927711	30	83	G	3	3	3	3	1	1	1	1
3	32433310	32433339	10	2.909091	0.535354	30	99	C	3	3	3	3	1.031249968	1.031249968	1.031249968	1.031249968
3	54031123	54031153	10	3.1	0.828571	31	70	C	3	3	3	3	0.967741935	0.967741935	0.967741935	0.967741935
3	128840657	128840687	10	3.1	0.541667	31	96	C	3	3	3	3	0.967741935	0.967741935	0.967741935	0.967741935
3	122201734	122201761	10	2.8	0.714286	28	70	G	2	2	2	2	0.714285714	0.714285714	0.714285714	0.714285714
3	125314563	125314587	10	2.5	0.714286	25	84	G	2	2	2	2	0.8	0.8	0.8	0.8
3	28888936	28889076	10	14.9	0.8	141	70	C	6	14	14	14	0.402684564	0.939597315	0.939597315	0.939597315
3	132342829	132342861	10	3.363636	1	33	81	C	3	3	3	3	0.891891988	0.891891988	0.891891988	0.891891988
3	69544050	69544172	10	12.461538	1	123	55	G	4	6	8	8	0.320987666	0.481481499	0.641975332	0.641975332
3	71282356	71282436	10	8.166667	0.970149	81	67	G	8	9	9	9	0.979591797	1.102040771	1.102040771	1.102040771
3	19846210	19846248	10	4	1	39	71	G	0	1	1	1	0	0.25	0.25	0.25
3	50518302	50518381	10	8.2	0.970588	80	68	G	1	6	6	6	0.12195122	0.731707317	0.731707317	0.731707317
3	65720531	65720600	10	6.692307	0.969697	70	66	G	0	4	4	4	0	0.597701211	0.597701211	0.597701211
3	137727063	137727103	10	4.1	1	41	68	G	0	1	1	1	0	0.243902439	0.243902439	0.243902439
3	164904023	164904069	10	4.8	0.932203	47	59	G	0	0	1	1	0	0	0.208333333	0.208333333
3	14438277	14438322	10	4.7	1	46	69	C	1	3	3	3	0.212765957	0.638297872	0.638297872	0.638297872
3	53840153	53840281	10	12.2	1	129	62	C	4	10	10	10	0.327868852	0.819672131	0.819672131	0.819672131
3	72067694	72067746	10	5.4	0.246377	53	69	C	0	2	2	2	0	0.37037037	0.37037037	0.37037037
3	87683097	87683187	10	9.5	1	91	70	C	1	6	6	6	0.105263158	0.631578947	0.631578947	0.631578947
3	193660996	193661030	10	3.454545	0.354839	35	62	C	0	1	1	1	0	0.289473722	0.289473722	0.289473722
3	194663993	194664416	10	44	0.965517	424	58	C	2	29	34	37	0.045454545	0.659090909	0.772727273	0.840909091
3	197849216	197849259	10	4.4	0.742857	44	70	C	0	2	2	2	0	0.454545455	0.454545455	0.454545455
4	181744604	181744958	10	35.785713	1	355	64	C	41	51	52	52	1.145708624	1.425149752	1.453093865	1.453093865
4	3618782	3619411	10	63.136364	1	630	60	C	67	79	83	83	1.061195098	1.251259892	1.314614823	1.314614823
4	88839912	88839979	10	7	0.971429	68	70	G	11	11	11	11	1.571428571	1.571428571	1.571428571	1.571428571
4	182961077	182961459	10	38.083332	0.855072	383	69	G	48	50	52	52	1.260393917	1.31291033	1.365426744	1.365426744
4	19415482	19415516	10	3.454545	0.777778	35	99	C	6	6	6	6	1.736842334	1.736842334	1.736842334	1.736842334
4	23593980	23594019	10	4	1	40	85	C	6	6	6	6	1.5	1.5	1.5	1.5
4	187406534	187406668	10	13.5	0.968254	135	63	C	14	16	16	16	1.037037037	1.185185185	1.185185185	1.185185185
4	138748857	138749468	10	61.944443	1	612	57	G	37	58	65	66	0.597309431	0.936322892	1.049327379	1.065470877
4	131217111	131217173	10	6.454545	0.657143	63	70	C	8	8	8	8	1.239436707	1.239436707	1.239436707	1.239436707
4	163332261	163332305	10	4.5	1	45	68	C	5	5	5	5	1.111111111	1.111111111	1.111111111	1.111111111
4	1639359	1639391	10	3.3	0.703704	33	81	G	3	3	3	3	0.909090909	0.909090909	0.909090909	0.909090909
4	3727722	3728234	10	51.095238	1	513	59	G	22	39	49	50	0.4305685	0.763280523	0.958993478	0.978564773
4	2131988	2132046	10	5.9	1	59	71	G	4	4	4	4	0.677966102	0.677966102	0.677966102	0.677966102
4	104859927	104859983	10	5.727273	0.971014	57	69	G	2	3	3	3	0.349206333	0.523809499	0.523809499	0.523809499
4	106430444	106430501	10	5.846154	1	58	67	G	6	6	6	6	1.026315762	1.026315762	1.026315762	1.026315762
4	25531553	25531594	10	4.181818	1	42	64	G	3	3	3	3	0.717391336	0.717391336	0.717391336	0.717391336
4	53525480	53525523	10	4.454545	0.694118	44	85	G	3	3	3	3	0.673469456	0.673469456	0.673469456	0.673469456
4	74039762	74039810	10	4.833333	0.942029	49	69	G	4	4	4	4	0.827586264	0.827586264	0.827586264	0.827586264
4	109293850	109293880	10	3.1	0.763158	31	76	C	1	1	1	1	0.322580645	0.322580645	0.322580645	0.322580645
4	1373260	1373299	10	4.181818	0.2	40	75	G	1	1	1	1	0.239130445	0.239130445	0.239130445	0.239130445
4	2794877	2795136	10	27.285715	0.333333	260	75	G	3	12	16	19	0.109947641	0.439790564	0.586387419	0.69633506
4	3836637	3836837	10	20.357143	0.928571	201	56	G	5	9	11	14	0.245614033	0.44210526	0.540350873	0.687719293
4	7735719	7735772	10	5.181818	0.536232	54	69	G	1	2	2	2	0.192982463	0.385964926	0.385964926	0.385964926
4	56406543	56406575	10	3.3	1	33	72	G	1	1	1	1	0.303030303	0.303030303	0.303030303	0.303030303
4	77046768	77047048	10	30.055555	1	281	64	G	24	29	29	29	0.798521272	0.96487987	0.96487987	0.96487987
4	181487102	181488219	10	111.120003	0.928571	1118	56	G	22	59	81	93	0.197984156	0.530957509	0.728941665	0.836933023
4	190901863	190902180	10	31.571428	1	318	68	G	0	29	29	29	0	0.918552053	0.918552053	0.918552053
4	1514764	1514842	10	7.636364	0.230769	79	78	C	0	5	5	5	0	0.654761874	0.654761874	0.654761874
4	84040893	84040931	10	3.818182	1	39	48	C	1	1	1	1	0.261904749	0.261904749	0.261904749	0.261904749
4	154421188	154421229	10	4.6	0.868852	42	61	C	0	1	1	1	0	0.217391304	0.217391304	0.217391304
5	180527846	180528102	10	25.700001	0.898734	257	79	C	46	46	46	46	1.789883199	1.789883199	1.789883199	1.789883199
5	68103763	68104107	10	38.333332	1	345	60	G	35	37	37	40	0.91304351	0.965217425	0.965217425	1.043478297
5	98723798	98723859	10	6.083333	1	62	58	C	9	9	9	9	1.479452136	1.479452136	1.479452136	1.479452136
5	122260843	122260885	10	4.272727	1	43	72	C	5	5	5	5	1.170212841	1.170212841	1.170212841	1.170212841
5	179233888	179233921	10	3.4	0.355556	34	90	G	4	4	4	4	1.176470588	1.176470588	1.176470588	1.176470588
5	172523385	172523451	10	6.5	1	67	56	C	4	7	7	7	0.615384615	1.076923077	1.076923077	1.076923077
5	693468	693525	10	5.75	0.505618	58	89	C	6	6	6	6	1.043478261	1.043478261	1.043478261	1.043478261
5	3106600	3106748	10	14.785714	0.941176	149	68	C	8	15	15	15	0.541062812	1.014492773	1.014492773	1.014492773
5	117146485	117146544	10	5.642857	0.898305	60	59	C	6	6	6	6	1.063291166	1.063291166	1.063291166	1.063291166
5	55823025	55823049	10	2.5	0.5	25	80	G	2	2	2	2	0.8	0.8	0.8	0.8
5	157378946	157378992	10	4.7	1	47	76	C	5	5	5	5	1.063829787	1.063829787	1.063829787	1.063829787
5	1539576	1540354	10	78.25	0.125	779	64	G	0	21	30	53	0	0.268370607	0.383386581	0.677316294
5	39006784	39006892	10	10.9	1	109	69	G	2	9	9	9	0.183486239	0.825688073	0.825688073	0.825688073
5	61540688	61540741	10	5.454545	0.848485	54	66	G	0	3	3	3	0	0.550000046	0.550000046	0.550000046
5	93280292	93280331	10	4	0.942029	40	69	G	1	1	1	1	0.25	0.25	0.25	0.25
5	115834270	115834309	10	4	0.940298	40	67	G	0	1	1	1	0	0.25	0.25	0.25
5	149955789	149955836	10	4.818182	0.657143	48	70	G	0	2	2	2	0	0.415094324	0.415094324	0.415094324
5	1157375	1158063	10	69.3125	0.62069	689	58	C	0	0	3	13	0	0	0.043282236	0.187556357
5	1218121	1218178	10	5.8	0.835616	58	73	C	0	0	1	1	0	0	0.172413793	0.172413793
5	2138464	2138509	10	4.8	1	46	47	C	1	1	1	1	0.208333333	0.208333333	0.208333333	0.208333333
5	16617845	16617916	10	7.090909	0.968254	72	63	C	0	1	3	3	0	0.141025643	0.423076929	0.423076929
5	178701078	178701150	10	7.083333	0.714286	73	70	C	4	5	5	5	0.564705909	0.705882386	0.705882386	0.705882386
6	134133557	134133731	10	17.700001	1	175	67	G	27	27	27	27	1.525423643	1.525423643	1.525423643	1.525423643
6	154703682	154703788	10	10.818182	0.837838	107	74	G	17	17	17	17	1.571428545	1.571428545	1.571428545	1.571428545
6	116895898	116895946	10	4.818182	1	49	69	C	4	4	4	4	0.830188648	0.830188648	0.830188648	0.830188648
6	31738381	31738414	10	3.4	0.52381	34	84	G	3	3	3	3	0.882352941	0.882352941	0.882352941	0.882352941
6	137873535	137873593	10	5.769231	1	59	67	C	5	5	5	5	0.866666632	0.866666632	0.866666632	0.866666632
6	166581649	166581691	10	4.3	0.488889	43	90	C	4	4	4	4	0.930232558	0.930232558	0.930232558	0.930232558
6	167919989	167920031	10	4.166667	0.942029	43	69	C	4	4	4	4	0.959999923	0.959999923	0.959999923	0.959999923
6	141290355	141290396	10	4	1	42	66	G	4	4	4	4	1	1	1	1
6	149887430	149887471	10	4.2	0.780488	42	82	C	5	5	5	5	1.19047619	1.19047619	1.19047619	1.19047619
6	146957742	146957786	10	4.5	1	45	62	G	2	2	2	2	0.444444444	0.444444444	0.444444444	0.444444444
6	4512747	4512784	10	3.8	0.5	38	84	G	0	1	1	1	0	0.263157895	0.263157895	0.263157895
6	4684135	4684264	10	13	0.791667	130	48	G	2	3	4	5	0.153846154	0.230769231	0.307692308	0.384615385
6	27619386	27619451	10	6.818182	0.903226	66	62	G	2	2	3	3	0.293333326	0.293333326	0.439999988	0.439999988
6	33114205	33114247	10	4.4	0.492958	43	71	G	1	2	2	2	0.227272727	0.454545455	0.454545455	0.454545455
6	44680264	44680310	10	4.7	0.692308	47	65	G	0	0	1	1	0	0	0.212765957	0.212765957
6	54574031	54574125	10	9.636364	0.970588	95	68	G	2	6	6	6	0.207547162	0.622641486	0.622641486	0.622641486
6	56041657	56041839	10	18.133333	0.967213	183	61	G	0	2	6	8	0	0.11029412	0.330882359	0.441176479
6	166874976	166875032	10	5.384615	1	57	61	G	0	0	0	1	0	0	0	0.185714299
6	9004169	9004212	10	4.272727	1	44	61	C	0	1	1	1	0	0.234042568	0.234042568	0.234042568
6	34781723	34781755	10	3.3	1	33	60	C	1	1	1	1	0.303030303	0.303030303	0.303030303	0.303030303
6	110547740	110547776	10	3.7	1	37	70	C	0	1	1	1	0	0.27027027	0.27027027	0.27027027
6	112575538	112575598	10	6.416667	1	61	62	C	2	3	3	3	0.311688295	0.467532443	0.467532443	0.467532443
6	155425179	155425210	10	3.2	1	32	75	C	1	1	1	1	0.3125	0.3125	0.3125	0.3125
6	156920870	156920913	10	4.4	0.566667	44	60	C	0	1	1	1	0	0.227272727	0.227272727	0.227272727
6	166207605	166207921	10	31.549999	0.88	317	50	C	0	0	0	3	0	0	0	0.095087166
7	42307424	42307527	10	10.4	1	104	51	C	12	12	12	12	1.153846154	1.153846154	1.153846154	1.153846154
7	56517722	56517794	10	7.4	1	73	72	C	11	11	11	11	1.486486486	1.486486486	1.486486486	1.486486486
7	98384256	98384291	10	3.7	0.895833	36	96	C	7	7	7	7	1.891891892	1.891891892	1.891891892	1.891891892
7	127172791	127172864	10	7.357143	1	74	66	G	10	10	10	10	1.359223275	1.359223275	1.359223275	1.359223275
7	121945261	121945300	10	4	0.37931	40	87	G	5	5	5	5	1.25	1.25	1.25	1.25
7	15136730	15136758	10	3	0.878788	29	99	C	5	5	5	5	1.666666667	1.666666667	1.666666667	1.666666667
7	73701466	73701503	10	3.8	0.8	38	70	C	5	5	5	5	1.315789474	1.315789474	1.315789474	1.315789474
7	101062302	101062410	10	10.285714	1	109	63	C	6	6	6	9	0.58333335	0.58333335	0.58333335	0.875000024
7	50947766	50947795	10	3	0.714286	30	70	G	3	3	3	3	1	1	1	1
7	144966797	144966857	10	6.1	0.763158	61	76	G	7	7	7	7	1.147540984	1.147540984	1.147540984	1.147540984
7	157784250	157784280	10	3.1	0.842105	31	76	G	3	3	3	3	0.967741935	0.967741935	0.967741935	0.967741935
7	1050780	1051405	10	64	0.785714	626	56	C	19	47	52	56	0.296875	0.734375	0.8125	0.875
7	40225788	40225857	10	7.3	1	70	65	C	6	6	6	6	0.821917808	0.821917808	0.821917808	0.821917808
7	72936109	72936136	10	2.8	0.391304	28	92	C	3	3	3	3	1.071428571	1.071428571	1.071428571	1.071428571
7	156565545	156565583	10	3.909091	1	39	71	G	2	2	2	2	0.511627895	0.511627895	0.511627895	0.511627895
7	96625306	96625471	10	16.166666	0.894737	166	57	C	4	4	4	5	0.247422691	0.247422691	0.247422691	0.309278363
7	44586864	44586917	10	5	1	54	74	G	6	6	6	6	1.2	1.2	1.2	1.2
7	2700174	2700208	10	3.5	0.529412	35	85	C	3	3	3	3	0.857142857	0.857142857	0.857142857	0.857142857
7	16920090	16920224	10	13.769231	1	135	64	C	5	11	11	11	0.363128486	0.798882668	0.798882668	0.798882668
7	57274833	57274953	10	12.285714	0.966667	121	60	C	8	12	12	12	0.651162806	0.976744209	0.976744209	0.976744209
7	71201771	71201795	10	2.5	0.826087	25	92	C	2	2	2	2	0.8	0.8	0.8	0.8
7	2671614	2671667	10	5.416667	0.136364	54	88	G	1	1	1	1	0.184615373	0.184615373	0.184615373	0.184615373
7	3319143	3319204	10	6.636364	0.966102	62	59	G	1	2	2	2	0.150684923	0.301369847	0.301369847	0.301369847
7	43340057	43340098	10	4	1	42	54	G	0	1	1	1	0	0.25	0.25	0.25
7	43946288	43946321	10	3.272727	1	34	70	G	0	1	1	1	0	0.305555581	0.305555581	0.305555581
7	57063415	57063447	10	3.3	1	33	72	G	0	1	1	1	0	0.303030303	0.303030303	0.303030303
7	68969677	68969732	10	5.5	0.959184	56	49	G	1	1	1	1	0.181818182	0.181818182	0.181818182	0.181818182
7	76052486	76052565	10	8.333333	1	80	53	G	0	1	3	3	0	0.120000005	0.360000014	0.360000014
7	76128112	76128456	10	37.666668	1	345	59	G	0	2	5	14	0	0.053097343	0.132743358	0.371681403
7	80534529	80534670	10	14.181818	1	142	62	G	1	10	10	10	0.070512821	0.705128214	0.705128214	0.705128214
7	128485891	128485988	10	8.928572	1	98	65	G	0	6	6	6	0	0.671999957	0.671999957	0.671999957
7	143085759	143085792	10	3.4	0.444444	34	72	G	0	1	1	1	0	0.294117647	0.294117647	0.294117647
7	150823500	150823552	10	5.3	0.73913	53	69	G	0	2	2	2	0	0.377358491	0.377358491	0.377358491
7	153955211	153955259	10	4.9	0.844156	49	77	G	2	2	2	2	0.408163265	0.408163265	0.408163265	0.408163265
7	156740257	156740286	10	3	0.594937	30	79	G	1	1	1	1	0.333333333	0.333333333	0.333333333	0.333333333
7	211152	211365	10	20.5625	0.731343	214	67	C	3	11	14	15	0.145896657	0.534954407	0.680851064	0.729483283
7	1543477	1543510	10	3.4	0.746032	34	63	C	0	1	1	1	0	0.294117647	0.294117647	0.294117647
7	35879741	35879813	10	7.153846	1	73	69	C	1	3	4	4	0.139784949	0.419354848	0.559139797	0.559139797
7	38686596	38686646	10	4.916667	1	51	64	C	0	0	1	1	0	0	0.203389817	0.203389817
7	57212204	57212487	10	29.352942	1	284	34	C	2	3	4	8	0.068136271	0.102204406	0.136272541	0.272545083
7	85667592	85667732	10	16.200001	0.962963	141	54	C	0	0	0	2	0	0	0	0.123456783
7	108441300	108441378	10	7.846154	1	79	63	C	3	3	3	3	0.382352934	0.382352934	0.382352934	0.382352934
7	113265795	113265869	10	7.461538	1	75	69	C	3	5	5	5	0.402061881	0.670103134	0.670103134	0.670103134
7	133015402	133015446	10	4.5	0.627119	45	59	C	0	1	1	1	0	0.222222222	0.222222222	0.222222222
7	155609087	155609133	10	4.7	0.025641	47	78	C	0	2	2	2	0	0.425531915	0.425531915	0.425531915
8	144635077	144635182	10	10	0.948052	106	77	G	17	17	17	17	1.7	1.7	1.7	1.7
8	13616820	13616877	10	5.583333	1	58	75	C	8	8	8	8	1.432835906	1.432835906	1.432835906	1.432835906
8	141070635	141070738	10	10.4	0.898305	104	59	C	14	14	14	14	1.346153846	1.346153846	1.346153846	1.346153846
8	120901801	120901944	10	14.428572	0.942857	144	70	G	16	16	16	16	1.108910847	1.108910847	1.108910847	1.108910847
8	19519570	19519600	10	3.2	1	31	93	C	6	6	6	6	1.875	1.875	1.875	1.875
8	102813054	102813222	10	16.75	1	169	65	G	14	17	17	17	0.835820896	1.014925373	1.014925373	1.014925373
8	42639872	42639905	10	3.4	1	34	70	G	4	4	4	4	1.176470588	1.176470588	1.176470588	1.176470588
8	56776212	56776268	10	5.636364	1	57	71	G	7	7	7	7	1.241935404	1.241935404	1.241935404	1.241935404
8	35163348	35163389	10	4	1	42	73	C	5	5	5	5	1.25	1.25	1.25	1.25
8	21217776	21217822	10	4.818182	1	47	68	G	5	5	5	5	1.03773581	1.03773581	1.03773581	1.03773581
8	143906424	143906452	10	2.9	1	29	62	C	3	3	3	3	1.034482759	1.034482759	1.034482759	1.034482759
8	19918665	19918694	10	3	1	30	73	G	2	2	2	2	0.666666667	0.666666667	0.666666667	0.666666667
8	97587596	97587620	10	2.5	1	25	72	G	2	2	2	2	0.8	0.8	0.8	0.8
8	103581861	103581943	10	8.4	1	83	67	C	2	4	5	5	0.238095238	0.476190476	0.595238095	0.595238095
8	1772142	1772260	10	12.2	0.512195	119	82	G	1	10	10	10	0.081967213	0.819672131	0.819672131	0.819672131
8	2883846	2884141	10	29.666666	0.193548	296	62	G	0	0	0	4	0	0	0	0.134831464
8	6452198	6452247	10	5	0.428571	50	70	G	0	2	2	2	0	0.4	0.4	0.4
8	130461670	130461726	10	5.7	1	57	68	G	1	1	1	1	0.175438596	0.175438596	0.175438596	0.175438596
8	131083056	131083293	10	24	1	238	63	G	12	20	20	20	0.5	0.833333333	0.833333333	0.833333333
8	134124790	134124853	10	6.9	1	64	56	G	1	2	2	2	0.144927536	0.289855072	0.289855072	0.289855072
8	15971393	15971427	10	3.5	1	35	71	C	1	1	1	1	0.285714286	0.285714286	0.285714286	0.285714286
8	41685204	41685355	10	15.357142	0.851852	152	54	C	0	0	0	2	0	0	0	0.130232565
8	96359114	96359164	10	5.1	1	51	58	C	1	1	1	1	0.196078431	0.196078431	0.196078431	0.196078431
8	99173817	99173928	10	11.181818	1	112	69	C	3	9	9	9	0.268292687	0.804878062	0.804878062	0.804878062
8	123034860	123035033	10	17.6	1	174	59	C	3	3	3	7	0.170454545	0.170454545	0.170454545	0.397727273
8	139894559	139895065	10	50.52	0.960784	507	51	C	0	0	5	22	0	0	0.098970705	0.435471101
8	144262448	144262551	10	10.333333	0.580645	104	62	C	0	4	6	6	0	0.387096787	0.58064518	0.58064518
9	86781045	86781163	10	12.4	1	119	68	C	21	21	21	21	1.693548387	1.693548387	1.693548387	1.693548387
9	24286400	24286538	10	13.909091	1	139	68	C	22	22	22	22	1.581699336	1.581699336	1.581699336	1.581699336
9	37235502	37235585	10	9	1	84	71	C	14	14	14	14	1.555555556	1.555555556	1.555555556	1.555555556
9	138618500	138619323	10	83.941177	1	824	55	C	28	62	71	75	0.333566922	0.738612469	0.845830408	0.893482825
9	139971833	139971877	10	4.5	0.569892	45	93	G	6	6	6	6	1.333333333	1.333333333	1.333333333	1.333333333
9	137192893	137192931	10	3.9	1	39	71	G	5	5	5	5	1.282051282	1.282051282	1.282051282	1.282051282
9	37794298	37794385	10	8.4	0.969697	88	66	G	11	11	11	11	1.30952381	1.30952381	1.30952381	1.30952381
9	140772677	140772713	10	3.636364	0.395833	37	96	G	4	4	4	4	1.09999989	1.09999989	1.09999989	1.09999989
9	8581767	8581815	10	4.909091	1	49	67	G	5	5	5	5	1.0185185	1.0185185	1.0185185	1.0185185
9	116831934	116831959	10	2.6	1	26	69	G	2	2	2	2	0.769230769	0.769230769	0.769230769	0.769230769
9	129544167	129544194	10	2.8	0.74026	28	77	G	2	2	2	2	0.714285714	0.714285714	0.714285714	0.714285714
9	137923012	137923085	10	7.333333	0.714286	74	63	G	3	5	6	6	0.409090928	0.681818213	0.818181855	0.818181855
9	34318324	34318349	10	2.6	0.694444	26	72	C	2	2	2	2	0.769230769	0.769230769	0.769230769	0.769230769
9	123639703	123639733	10	3.1	0.604167	31	96	C	2	2	2	2	0.64516129	0.64516129	0.64516129	0.64516129
9	137415417	137415464	10	4.8	0.941176	48	68	C	5	5	5	5	1.041666667	1.041666667	1.041666667	1.041666667
9	137415576	137415604	10	2.9	1	29	68	C	2	2	2	2	0.689655172	0.689655172	0.689655172	0.689655172
9	137415776	137415804	10	2.9	1	29	68	C	2	2	2	2	0.689655172	0.689655172	0.689655172	0.689655172
9	137416146	137416174	10	2.9	1	29	68	C	2	2	2	2	0.689655172	0.689655172	0.689655172	0.689655172
9	137416216	137416244	10	2.9	1	29	68	C	2	2	2	2	0.689655172	0.689655172	0.689655172	0.689655172
9	137416286	137416314	10	2.9	1	29	68	C	2	2	2	2	0.689655172	0.689655172	0.689655172	0.689655172
9	137416476	137416504	10	2.9	1	29	68	C	2	2	2	2	0.689655172	0.689655172	0.689655172	0.689655172
9	1881734	1881803	10	6.6	1	70	70	G	5	5	5	5	0.757575758	0.757575758	0.757575758	0.757575758
9	70638248	70638352	10	10.230769	1	105	56	G	4	8	8	8	0.390977452	0.781954905	0.781954905	0.781954905
9	137415506	137415530	10	2.5	1	25	68	C	1	1	1	1	0.4	0.4	0.4	0.4
9	137415706	137415730	10	2.5	1	25	68	C	1	1	1	1	0.4	0.4	0.4	0.4
9	34523094	34523168	10	7.5	0.2	75	75	G	0	0	1	2	0	0	0.133333333	0.266666667
9	79183427	79183462	10	3.6	1	36	61	G	1	1	1	1	0.277777778	0.277777778	0.277777778	0.277777778
9	132331127	132331160	10	3.5	1	34	73	G	0	1	1	1	0	0.285714286	0.285714286	0.285714286
9	139150925	139150995	10	7.090909	0.58209	71	67	G	0	4	4	4	0	0.564102571	0.564102571	0.564102571
9	140223024	140225109	10	203.07692	0.016949	2086	59	G	0	98	98	98	0	0.482575765	0.482575765	0.482575765
9	19426397	19426427	10	3.1	1	31	64	C	2	2	2	2	0.64516129	0.64516129	0.64516129	0.64516129
9	36400902	36400938	10	3.7	0.6	37	90	C	0	1	1	1	0	0.27027027	0.27027027	0.27027027
9	101764359	101764466	10	10.4	1	108	60	C	0	1	5	6	0	0.096153846	0.480769231	0.576923077
9	106378851	106378894	10	4.166667	0.870968	44	31	C	0	1	1	1	0	0.239999981	0.239999981	0.239999981
9	111004373	111004429	10	5.769231	0.965517	57	58	C	0	0	1	1	0	0	0.173333326	0.173333326
9	113067821	113068163	10	32.789474	1	343	27	C	1	1	1	1	0.030497592	0.030497592	0.030497592	0.030497592
9	123653506	123653585	10	8.083333	0.96875	80	64	C	2	5	6	6	0.247422691	0.618556727	0.742268072	0.742268072
9	132164378	132164468	10	9.769231	0.942857	91	70	C	5	7	7	7	0.511811012	0.716535416	0.716535416	0.716535416
9	134271656	134271694	10	4	1	39	51	C	0	1	1	1	0	0.25	0.25	0.25
9	137527931	137528010	10	8	1	80	70	C	6	7	7	7	0.75	0.875	0.875	0.875
9	141073276	141073400	10	12.545455	0.909091	125	66	C	0	10	10	10	0	0.79710142	0.79710142	0.79710142
10	135192536	135192741	10	20.454546	0.681818	206	88	C	27	29	29	29	1.319999965	1.41777774	1.41777774	1.41777774
10	54008772	54008857	10	8.6	1	86	67	C	12	12	12	12	1.395348837	1.395348837	1.395348837	1.395348837
10	28980447	28980688	10	22.625	0.9375	242	64	C	22	25	27	28	0.972375691	1.104972376	1.193370166	1.237569061
10	47624202	47624286	10	8.636364	0.916667	85	72	G	11	11	11	11	1.273684157	1.273684157	1.273684157	1.273684157
10	133814044	133814083	10	3.833333	1	40	82	C	7	7	7	7	1.826087115	1.826087115	1.826087115	1.826087115
10	110489468	110489698	10	23.17647	1	231	65	G	18	25	26	26	0.776649766	1.07868023	1.12182744	1.12182744
10	3398622	3398684	10	6.25	1	63	73	C	8	8	8	8	1.28	1.28	1.28	1.28
10	82222104	82222142	10	3.9	1	39	69	G	4	4	4	4	1.025641026	1.025641026	1.025641026	1.025641026
10	98454234	98454267	10	3.4	1	34	73	C	4	4	4	4	1.176470588	1.176470588	1.176470588	1.176470588
10	30361048	30361082	10	3.5	0.764706	35	68	G	3	3	3	3	0.857142857	0.857142857	0.857142857	0.857142857
10	65281096	65281127	10	3.2	0.625	32	96	G	3	3	3	3	0.9375	0.9375	0.9375	0.9375
10	88854918	88854949	10	3.2	0.595506	32	89	G	3	3	3	3	0.9375	0.9375	0.9375	0.9375
10	21426863	21426905	10	4.3	1	43	51	G	2	2	2	2	0.465116279	0.465116279	0.465116279	0.465116279
10	65097263	65097306	10	4.4	1	44	65	G	3	3	3	3	0.681818182	0.681818182	0.681818182	0.681818182
10	114672972	114673268	10	29.833334	0.964286	297	56	G	2	5	10	14	0.067039105	0.167597762	0.335195523	0.469273733
10	111286972	111286997	10	2.6	1	26	69	C	2	2	2	2	0.769230769	0.769230769	0.769230769	0.769230769
10	134973764	134973804	10	4.272727	0.489362	41	94	C	3	3	3	3	0.702127704	0.702127704	0.702127704	0.702127704
10	21289083	21289173	10	8.923077	0.797101	91	69	G	5	9	9	9	0.560344823	1.008620681	1.008620681	1.008620681
10	123373011	123373232	10	22.200001	0.361111	222	72	C	21	24	25	25	0.945945903	1.081081032	1.126126075	1.126126075
10	91473	91519	10	4.7	0.936508	47	63	G	0	2	2	2	0	0.425531915	0.425531915	0.425531915
10	403591	403696	10	10.7	0.419355	106	62	G	0	1	1	4	0	0.093457944	0.093457944	0.373831776
10	21588696	21588725	10	3	1	30	73	G	1	1	1	1	0.333333333	0.333333333	0.333333333	0.333333333
10	22635285	22635319	10	3.454545	1	35	68	G	1	1	1	1	0.289473722	0.289473722	0.289473722	0.289473722
10	25077776	25077821	10	4.9	0.591837	46	49	G	0	1	1	1	0	0.204081633	0.204081633	0.204081633
10	35310718	35310853	10	13.6	0.941176	136	68	G	1	4	4	6	0.073529412	0.294117647	0.294117647	0.441176471
10	39023820	39023863	10	4.4	1	44	56	G	0	1	1	1	0	0.227272727	0.227272727	0.227272727
10	44958150	44958204	10	5.5	0.269841	55	63	G	0	2	2	2	0	0.363636364	0.363636364	0.363636364
10	102389468	102389526	10	5.357143	0.692308	59	65	G	0	1	1	1	0	0.186666662	0.186666662	0.186666662
10	119322968	119323221	10	27.142857	0.692308	254	52	G	0	1	3	9	0	0.036842105	0.110526316	0.331578949
10	121119539	121119605	10	6.818182	0.968254	67	63	G	0	3	3	3	0	0.439999988	0.439999988	0.439999988
10	129738017	129738394	10	37.833332	0.619048	378	63	G	0	0	0	3	0	0	0	0.079295157
10	130793004	130793071	10	6.571429	1	68	60	G	6	6	6	6	0.913043419	0.913043419	0.913043419	0.913043419
10	133674328	133674636	10	30.9	0.43662	309	71	G	0	11	20	22	0	0.355987055	0.647249191	0.71197411
10	6689029	6689077	10	4.75	1	49	61	C	0	1	1	1	0	0.210526316	0.210526316	0.210526316
10	119028443	119028887	10	44.416668	0.828571	445	35	C	0	0	0	1	0	0	0	0.022514071
10	124397800	124397848	10	4.9	0.92	49	50	C	0	0	1	1	0	0	0.204081633	0.204081633
10	129865131	129865374	10	24.461538	0.592593	244	54	C	0	0	0	2	0	0	0	0.081761008
10	132237116	132237155	10	4	0.722222	40	72	C	1	1	1	1	0.25	0.25	0.25	0.25
10	133211850	133211943	10	9.307693	0.103448	94	58	C	0	1	1	4	0	0.107438009	0.107438009	0.429752034
10	135063600	135063642	10	4	0.6	43	55	C	0	1	1	1	0	0.25	0.25	0.25
11	72353507	72353561	10	5.166667	0.494949	55	99	C	8	8	8	8	1.548386997	1.548386997	1.548386997	1.548386997
11	65780136	65780169	10	3.4	1	34	91	C	7	7	7	7	2.058823529	2.058823529	2.058823529	2.058823529
11	118431145	118431188	10	4.272727	1	44	72	G	5	5	5	5	1.170212841	1.170212841	1.170212841	1.170212841
11	21886353	21886537	10	18.454546	1	185	65	C	25	25	25	25	1.354679763	1.354679763	1.354679763	1.354679763
11	113930167	113930196	10	3	1	30	73	G	3	3	3	3	1	1	1	1
11	17410957	17410986	10	2.909091	0.72043	30	93	C	3	3	3	3	1.031249968	1.031249968	1.031249968	1.031249968
11	1134874	1134900	10	2.7	0.428571	27	77	G	2	2	2	2	0.740740741	0.740740741	0.740740741	0.740740741
11	2192033	2192073	10	4.1	0.829268	41	82	G	4	4	4	4	0.975609756	0.975609756	0.975609756	0.975609756
11	45116139	45116164	10	2.6	1	26	80	G	2	2	2	2	0.769230769	0.769230769	0.769230769	0.769230769
11	75144268	75144293	10	2.6	1	26	69	G	2	2	2	2	0.769230769	0.769230769	0.769230769	0.769230769
11	133608514	133609197	10	67.846153	1	684	54	G	17	44	56	59	0.250566897	0.648526085	0.825396836	0.869614523
11	83291912	83291957	10	4.636364	1	46	71	C	4	4	4	4	0.86274503	0.86274503	0.86274503	0.86274503
11	62314352	62314381	10	2.909091	0.458333	30	96	G	2	2	2	2	0.687499979	0.687499979	0.687499979	0.687499979
11	1274286	1274380	10	9.583333	0.73913	95	69	G	0	7	7	7	0	0.730434808	0.730434808	0.730434808
11	1467512	1467620	10	10.923077	0.424242	109	66	G	4	5	6	8	0.366197181	0.457746476	0.549295771	0.732394361
11	2042496	2042683	10	19	0.58209	188	67	G	0	4	7	9	0	0.210526316	0.368421053	0.473684211
11	2412154	2412197	10	4.166667	0.888889	44	72	G	2	2	2	2	0.479999962	0.479999962	0.479999962	0.479999962
11	8273305	8273573	10	26.947369	0.924528	269	53	G	0	0	0	4	0	0	0	0.148437497
11	65346642	65346680	10	3.818182	0.72973	39	74	G	0	1	1	1	0	0.261904749	0.261904749	0.261904749
11	69714635	69715046	10	41.789474	1	412	35	G	0	0	0	8	0	0	0	0.191435767
11	78980642	78980681	10	4.1	0.166667	40	72	G	0	1	1	1	0	0.243902439	0.243902439	0.243902439
11	83649388	83649453	10	7	1	66	48	G	1	2	3	3	0.142857143	0.285714286	0.428571429	0.428571429
11	84845061	84845111	10	5.1	1	51	54	G	0	1	1	1	0	0.196078431	0.196078431	0.196078431
11	128727985	128728104	10	12	0.848485	120	66	G	11	11	11	11	0.916666667	0.916666667	0.916666667	0.916666667
11	257857	258066	10	21	0.333333	210	63	C	0	0	1	6	0	0	0.047619048	0.285714286
11	8818978	8819061	10	8.071428	1	84	53	C	0	2	4	4	0	0.247787628	0.495575256	0.495575256
11	19965948	19966257	10	29.142857	1	310	34	C	0	2	2	4	0	0.068627451	0.068627451	0.137254903
11	20575038	20575280	10	25.142857	1	243	52	C	1	1	1	1	0.039772727	0.039772727	0.039772727	0.039772727
11	64002040	64002101	10	6	0.468085	62	94	C	1	3	4	4	0.166666667	0.5	0.666666667	0.666666667
11	69390144	69390420	10	27.4	0.568627	277	51	C	0	0	0	5	0	0	0	0.182481752
11	69983436	69983477	10	4.2	0.525	42	80	C	0	1	1	1	0	0.238095238	0.238095238	0.238095238
11	102227994	102228118	10	13	1	125	48	C	0	1	1	1	0	0.076923077	0.076923077	0.076923077
11	114891857	114891895	10	3.9	1	39	64	C	3	3	3	3	0.769230769	0.769230769	0.769230769	0.769230769
11	133617173	133617226	10	5.363636	0.966667	54	60	C	2	3	3	3	0.372881381	0.559322072	0.559322072	0.559322072
11	134298556	134298597	10	4.2	0.742857	42	70	C	0	1	1	1	0	0.238095238	0.238095238	0.238095238
12	11330904	11331011	10	10.2	1	108	65	G	16	16	16	16	1.568627451	1.568627451	1.568627451	1.568627451
12	650997	651033	10	3.545455	1	37	89	C	7	7	7	7	1.974358721	1.974358721	1.974358721	1.974358721
12	93280153	93280412	10	25.68421	0.96875	260	64	G	21	26	28	29	0.817622968	1.012295103	1.090163957	1.129098384
12	100008231	100008276	10	4.6	1	46	69	G	5	5	5	5	1.086956522	1.086956522	1.086956522	1.086956522
12	131495620	131495743	10	14	0.864865	124	74	C	16	16	16	16	1.142857143	1.142857143	1.142857143	1.142857143
12	31732656	31732685	10	3	1	30	73	G	3	3	3	3	1	1	1	1
12	69247517	69247595	10	8.2	0.967213	79	61	G	4	7	7	7	0.487804878	0.853658537	0.853658537	0.853658537
12	15397916	15398025	10	10.923077	0.970149	110	67	G	9	10	10	10	0.823943656	0.915492951	0.915492951	0.915492951
12	52455542	52455566	10	2.5	0.714286	25	84	C	2	2	2	2	0.8	0.8	0.8	0.8
12	78357603	78357813	10	21.533333	1	211	59	C	5	7	7	7	0.232198146	0.325077404	0.325077404	0.325077404
12	125601393	125601451	10	6.1	1	59	64	C	6	6	6	6	0.983606557	0.983606557	0.983606557	0.983606557
12	116795011	116795065	10	5.5	0.971429	55	70	G	6	6	6	6	1.090909091	1.090909091	1.090909091	1.090909091
12	312951	312989	10	3.9	0.404255	39	94	G	0	1	1	1	0	0.256410256	0.256410256	0.256410256
12	31934561	31934596	10	3.6	0.948052	36	77	G	3	3	3	3	0.833333333	0.833333333	0.833333333	0.833333333
12	106609418	106609461	10	4.4	0.942857	44	70	G	1	1	1	1	0.227272727	0.227272727	0.227272727	0.227272727
12	110433744	110433778	10	3.6	0.850746	35	67	G	3	3	3	3	0.833333333	0.833333333	0.833333333	0.833333333
12	111136980	111137019	10	4	0.403509	40	57	G	0	1	1	1	0	0.25	0.25	0.25
12	128111698	128111862	10	16.142857	0.555556	165	63	G	0	2	3	7	0	0.123893806	0.18584071	0.433628322
12	80754120	80754278	10	16	0.968254	159	63	C	6	11	12	12	0.375	0.6875	0.75	0.75
12	84833735	84833772	10	3.9	0.591837	38	49	C	0	1	1	1	0	0.256410256	0.256410256	0.256410256
12	133184170	133184622	10	45.411766	0.615385	453	52	C	0	0	0	4	0	0	0	0.088082899
13	44851432	44851744	10	31.666666	1	313	62	G	36	44	44	44	1.136842129	1.389473713	1.389473713	1.389473713
13	30996425	30996501	10	7.8	0.563218	77	87	C	12	12	12	12	1.538461538	1.538461538	1.538461538	1.538461538
13	106660730	106660772	10	4.6	1	43	72	G	6	6	6	6	1.304347826	1.304347826	1.304347826	1.304347826
13	36247780	36247826	10	4.727273	0.585366	47	82	C	6	6	6	6	1.269230696	1.269230696	1.269230696	1.269230696
13	40785471	40785504	10	3.4	1	34	70	G	3	3	3	3	0.882352941	0.882352941	0.882352941	0.882352941
13	100079057	100079086	10	3	1	30	70	G	3	3	3	3	1	1	1	1
13	74708655	74708692	10	3.666667	0.767442	38	86	C	3	3	3	3	0.818181744	0.818181744	0.818181744	0.818181744
13	28585460	28585503	10	4.4	1	44	70	G	2	2	2	2	0.454545455	0.454545455	0.454545455	0.454545455
13	111753144	111753170	10	2.7	1	27	74	C	2	2	2	2	0.740740741	0.740740741	0.740740741	0.740740741
13	69779351	69779403	10	5.181818	1	53	67	G	1	2	2	2	0.192982463	0.385964926	0.385964926	0.385964926
13	75301557	75301599	10	4.181818	0.73913	43	69	G	4	4	4	4	0.956521781	0.956521781	0.956521781	0.956521781
13	114854720	114854794	10	7.333333	0.863014	75	73	G	3	5	5	5	0.409090928	0.681818213	0.681818213	0.681818213
13	20936911	20937038	10	12.8	0.573333	128	75	G	0	8	9	9	0	0.625	0.703125	0.703125
13	20941691	20941734	10	4.4	0.934426	44	61	G	2	2	2	2	0.454545455	0.454545455	0.454545455	0.454545455
13	80972186	80972219	10	3.4	0.576923	34	52	G	0	1	1	1	0	0.294117647	0.294117647	0.294117647
13	110386039	110386151	10	10.733334	0.6	113	75	G	0	5	7	7	0	0.46583848	0.652173873	0.652173873
13	112273378	112274261	10	94.1875	0.807692	884	52	G	0	0	0	1	0	0	0	0.01061712
13	21913120	21913497	10	38	0.62069	378	58	C	0	1	8	18	0	0.026315789	0.210526316	0.473684211
13	70353499	70353533	10	3.5	0.942857	35	70	C	1	1	1	1	0.285714286	0.285714286	0.285714286	0.285714286
14	94575665	94575752	10	8.5	0.73913	88	69	G	13	13	13	13	1.529411765	1.529411765	1.529411765	1.529411765
14	20963828	20963874	10	4.538462	0.934426	47	61	C	5	5	5	5	1.101694803	1.101694803	1.101694803	1.101694803
14	105037853	105037879	10	2.7	0.82716	27	81	C	3	3	3	3	1.111111111	1.111111111	1.111111111	1.111111111
14	59997155	59997201	10	4.727273	1	47	72	G	5	5	5	5	1.057692247	1.057692247	1.057692247	1.057692247
14	37126228	37126252	10	2.5	1	25	72	C	2	2	2	2	0.8	0.8	0.8	0.8
14	97208560	97208634	10	7.416667	0.966102	75	59	C	4	4	4	4	0.539325818	0.539325818	0.539325818	0.539325818
14	21910796	21910993	10	19.799999	1	198	67	G	1	12	15	15	0.050505053	0.606060637	0.757575796	0.757575796
14	23023074	23023388	10	32.454544	0.380282	315	71	G	0	0	0	2	0	0	0	0.061624653
14	98442388	98442579	10	18.588236	0.961538	192	52	G	0	0	1	2	0	0	0.053797466	0.107594933
14	106029459	106029535	10	8.083333	0.966102	77	59	G	1	5	5	5	0.123711345	0.618556727	0.618556727	0.618556727
14	106149426	106150483	10	111.571426	1	1058	56	G	9	31	49	70	0.080665815	0.277848918	0.439180548	0.627400783
14	47526820	47526875	10	5.6	1	56	71	C	5	5	5	5	0.892857143	0.892857143	0.892857143	0.892857143
14	65472333	65472395	10	6.3	0.278689	63	61	C	1	1	1	1	0.158730159	0.158730159	0.158730159	0.158730159
14	90962740	90962772	10	3.3	1	33	72	C	1	1	1	1	0.303030303	0.303030303	0.303030303	0.303030303
14	98736388	98736484	10	9.142858	1	97	58	C	2	5	6	6	0.218749979	0.546874949	0.656249938	0.656249938
14	106069453	106069508	10	6	0.476923	56	65	C	1	3	3	3	0.166666667	0.5	0.5	0.5
15	86780160	86780190	10	3.1	0.818182	31	99	G	6	6	6	6	1.935483871	1.935483871	1.935483871	1.935483871
15	35311567	35311602	10	3.636364	0.777778	36	99	C	6	6	6	6	1.649999835	1.649999835	1.649999835	1.649999835
15	28528075	28528156	10	8.2	0.78125	82	64	G	11	11	11	11	1.341463415	1.341463415	1.341463415	1.341463415
15	31689421	31689452	10	3.2	0.862069	32	87	G	4	4	4	4	1.25	1.25	1.25	1.25
15	57570881	57570993	10	12	1	113	65	C	11	13	13	13	0.916666667	1.083333333	1.083333333	1.083333333
15	23339810	23339876	10	6.7	0.68254	67	63	G	5	6	6	6	0.746268657	0.895522388	0.895522388	0.895522388
15	20421162	20421235	10	7.454545	0.84375	74	64	G	0	5	5	5	0	0.670731748	0.670731748	0.670731748
15	22882783	22882844	10	5.8	1	62	62	G	0	1	1	1	0	0.172413793	0.172413793	0.172413793
15	23103229	23104942	10	163.631577	0.639344	1714	61	G	0	0	0	16	0	0	0	0.097780638
15	68522086	68522135	10	5.090909	0.619048	50	84	G	0	0	1	1	0	0	0.196428575	0.196428575
15	71010592	71010651	10	6.090909	1	60	70	G	3	5	5	5	0.492537321	0.820895535	0.820895535	0.820895535
15	76696248	76696284	10	3.7	1	37	62	G	0	1	1	1	0	0.27027027	0.27027027	0.27027027
15	78487198	78487229	10	3.2	0.723077	32	65	G	0	1	1	1	0	0.3125	0.3125	0.3125
15	79582838	79582870	10	3.3	0.555556	33	81	G	0	1	1	1	0	0.303030303	0.303030303	0.303030303
15	20563408	20563445	10	3.9	1	38	63	C	0	1	1	1	0	0.256410256	0.256410256	0.256410256
15	82351118	82351194	10	8.363636	0.966102	77	59	C	0	1	3	3	0	0.119565223	0.358695668	0.358695668
15	95982514	95982572	10	5.9	1	59	59	C	0	2	2	2	0	0.338983051	0.338983051	0.338983051
16	25599360	25599462	10	10.3	1	103	68	C	17	17	17	17	1.650485437	1.650485437	1.650485437	1.650485437
16	18771662	18771730	10	6.9	1	69	68	G	9	9	9	9	1.304347826	1.304347826	1.304347826	1.304347826
16	70323642	70323675	10	3.5	0.838384	34	99	C	6	6	6	6	1.714285714	1.714285714	1.714285714	1.714285714
16	84879827	84879865	10	3.909091	1	39	71	C	5	5	5	5	1.279069738	1.279069738	1.279069738	1.279069738
16	85686787	85686932	10	15	1	146	72	C	7	7	8	11	0.466666667	0.466666667	0.533333333	0.733333333
16	325642	325678	10	3.7	0.538462	37	91	G	4	4	4	4	1.081081081	1.081081081	1.081081081	1.081081081
16	86096862	86097336	10	48.272728	1	475	61	G	16	45	49	49	0.331450089	0.932203376	1.015065898	1.015065898
16	16687171	16687219	10	4.9	1	49	69	C	6	6	6	6	1.224489796	1.224489796	1.224489796	1.224489796
16	1664489	1664520	10	3.3	0.333333	32	93	G	3	3	3	3	0.909090909	0.909090909	0.909090909	0.909090909
16	87999210	87999243	10	3.4	0.54023	34	87	G	3	3	3	3	0.882352941	0.882352941	0.882352941	0.882352941
16	2587729	2587757	10	2.9	0.565217	29	92	C	3	3	3	3	1.034482759	1.034482759	1.034482759	1.034482759
16	50897417	50897441	10	2.5	1	25	72	G	2	2	2	2	0.8	0.8	0.8	0.8
16	68573582	68573616	10	3.363636	0.758242	35	91	G	3	3	3	3	0.891891988	0.891891988	0.891891988	0.891891988
16	69205523	69205627	10	10	1	105	63	G	13	13	13	13	1.3	1.3	1.3	1.3
16	2975414	2975438	10	2.5	0.6	25	80	C	2	2	2	2	0.8	0.8	0.8	0.8
16	1322805	1322866	10	6.9	0.452055	62	73	G	5	5	5	5	0.724637681	0.724637681	0.724637681	0.724637681
16	83541738	83541803	10	6.636364	0.970149	66	67	G	7	7	7	7	1.054794463	1.054794463	1.054794463	1.054794463
16	5472802	5473131	10	33.666668	1	330	62	G	7	13	18	24	0.207920784	0.386138599	0.534653444	0.712871259
16	5953088	5953128	10	4.1	1	41	58	G	0	1	1	1	0	0.243902439	0.243902439	0.243902439
16	49735365	49735403	10	3.9	1	39	69	G	0	1	1	1	0	0.256410256	0.256410256	0.256410256
16	52784773	52785132	10	35.6875	1	360	64	G	21	29	29	29	0.588441331	0.812609457	0.812609457	0.812609457
16	61645973	61646034	10	6.090909	1	62	51	G	2	3	3	3	0.328358214	0.492537321	0.492537321	0.492537321
16	73906635	73907228	10	58	0.911765	594	68	G	12	27	36	43	0.206896552	0.465517241	0.620689655	0.74137931
16	80140081	80140131	10	5.3	1	51	29	G	0	0	1	1	0	0	0.188679245	0.188679245
16	84843485	84843600	10	11.6	0.029412	116	68	G	0	9	9	9	0	0.775862069	0.775862069	0.775862069
16	84963947	84964534	10	60.217392	0.966667	588	60	G	37	56	61	61	0.614440426	0.929963888	1.012996378	1.012996378
16	86348530	86349101	10	57.875	0.038462	572	52	G	0	8	14	29	0	0.138228942	0.241900648	0.501079914
16	88780640	88780702	10	6.545455	0.694444	63	72	G	2	4	4	4	0.305555534	0.611111069	0.611111069	0.611111069
16	20447521	20447557	10	3.8	1	37	51	C	1	1	1	1	0.263157895	0.263157895	0.263157895	0.263157895
16	67198455	67198510	10	5.8	1	56	71	C	3	3	3	3	0.517241379	0.517241379	0.517241379	0.517241379
16	80837976	80838010	10	3.545455	0.434343	35	99	C	0	1	1	1	0	0.282051246	0.282051246	0.282051246
16	86223734	86223864	10	13.5	1	131	59	C	3	9	9	9	0.222222222	0.666666667	0.666666667	0.666666667
16	88519969	88520002	10	3.6	0.474747	34	99	C	0	1	1	1	0	0.277777778	0.277777778	0.277777778
17	76182741	76182805	10	6.363636	1	65	72	G	10	10	10	10	1.571428661	1.571428661	1.571428661	1.571428661
17	6358968	6359006	10	3.9	0.692308	39	78	G	4	4	4	4	1.025641026	1.025641026	1.025641026	1.025641026
17	79216445	79216478	10	3.166667	0.954023	34	87	G	4	4	4	4	1.263157762	1.263157762	1.263157762	1.263157762
17	80061700	80061732	10	3.3	0.777778	33	81	G	4	4	4	4	1.212121212	1.212121212	1.212121212	1.212121212
17	78564949	78565081	10	13.272727	1	133	70	C	6	14	14	14	0.452054804	1.054794542	1.054794542	1.054794542
17	10656253	10656286	10	3.272727	0.786667	34	75	G	3	3	3	3	0.916666743	0.916666743	0.916666743	0.916666743
17	33276088	33276115	10	2.8	1	28	82	G	3	3	3	3	1.071428571	1.071428571	1.071428571	1.071428571
17	52327833	52327865	10	3.3	0.73913	33	69	G	3	3	3	3	0.909090909	0.909090909	0.909090909	0.909090909
17	1171697	1171725	10	2.9	0.59596	29	99	C	3	3	3	3	1.034482759	1.034482759	1.034482759	1.034482759
17	66150958	66150996	10	3.9	1	39	71	C	4	4	4	4	1.025641026	1.025641026	1.025641026	1.025641026
17	7319439	7319463	10	2.5	0.565217	25	92	G	2	2	2	2	0.8	0.8	0.8	0.8
17	43627934	43627961	10	2.8	1	28	71	G	2	2	2	2	0.714285714	0.714285714	0.714285714	0.714285714
17	62893608	62893633	10	2.6	1	26	73	G	2	2	2	2	0.769230769	0.769230769	0.769230769	0.769230769
17	74744170	74744202	10	3.4	1	33	78	G	3	3	3	3	0.882352941	0.882352941	0.882352941	0.882352941
17	11576304	11576328	10	2.5	1	25	60	C	2	2	2	2	0.8	0.8	0.8	0.8
17	44372240	44372267	10	2.8	1	28	71	C	2	2	2	2	0.714285714	0.714285714	0.714285714	0.714285714
17	44589819	44589846	10	2.8	1	28	71	C	2	2	2	2	0.714285714	0.714285714	0.714285714	0.714285714
17	45094301	45094326	10	2.6	1	26	73	C	2	2	2	2	0.769230769	0.769230769	0.769230769	0.769230769
17	79097526	79097565	10	4	1	40	72	G	3	3	3	3	0.75	0.75	0.75	0.75
17	29718791	29718838	10	4.571429	0.376344	48	93	G	0	0	1	1	0	0	0.218749979	0.218749979
17	46692689	46692728	10	4	1	40	67	G	0	1	1	1	0	0.25	0.25	0.25
17	55549226	55549268	10	4.3	1	43	67	G	1	1	1	1	0.23255814	0.23255814	0.23255814	0.23255814
17	77005782	77005816	10	3.5	0.43662	35	71	G	0	1	1	1	0	0.285714286	0.285714286	0.285714286
17	80073144	80073193	10	5	0.714286	50	70	G	0	2	2	2	0	0.4	0.4	0.4
17	80251072	80251118	10	4.727273	0.938462	47	65	G	2	3	3	3	0.423076899	0.634615348	0.634615348	0.634615348
17	80345693	80345798	10	10.5	0.607843	106	51	G	0	0	0	1	0	0	0	0.095238095
17	8042325	8042370	10	4.636364	0.395349	46	86	C	0	0	1	1	0	0	0.215686258	0.215686258
17	43084016	43084209	10	19.727272	1	194	70	C	8	19	19	19	0.405529969	0.963133676	0.963133676	0.963133676
17	64964484	64964525	10	4.2	1	42	42	C	0	1	1	1	0	0.238095238	0.238095238	0.238095238
17	72050955	72051208	10	25.200001	0.959184	254	49	C	3	6	13	16	0.119047614	0.238095229	0.515872995	0.63492061
17	75500504	75500535	10	3.2	1	32	75	C	2	2	2	2	0.625	0.625	0.625	0.625
17	77887947	77888042	10	9.666667	0.694444	96	72	C	0	3	6	6	0	0.310344817	0.620689634	0.620689634
17	78473838	78473891	10	5.4	0.69863	54	73	C	0	2	2	2	0	0.37037037	0.37037037	0.37037037
17	78805469	78805691	10	22.5	0.06383	223	47	C	0	0	0	6	0	0	0	0.266666667
17	79942647	79942859	10	21	0.84375	213	64	C	4	10	16	16	0.19047619	0.476190476	0.761904762	0.761904762
17	79949422	79949509	10	8.8	0.586207	88	58	C	2	2	3	4	0.227272727	0.227272727	0.340909091	0.454545455
17	80317257	80319485	10	220.642853	0.527273	2229	55	C	0	95	98	98	0	0.43056006	0.444156693	0.444156693
17	81027495	81027657	10	16.299999	0.684211	163	57	C	0	0	0	6	0	0	0	0.368098182
18	21242578	21242615	10	3.818182	0.946667	38	75	C	5	5	5	5	1.309523747	1.309523747	1.309523747	1.309523747
18	59163256	59163457	10	17.68421	1	202	65	C	13	14	19	19	0.735119069	0.79166669	1.074404794	1.074404794
18	73183104	73183128	10	2.5	0.7	25	80	G	1	1	1	1	0.4	0.4	0.4	0.4
18	45864	45910	10	4.7	0.936508	47	63	G	0	2	2	2	0	0.425531915	0.425531915	0.425531915
18	57214268	57214382	10	11.142858	1	115	62	G	2	7	8	8	0.179487166	0.62820508	0.717948663	0.717948663
18	74742349	74742380	10	3.2	0.723077	32	65	G	2	2	2	2	0.625	0.625	0.625	0.625
18	30353173	30353214	10	4.3	1	42	59	C	1	1	1	1	0.23255814	0.23255814	0.23255814	0.23255814
18	30868175	30868363	10	19.4375	0.970149	189	67	C	5	15	16	16	0.257234727	0.77170418	0.823151125	0.823151125
18	46529714	46529771	10	5.461538	0.972603	58	73	C	2	3	3	3	0.366197214	0.549295821	0.549295821	0.549295821
18	71850150	71850399	10	23.625	0.9375	250	64	C	1	9	17	18	0.042328042	0.380952381	0.71957672	0.761904762
19	4724367	4724413	10	4.8	0.863636	47	88	G	7	7	7	7	1.458333333	1.458333333	1.458333333	1.458333333
19	17059557	17059751	10	18.8125	1	195	57	G	21	22	22	22	1.11627907	1.169435216	1.169435216	1.169435216
19	58740633	58740689	10	5.7	0.768116	57	69	G	8	8	8	8	1.403508772	1.403508772	1.403508772	1.403508772
19	57472843	57473304	10	45.166668	0.936508	462	63	C	14	19	22	32	0.30996309	0.420664194	0.487084856	0.708487064
19	18717645	18717683	10	3.583333	0.333333	39	99	C	4	4	4	4	1.116279174	1.116279174	1.116279174	1.116279174
19	1074886	1074913	10	2.8	0.575758	28	99	G	3	3	3	3	1.071428571	1.071428571	1.071428571	1.071428571
19	4702810	4702884	10	7.9	1	75	62	G	5	6	6	6	0.632911392	0.759493671	0.759493671	0.759493671
19	6739642	6739676	10	3.5	0.479167	35	96	G	3	3	3	3	0.857142857	0.857142857	0.857142857	0.857142857
19	34244271	34244990	10	69	1	720	64	C	27	54	61	67	0.391304348	0.782608696	0.884057971	0.971014493
19	9718896	9718920	10	2.5	1	25	80	G	2	2	2	2	0.8	0.8	0.8	0.8
19	13094349	13094373	10	2.5	0.428571	25	84	G	2	2	2	2	0.8	0.8	0.8	0.8
19	47105286	47105313	10	2.8	1	28	78	G	2	2	2	2	0.714285714	0.714285714	0.714285714	0.714285714
19	30069405	30069509	10	11	1	105	50	C	2	2	3	3	0.181818182	0.181818182	0.272727273	0.272727273
19	43050974	43051029	10	5.636364	1	56	69	G	6	6	6	6	1.06451606	1.06451606	1.06451606	1.06451606
19	1322651	1323028	10	38.299999	0.52	378	50	G	0	0	0	3	0	0	0	0.078328984
19	3042213	3042245	10	3.3	1	33	72	G	1	1	1	1	0.303030303	0.303030303	0.303030303	0.303030303
19	5697503	5697557	10	5.5	0.969697	55	66	G	2	3	3	3	0.363636364	0.545454545	0.545454545	0.545454545
19	5787192	5787252	10	6.1	0.970588	61	68	G	0	3	3	3	0	0.491803279	0.491803279	0.491803279
19	10188965	10189003	10	3.9	1	39	74	G	2	2	2	2	0.512820513	0.512820513	0.512820513	0.512820513
19	2280757	2280811	10	5.5	0.584416	55	77	C	3	3	3	3	0.545454545	0.545454545	0.545454545	0.545454545
19	10120879	10120910	10	3.2	0.925926	32	81	C	2	2	2	2	0.625	0.625	0.625	0.625
19	18514968	18515116	10	15	0.307692	149	52	C	0	5	5	6	0	0.333333333	0.333333333	0.4
19	56075279	56075373	10	8.875	0.733333	95	60	C	0	1	4	4	0	0.112676056	0.450704225	0.450704225
19	56225212	56225253	10	4.363636	1	42	69	C	0	2	2	2	0	0.458333372	0.458333372	0.458333372
20	45854208	45854356	10	15.2	1	149	68	G	25	25	25	25	1.644736842	1.644736842	1.644736842	1.644736842
20	21518172	21518254	10	8.3	0.970588	83	68	C	6	6	6	6	0.722891566	0.722891566	0.722891566	0.722891566
20	25306745	25306778	10	3.4	1	34	67	G	3	3	3	3	0.882352941	0.882352941	0.882352941	0.882352941
20	33413470	33413503	10	3.166667	1	34	76	G	4	4	4	4	1.263157762	1.263157762	1.263157762	1.263157762
20	16375825	16376027	10	20.299999	0.915493	203	71	G	20	23	23	23	0.985221723	1.133004982	1.133004982	1.133004982
20	32510223	32510268	10	4.636364	1	46	63	C	5	5	5	5	1.078431288	1.078431288	1.078431288	1.078431288
20	46900718	46900743	10	2.6	0.694444	26	72	C	2	2	2	2	0.769230769	0.769230769	0.769230769	0.769230769
20	35560795	35560819	10	2.5	0.809524	25	84	G	2	2	2	2	0.8	0.8	0.8	0.8
20	34548615	34548789	10	18	1	175	50	C	5	11	14	14	0.277777778	0.611111111	0.777777778	0.777777778
20	892461	892556	10	9.6	0.730769	96	52	G	0	0	1	2	0	0	0.104166667	0.208333333
20	37522211	37522252	10	4.2	0.815789	42	76	G	0	1	1	1	0	0.238095238	0.238095238	0.238095238
20	59299496	59299644	10	15.266666	0.964286	149	56	G	0	0	0	2	0	0	0	0.131004373
20	22677042	22677184	10	14.363636	0.238095	143	63	C	0	0	1	5	0	0	0.069620255	0.348101275
20	51039941	51040143	10	20.461538	0.793103	203	58	C	0	2	2	6	0	0.097744363	0.097744363	0.293233089
20	61647320	61647390	10	7.1	0.73913	71	69	C	0	4	4	4	0	0.563380282	0.563380282	0.563380282
21	47631964	47632005	10	4.090909	0.769231	42	78	G	5	5	5	5	1.222222249	1.222222249	1.222222249	1.222222249
21	44847046	44847079	10	3.272727	0.474747	34	99	C	4	4	4	4	1.222222324	1.222222324	1.222222324	1.222222324
21	34354111	34354174	10	6.363636	0.969697	64	66	C	5	6	6	6	0.785714331	0.942857197	0.942857197	0.942857197
21	32960453	32960512	10	5.583333	0.970149	60	67	G	6	6	6	6	1.07462693	1.07462693	1.07462693	1.07462693
21	39579755	39580116	10	36.111111	1	362	64	C	9	26	28	30	0.24923077	0.720000002	0.775384618	0.830769233
21	44488538	44488563	10	2.6	0.425	26	80	C	2	2	2	2	0.769230769	0.769230769	0.769230769	0.769230769
21	10086467	10086744	10	27.799999	0.913043	278	46	G	0	0	0	2	0	0	0	0.071942449
21	10086824	10087419	10	59.866665	0.956522	596	46	G	0	0	1	2	0	0	0.016703787	0.033407573
21	17556079	17556209	10	13.307693	0.907692	131	65	C	10	12	12	12	0.751445048	0.901734057	0.901734057	0.901734057
21	34548906	34548968	10	6.272727	0.64	63	50	C	0	0	0	1	0	0	0	0.159420297
21	41278484	41278524	10	4.083333	1	41	58	C	0	1	1	1	0	0.244897979	0.244897979	0.244897979
21	45284877	45284919	10	4.083333	0.432099	43	81	C	1	2	2	2	0.244897979	0.489795958	0.489795958	0.489795958
22	35034994	35035037	10	4.4	0.945946	44	74	C	6	6	6	6	1.363636364	1.363636364	1.363636364	1.363636364
22	20620880	20621184	10	29.789474	0.958333	305	48	G	5	7	9	9	0.167844521	0.23498233	0.302120138	0.302120138
22	18257271	18257306	10	3.6	0.393939	36	99	C	4	4	4	4	1.111111111	1.111111111	1.111111111	1.111111111
22	23198303	23198333	10	3.1	0.731343	31	67	G	3	3	3	3	0.967741935	0.967741935	0.967741935	0.967741935
22	41347152	41347182	10	3.1	0.414141	31	99	C	3	3	3	3	0.967741935	0.967741935	0.967741935	0.967741935
22	24577350	24577381	10	3.2	0.741935	32	93	G	2	3	4	4	0.625	0.9375	1.25	1.25
22	32218380	32218420	10	4.4	0.7	41	60	G	1	1	1	1	0.227272727	0.227272727	0.227272727	0.227272727
22	17272599	17272724	10	12.818182	1	126	54	G	2	2	2	2	0.156028367	0.156028367	0.156028367	0.156028367
22	32747685	32747749	10	6.230769	0.865169	65	89	G	0	1	1	1	0	0.160493833	0.160493833	0.160493833
22	37395543	37395644	10	10.166667	1	102	72	G	2	2	2	2	0.196721305	0.196721305	0.196721305	0.196721305
22	37713120	37713173	10	5.5	0.388889	54	72	G	2	2	2	2	0.363636364	0.363636364	0.363636364	0.363636364
22	38584970	38585275	10	30.5	1	306	60	G	2	2	2	2	0.06557377	0.06557377	0.06557377	0.06557377
22	39693610	39693642	10	3.3	0.692308	33	78	G	2	2	2	2	0.606060606	0.606060606	0.606060606	0.606060606
22	40019165	40019216	10	5.6	1	52	59	G	0	1	1	1	0	0.178571429	0.178571429	0.178571429
22	42521626	42521662	10	3.7	1	37	72	G	0	1	1	1	0	0.27027027	0.27027027	0.27027027
22	42533782	42533818	10	3.7	1	37	72	G	10	16	22	45	2.702702703	4.324324324	5.945945946	12.16216216
22	50927746	50927787	10	4.2	0.793103	42	87	G	7	17	21	37	1.666666667	4.047619048	5	8.80952381
22	51136148	51136173	10	2.6	0.616162	26	99	G	1	1	1	1	0.384615385	0.384615385	0.384615385	0.384615385
22	23225084	23225172	10	9.1	1	89	61	C	2	2	3	5	0.21978022	0.21978022	0.32967033	0.549450549
22	24798066	24798126	10	6.1	1	61	62	C	2	4	4	4	0.327868852	0.655737705	0.655737705	0.655737705
22	34694594	34694636	10	4.3	0.929825	43	57	C	0	1	1	1	0	0.23255814	0.23255814	0.23255814
22	45209119	45209440	10	32	0.842105	322	38	C	0	0	0	1	0	0	0	0.03125
X	1363441	1363537	10	9.8	1	97	69	G	16	16	16	16	1.632653061	1.632653061	1.632653061	1.632653061
X	36452272	36452419	10	14.8	1	148	63	G	23	23	23	23	1.554054054	1.554054054	1.554054054	1.554054054
X	64626437	64626522	10	8.6	0.5	86	88	G	13	13	13	13	1.511627907	1.511627907	1.511627907	1.511627907
X	100993335	100993445	10	10.8	1	111	76	C	15	15	15	15	1.388888889	1.388888889	1.388888889	1.388888889
X	73640502	73640567	10	6.083333	0.258427	66	89	C	9	9	9	9	1.479452136	1.479452136	1.479452136	1.479452136
X	34369550	34369619	10	7	1	70	68	G	9	9	9	9	1.285714286	1.285714286	1.285714286	1.285714286
X	43513712	43513820	10	10.9	0.770115	109	87	C	16	16	16	16	1.467889908	1.467889908	1.467889908	1.467889908
X	1612188	1612263	10	7.7	0.972222	76	72	G	6	6	6	6	0.779220779	0.779220779	0.779220779	0.779220779
X	5592590	5592659	10	7.1	1	70	74	G	9	9	9	9	1.267605634	1.267605634	1.267605634	1.267605634
X	951195	951261	10	6.666667	1	67	64	C	6	6	6	6	0.899999955	0.899999955	0.899999955	0.899999955
X	104035841	104035899	10	5.818182	0.701493	59	67	C	6	6	6	6	1.031249968	1.031249968	1.031249968	1.031249968
X	9001717	9001750	10	3.4	0.706667	34	75	C	4	4	4	4	1.176470588	1.176470588	1.176470588	1.176470588
X	13309283	13309311	10	2.9	0.656566	29	99	C	3	3	3	3	1.034482759	1.034482759	1.034482759	1.034482759
X	9465882	9465932	10	5.2	0.967213	51	61	C	3	3	3	3	0.576923077	0.576923077	0.576923077	0.576923077
X	118770935	118770976	10	4.3	0.464789	42	71	G	2	2	2	2	0.465116279	0.465116279	0.465116279	0.465116279
X	29185397	29185456	10	5.4375	0.964912	60	57	C	4	5	5	5	0.735632184	0.91954023	0.91954023	0.91954023
X	12639989	12640046	10	5.8	1	58	53	G	4	4	4	4	0.689655172	0.689655172	0.689655172	0.689655172
X	12641177	12641234	10	5.8	1	58	53	G	4	4	4	4	0.689655172	0.689655172	0.689655172	0.689655172
X	118593844	118593877	10	3.4	0.575758	34	66	G	0	1	1	1	0	0.294117647	0.294117647	0.294117647
X	127629064	127629117	10	5.4	0.608696	54	46	G	0	0	1	1	0	0	0.185185185	0.185185185
X	134628550	134628625	10	8.181818	0.675676	76	37	G	0	2	3	3	0	0.24444445	0.366666675	0.366666675
X	152778725	152778940	10	20.5	0.72093	216	43	G	0	0	0	1	0	0	0	0.048780488
X	14472280	14472350	10	7.1	0.963636	71	55	C	1	1	1	1	0.14084507	0.14084507	0.14084507	0.14084507
X	39865655	39865692	10	3.8	1	38	71	C	0	1	1	1	0	0.263157895	0.263157895	0.263157895
Y	1313441	1313537	10	9.8	1	97	69	G	16	16	16	16	1.632653061	1.632653061	1.632653061	1.632653061
Y	1562188	1562263	10	7.7	0.972222	76	72	G	6	6	6	6	0.779220779	0.779220779	0.779220779	0.779220779
Y	901195	901261	10	6.666667	1	67	64	C	6	6	6	6	0.899999955	0.899999955	0.899999955	0.899999955
Y	19437553	19437624	10	7.461538	1	72	55	G	2	2	4	4	0.268041254	0.268041254	0.536082507	0.536082507
Y	22896308	22896332	10	2.5	1	25	72	G	2	2	2	2	0.8	0.8	0.8	0.8
Y	13585930	13585973	10	4.4	1	44	56	G	0	1	1	1	0	0.227272727	0.227272727	0.227272727
Y	10020639	10021767	10	114.296295	0.565217	1129	46	C	0	1	1	1	0	0.00874919	0.00874919	0.00874919
1	51408127	51408164	11	3.545455	1	38	60	G	4	4	4	4	1.128204984	1.128204984	1.128204984	1.128204984
1	232683313	232683352	11	3.727273	0.833333	40	84	G	5	5	5	5	1.341463316	1.341463316	1.341463316	1.341463316
1	1243559	1243589	11	2.818182	0.591398	31	93	G	3	3	3	3	1.06451606	1.06451606	1.06451606	1.06451606
1	1260143	1260179	11	3.25	0.648352	37	91	G	4	4	4	4	1.230769231	1.230769231	1.230769231	1.230769231
1	19168163	19168199	11	3.363636	0.55	37	80	G	3	3	3	3	0.891891988	0.891891988	0.891891988	0.891891988
1	69842183	69842251	11	5.933333	1	69	63	G	4	4	4	4	0.674157341	0.674157341	0.674157341	0.674157341
1	101956150	101956179	11	2.727273	1	30	83	G	3	3	3	3	1.09999989	1.09999989	1.09999989	1.09999989
1	181074632	181074660	11	2.727273	0.656566	29	99	G	3	3	3	3	1.09999989	1.09999989	1.09999989	1.09999989
1	221889328	221889370	11	3.916667	1	43	69	C	4	4	4	4	1.021276509	1.021276509	1.021276509	1.021276509
1	1950713	1950742	11	2.818182	0.41573	30	89	G	2	2	2	2	0.709677374	0.709677374	0.709677374	0.709677374
1	12586183	12586222	11	3.636364	0.558442	40	77	G	3	3	3	3	0.824999918	0.824999918	0.824999918	0.824999918
1	15250541	15250571	11	2.818182	0.616162	31	99	G	2	2	2	2	0.709677374	0.709677374	0.709677374	0.709677374
1	42127974	42128027	11	4.666667	0.431579	54	95	G	4	4	4	4	0.857142796	0.857142796	0.857142796	0.857142796
1	150521790	150521839	11	4.615385	0.489362	50	94	G	5	5	5	5	1.083333243	1.083333243	1.083333243	1.083333243
1	180889839	180889868	11	2.727273	0.640449	30	89	G	2	2	2	2	0.73333326	0.73333326	0.73333326	0.73333326
1	222988302	222988330	11	2.636364	0.393258	29	89	G	2	2	2	2	0.758620585	0.758620585	0.758620585	0.758620585
1	22677451	22677475	11	2.272727	0.826087	25	92	C	2	2	2	2	0.880000106	0.880000106	0.880000106	0.880000106
1	24246641	24246672	11	2.909091	0.55	32	80	C	2	2	2	2	0.687499979	0.687499979	0.687499979	0.687499979
1	27692118	27692152	11	3.083333	0.789474	35	76	C	3	3	3	3	0.972973078	0.972973078	0.972973078	0.972973078
1	29450442	29450480	11	3.416667	0.5	39	92	C	3	3	3	3	0.878048695	0.878048695	0.878048695	0.878048695
1	40105356	40105386	11	2.818182	0.414141	31	99	C	2	2	2	2	0.709677374	0.709677374	0.709677374	0.709677374
1	208820533	208820577	11	3.714286	1	45	71	C	5	5	5	5	1.346153743	1.346153743	1.346153743	1.346153743
1	2775749	2776139	11	36.470589	1	391	52	G	1	1	5	9	0.027419354	0.027419354	0.137096771	0.246774188
1	4019162	4019188	11	2.454545	0.728395	27	81	G	1	1	1	1	0.407407483	0.407407483	0.407407483	0.407407483
1	6630057	6630111	11	5.166667	1	55	61	G	2	2	2	2	0.387096749	0.387096749	0.387096749	0.387096749
1	16045162	16045186	11	2.272727	0.809524	25	84	G	2	2	2	2	0.880000106	0.880000106	0.880000106	0.880000106
1	21819601	21819630	11	2.727273	1	30	63	G	2	2	2	2	0.73333326	0.73333326	0.73333326	0.73333326
1	45691480	45691546	11	6.083333	1	67	47	G	2	2	4	4	0.328767141	0.328767141	0.657534283	0.657534283
1	226076885	226076927	11	3.846154	1	43	69	G	3	3	3	3	0.779999969	0.779999969	0.779999969	0.779999969
1	7383034	7383073	11	3.461539	1	40	57	C	4	4	4	4	1.155555376	1.155555376	1.155555376	1.155555376
1	33773464	33773626	11	14.15	0.970149	163	67	C	8	15	15	15	0.565371025	1.060070671	1.060070671	1.060070671
1	50760047	50760076	11	2.666667	1	30	70	C	2	2	2	2	0.749999906	0.749999906	0.749999906	0.749999906
1	52082669	52082696	11	2.545455	0.411765	28	85	C	2	2	2	2	0.785714145	0.785714145	0.785714145	0.785714145
1	61542795	61542819	11	2.272727	0.8	25	80	C	1	1	1	1	0.440000053	0.440000053	0.440000053	0.440000053
1	223196270	223196294	11	2.272727	0.684211	25	76	C	1	1	1	1	0.440000053	0.440000053	0.440000053	0.440000053
1	226974768	226974797	11	2.727273	0.69697	30	66	C	2	2	2	2	0.73333326	0.73333326	0.73333326	0.73333326
1	245362606	245362631	11	2.363636	1	26	73	C	2	2	2	2	0.846153976	0.846153976	0.846153976	0.846153976
1	18874681	18874777	11	8.615385	0.661972	97	71	G	0	6	6	6	0	0.69642854	0.69642854	0.69642854
1	202758662	202758757	11	8.4375	0.956522	96	46	G	0	1	1	3	0	0.118518519	0.118518519	0.355555556
1	238908567	238908611	11	4.090909	0.341772	45	79	G	0	1	1	1	0	0.24444445	0.24444445	0.24444445
1	26095510	26095668	11	15.142858	1	159	55	C	0	4	6	7	0	0.264150928	0.396226393	0.462264125
1	101684287	101684349	11	5.333333	1	63	58	C	1	2	2	2	0.187500012	0.375000023	0.375000023	0.375000023
1	120174207	120174245	11	3.545455	0.232558	39	86	C	0	1	1	1	0	0.282051246	0.282051246	0.282051246
1	153652655	153652687	11	3.090909	1	33	66	C	1	1	1	1	0.323529421	0.323529421	0.323529421	0.323529421
1	200992865	200992897	11	3	0.37931	33	87	C	2	2	2	2	0.666666667	0.666666667	0.666666667	0.666666667
1	240766766	240766826	11	5.545455	1	61	55	C	0	3	3	3	0	0.540983562	0.540983562	0.540983562
2	85713964	85714036	11	6.692307	0.970588	73	68	G	9	9	9	9	1.344827725	1.344827725	1.344827725	1.344827725
2	127961896	127961944	11	4.416667	1	49	71	G	6	6	6	6	1.358490464	1.358490464	1.358490464	1.358490464
2	32088419	32088502	11	7.571429	0.970149	84	67	G	11	11	11	11	1.452830106	1.452830106	1.452830106	1.452830106
2	147565840	147565873	11	3.090909	0.892473	34	93	G	5	5	5	5	1.617647106	1.617647106	1.617647106	1.617647106
2	85698255	85698289	11	3.166667	1	35	74	G	3	3	3	3	0.947368321	0.947368321	0.947368321	0.947368321
2	54610140	54610175	11	3.272727	0.943662	36	71	C	3	3	3	3	0.916666743	0.916666743	0.916666743	0.916666743
2	242758564	242758590	11	2.454545	0.728395	27	81	G	2	2	2	2	0.814814966	0.814814966	0.814814966	0.814814966
2	27434835	27434864	11	2.727273	0.652174	30	92	C	3	3	3	3	1.09999989	1.09999989	1.09999989	1.09999989
2	87585075	87585203	11	11.666667	0.4	129	70	C	9	9	10	12	0.771428549	0.771428549	0.857142833	1.028571399
2	184129488	184129525	11	3.333333	1	38	57	C	3	3	3	3	0.90000009	0.90000009	0.90000009	0.90000009
2	53542959	53542987	11	2.636364	1	29	75	G	2	2	2	2	0.758620585	0.758620585	0.758620585	0.758620585
2	129257917	129257942	11	2.363636	1	26	65	G	2	2	2	2	0.846153976	0.846153976	0.846153976	0.846153976
2	203048169	203048195	11	2.454545	1	27	44	G	1	1	1	1	0.407407483	0.407407483	0.407407483	0.407407483
2	3751167	3751218	11	4.727273	0.585366	52	82	C	5	5	5	5	1.057692247	1.057692247	1.057692247	1.057692247
2	92171033	92171123	11	8.166667	0.243243	91	74	C	5	7	8	8	0.612244873	0.857142822	0.979591797	0.979591797
2	5982112	5982164	11	4.615385	0.969231	53	65	G	3	3	3	3	0.649999946	0.649999946	0.649999946	0.649999946
2	6948923	6948971	11	4.666667	0.938462	49	65	G	1	1	1	1	0.214285699	0.214285699	0.214285699	0.214285699
2	27242211	27242262	11	4.692307	0.857143	52	70	G	2	3	3	3	0.426229571	0.639344357	0.639344357	0.639344357
2	90518650	90518683	11	3.090909	0.315789	34	76	G	2	2	2	2	0.647058843	0.647058843	0.647058843	0.647058843
2	90519078	90519108	11	2.818182	0.216216	31	74	G	1	1	1	1	0.354838687	0.354838687	0.354838687	0.354838687
2	90523924	90523960	11	3.333333	0.416667	37	72	G	1	2	2	2	0.30000003	0.60000006	0.60000006	0.60000006
2	91741507	91741540	11	3.090909	0.315789	34	76	G	2	2	2	2	0.647058843	0.647058843	0.647058843	0.647058843
2	91741937	91741967	11	2.818182	0.216216	31	74	G	1	1	1	1	0.354838687	0.354838687	0.354838687	0.354838687
2	91745854	91745896	11	3.909091	0.239437	43	71	G	0	1	1	1	0	0.255813948	0.255813948	0.255813948
2	91746816	91746852	11	3.333333	0.416667	37	72	G	1	2	2	2	0.30000003	0.60000006	0.60000006	0.60000006
2	111102189	111102759	11	50.722221	0.241379	571	58	G	0	0	0	2	0	0	0	0.03943045
2	119981922	119981960	11	3.307692	0.564103	39	78	G	3	3	3	3	0.906976829	0.906976829	0.906976829	0.906976829
2	4634333	4634410	11	6.8125	1	78	56	C	2	2	2	2	0.293577982	0.293577982	0.293577982	0.293577982
2	9457211	9457372	11	15.1875	0.960784	162	51	C	0	0	0	2	0	0	0	0.131687243
2	40293186	40293237	11	4.727273	1	52	61	C	4	4	4	4	0.846153797	0.846153797	0.846153797	0.846153797
2	87580120	87580221	11	9	0.295775	102	71	C	3	7	7	7	0.333333333	0.777777778	0.777777778	0.777777778
2	88480610	88481089	11	45.92857	1	480	56	C	0	0	0	2	0	0	0	0.04354588
2	90288106	90288207	11	9	0.314286	102	70	C	3	7	7	7	0.333333333	0.777777778	0.777777778	0.777777778
2	102853183	102853229	11	4.25	0.642857	47	56	C	0	1	1	1	0	0.235294118	0.235294118	0.235294118
2	103447298	103447327	11	2.727273	1	30	60	C	1	1	1	1	0.36666663	0.36666663	0.36666663	0.36666663
2	110783786	110784400	11	54.714287	0.241379	615	58	C	0	0	0	2	0	0	0	0.036553524
2	134205028	134205202	11	16.5	0.963636	175	55	C	4	14	14	14	0.242424242	0.848484848	0.848484848	0.848484848
2	226377176	226377306	11	11.75	0.961538	131	52	C	0	0	1	3	0	0	0.085106383	0.255319149
2	230049552	230049839	11	25.799999	0.809524	288	21	C	0	1	1	5	0	0.038759691	0.038759691	0.193798457
3	77366780	77367081	11	26.538462	0.532468	302	77	G	39	42	42	42	1.469565192	1.582608668	1.582608668	1.582608668
3	50411618	50411850	11	19.761906	1	233	68	G	27	30	30	30	1.366264975	1.518072194	1.518072194	1.518072194
3	60537209	60537337	11	11.933333	0.944444	129	72	G	15	15	15	15	1.256983275	1.256983275	1.256983275	1.256983275
3	126076381	126076421	11	3.818182	0.446809	41	94	C	5	5	5	5	1.309523747	1.309523747	1.309523747	1.309523747
3	50242637	50242670	11	3	0.535354	34	99	G	4	4	4	4	1.333333333	1.333333333	1.333333333	1.333333333
3	63016117	63016154	11	3.333333	0.95	38	80	G	4	4	4	4	1.20000012	1.20000012	1.20000012	1.20000012
3	47619800	47619844	11	4	0.474747	45	99	C	5	5	5	5	1.25	1.25	1.25	1.25
3	133144783	133144825	11	3.769231	1	43	76	G	5	5	5	5	1.326530531	1.326530531	1.326530531	1.326530531
3	183979074	183979107	11	3.090909	0.569892	34	93	G	3	3	3	3	0.970588264	0.970588264	0.970588264	0.970588264
3	38370369	38370401	11	3	0.384615	33	78	G	3	3	3	3	1	1	1	1
3	39219445	39219473	11	2.636364	1	29	75	G	2	2	2	2	0.758620585	0.758620585	0.758620585	0.758620585
3	49171454	49171485	11	2.909091	1	32	71	G	3	3	3	3	1.031249968	1.031249968	1.031249968	1.031249968
3	83377790	83377823	11	3.181818	1	34	58	G	2	2	2	2	0.628571464	0.628571464	0.628571464	0.628571464
3	99594929	99594960	11	2.909091	0.313131	32	99	G	2	2	2	2	0.687499979	0.687499979	0.687499979	0.687499979
3	5157873	5157947	11	6.4	0.970149	75	67	C	4	7	7	7	0.625	1.09375	1.09375	1.09375
3	52122879	52122904	11	2.363636	0.825	26	80	C	2	2	2	2	0.846153976	0.846153976	0.846153976	0.846153976
3	190206914	190207023	11	9.3125	1	110	54	C	2	3	3	3	0.214765101	0.322147651	0.322147651	0.322147651
3	125688363	125688396	11	3.090909	0.757576	34	66	G	2	2	2	2	0.647058843	0.647058843	0.647058843	0.647058843
3	182971023	182971061	11	3.545455	0.620253	39	79	C	3	3	3	3	0.846153738	0.846153738	0.846153738	0.846153738
3	105052852	105052903	11	4.692307	0.959184	52	49	G	0	2	2	2	0	0.426229571	0.426229571	0.426229571
3	141401117	141401183	11	5.714286	1	67	58	G	0	0	0	1	0	0	0	0.174999991
3	4652512	4652562	11	4.571429	0.954545	51	44	C	0	1	1	1	0	0.218749979	0.218749979	0.218749979
3	13194577	13194625	11	4.461538	1	49	69	C	3	3	3	3	0.672413863	0.672413863	0.672413863	0.672413863
3	97200515	97200549	11	3.272727	0.541667	35	96	C	3	3	3	3	0.916666743	0.916666743	0.916666743	0.916666743
3	129262249	129262312	11	5.818182	0.735294	64	68	C	4	5	5	5	0.687499979	0.859374973	0.859374973	0.859374973
3	191494860	191494901	11	3.833333	0.909091	42	44	C	0	1	1	1	0	0.260869588	0.260869588	0.260869588
4	1039782	1040679	11	81.333336	0.561644	898	73	C	93	101	101	101	1.143442585	1.241803238	1.241803238	1.241803238
4	68082089	68082203	11	10.1875	1	115	78	G	20	20	20	20	1.963190184	1.963190184	1.963190184	1.963190184
4	1785206	1785265	11	5.333333	0.871795	60	78	G	8	8	8	8	1.500000094	1.500000094	1.500000094	1.500000094
4	8410621	8410647	11	2.454545	1	27	92	G	4	4	4	4	1.629629931	1.629629931	1.629629931	1.629629931
4	1401872	1401917	11	4.166667	0.943662	46	71	C	5	5	5	5	1.199999904	1.199999904	1.199999904	1.199999904
4	13535119	13535143	11	2.272727	0.826087	25	92	C	4	4	4	4	1.760000211	1.760000211	1.760000211	1.760000211
4	55023770	55023800	11	2.75	1	31	70	G	3	3	3	3	1.090909091	1.090909091	1.090909091	1.090909091
4	89360547	89360584	11	3.416667	1	38	52	G	3	3	3	3	0.878048695	0.878048695	0.878048695	0.878048695
4	3475777	3475805	11	2.727273	1	29	68	G	2	2	2	2	0.73333326	0.73333326	0.73333326	0.73333326
4	35791792	35791816	11	2.272727	1	25	76	G	2	2	2	2	0.880000106	0.880000106	0.880000106	0.880000106
4	99916706	99916735	11	2.727273	0.535354	30	99	G	2	2	2	2	0.73333326	0.73333326	0.73333326	0.73333326
4	107780195	107780242	11	4	1	48	75	G	4	4	4	4	1	1	1	1
4	26495518	26495548	11	2.909091	1	31	54	C	2	2	2	2	0.687499979	0.687499979	0.687499979	0.687499979
4	103540847	103540872	11	2.363636	0.815789	26	76	C	2	2	2	2	0.846153976	0.846153976	0.846153976	0.846153976
4	4862126	4862151	11	2.363636	0.67033	26	91	G	2	2	2	2	0.846153976	0.846153976	0.846153976	0.846153976
4	5894829	5894872	11	4	0.402062	44	97	G	2	3	3	3	0.5	0.75	0.75	0.75
4	159658420	159658493	11	6.875	1	74	59	G	3	6	6	6	0.436363636	0.872727273	0.872727273	0.872727273
4	42301998	42302057	11	5.214286	1	60	65	C	2	4	4	4	0.383561623	0.767123246	0.767123246	0.767123246
4	7735864	7735925	11	5.583333	0.616438	62	73	G	5	5	5	5	0.895522442	0.895522442	0.895522442	0.895522442
4	88851891	88851960	11	6.214286	1	70	61	G	2	4	4	4	0.321839066	0.643678131	0.643678131	0.643678131
4	95309047	95309087	11	3.75	0.924528	41	53	G	0	1	1	1	0	0.266666667	0.266666667	0.266666667
4	119815698	119815738	11	3.727273	0.5	41	68	G	0	1	1	1	0	0.268292663	0.268292663	0.268292663
4	137769347	137769406	11	5.0625	0	60	52	G	0	0	0	1	0	0	0	0.197530864
4	1514591	1514749	11	14.769231	0.315789	159	76	C	2	5	11	11	0.135416665	0.338541661	0.744791655	0.744791655
4	61368580	61368794	11	19.277779	1	215	32	C	0	0	0	2	0	0	0	0.103746391
4	154009214	154009847	11	58.357143	0.45	634	40	C	0	10	15	34	0	0.171358629	0.257037943	0.582619338
5	17652096	17652204	11	10.25	1	109	73	C	16	16	16	16	1.56097561	1.56097561	1.56097561	1.56097561
5	87564960	87565008	11	4.454545	0.858824	49	85	G	8	8	8	8	1.795918551	1.795918551	1.795918551	1.795918551
5	17111620	17111663	11	4.090909	1	44	79	C	6	6	6	6	1.466666699	1.466666699	1.466666699	1.466666699
5	30346115	30346150	11	3.363636	0.737374	36	99	C	6	6	6	6	1.783783977	1.783783977	1.783783977	1.783783977
5	171881548	171881627	11	7.166667	0.5625	80	96	C	11	11	11	11	1.53488365	1.53488365	1.53488365	1.53488365
5	178759687	178759729	11	3.6	0.943662	43	71	G	4	4	4	4	1.111111111	1.111111111	1.111111111	1.111111111
5	2038982	2039008	11	2.454545	0.425287	27	87	G	2	2	2	2	0.814814966	0.814814966	0.814814966	0.814814966
5	81847537	81847563	11	2.454545	1	27	85	G	2	2	2	2	0.814814966	0.814814966	0.814814966	0.814814966
5	1012881	1012910	11	2.727273	0.726027	30	73	C	2	2	2	2	0.73333326	0.73333326	0.73333326	0.73333326
5	959762	959806	11	4	0.5	45	80	G	3	3	3	3	0.75	0.75	0.75	0.75
5	14523519	14523558	11	3.384615	0.942029	40	69	C	2	2	2	2	0.590909158	0.590909158	0.590909158	0.590909158
5	1035906	1036072	11	15.266666	0.628571	167	70	G	0	6	6	9	0	0.393013118	0.393013118	0.589519676
5	1064735	1065370	11	58.533333	0.575758	636	66	G	0	10	29	40	0	0.170842826	0.495444194	0.683371302
5	118178982	118179021	11	3.727273	1	40	50	G	1	1	1	1	0.268292663	0.268292663	0.268292663	0.268292663
5	137001533	137001585	11	4.692307	1	53	54	G	4	4	4	4	0.852459142	0.852459142	0.852459142	0.852459142
5	163068717	163068763	11	4.307693	0.936508	47	63	G	1	2	2	2	0.23214282	0.46428564	0.46428564	0.46428564
5	78753728	78753785	11	5.5	1	58	31	C	0	0	0	1	0	0	0	0.181818182
6	166303306	166303623	11	29.571428	1	318	61	C	9	17	20	25	0.304347832	0.574879238	0.676328515	0.845410644
6	42419992	42420028	11	3.454545	0.948052	37	77	G	4	4	4	4	1.157894889	1.157894889	1.157894889	1.157894889
6	114176276	114176315	11	3.727273	0.578947	40	95	C	4	4	4	4	1.073170653	1.073170653	1.073170653	1.073170653
6	127439717	127439774	11	4.866667	0.92	58	75	C	7	7	7	7	1.438356066	1.438356066	1.438356066	1.438356066
6	151711887	151711922	11	3.333333	1	36	80	C	4	4	4	4	1.20000012	1.20000012	1.20000012	1.20000012
6	3196467	3196492	11	2.363636	0.5	26	76	G	2	2	2	2	0.846153976	0.846153976	0.846153976	0.846153976
6	32382298	32382336	11	3.416667	1	39	69	G	4	4	4	4	1.170731593	1.170731593	1.170731593	1.170731593
6	157635440	157635469	11	2.818182	1	30	73	G	2	2	2	2	0.709677374	0.709677374	0.709677374	0.709677374
6	12749747	12749798	11	4.75	1	52	75	C	6	6	6	6	1.263157895	1.263157895	1.263157895	1.263157895
6	52441903	52441941	11	3.307692	0.5	39	92	C	3	3	3	3	0.906976829	0.906976829	0.906976829	0.906976829
6	10896653	10896680	11	2.545455	0.802817	28	71	G	2	2	2	2	0.785714145	0.785714145	0.785714145	0.785714145
6	13328787	13328811	11	2.272727	0.2	25	100	G	1	1	1	1	0.440000053	0.440000053	0.440000053	0.440000053
6	114989351	114989397	11	4.333333	0.92	47	50	G	2	3	3	3	0.461538497	0.692307746	0.692307746	0.692307746
6	167797052	167797113	11	5.818182	0.815385	62	65	G	0	0	2	2	0	0	0.343749989	0.343749989
6	768097	768199	11	9.0625	1	103	48	C	0	0	0	1	0	0	0	0.110344828
6	132705291	132705442	11	12.8125	1	152	54	C	0	0	3	4	0	0	0.234146341	0.312195122
6	140306785	140306871	11	8.214286	1	87	56	C	1	1	2	2	0.121739126	0.121739126	0.243478252	0.243478252
6	145413777	145413848	11	6.466667	1	72	56	C	3	3	3	3	0.463917502	0.463917502	0.463917502	0.463917502
6	162223407	162223547	11	12.846154	0.766667	141	60	C	3	8	10	10	0.233532931	0.622754484	0.778443104	0.778443104
7	99880083	99880263	11	17.083334	1	181	68	C	29	29	29	29	1.697560909	1.697560909	1.697560909	1.697560909
7	74884578	74884862	11	25.846153	1	285	67	C	35	37	39	39	1.354166711	1.431547666	1.508928621	1.508928621
7	74670420	74670617	11	17.846153	1	198	68	C	28	29	29	29	1.568965592	1.625000077	1.625000077	1.625000077
7	74362437	74362629	11	18.153847	1	193	66	G	20	22	24	24	1.101694864	1.21186435	1.322033837	1.322033837
7	137133229	137133501	11	22.882353	1	273	63	G	33	35	35	35	1.442159379	1.529562978	1.529562978	1.529562978
7	73134045	73134127	11	7.2	0.478261	83	92	C	12	12	12	12	1.666666667	1.666666667	1.666666667	1.666666667
7	64354036	64354090	11	5.090909	0.975309	55	81	C	8	8	8	8	1.571428599	1.571428599	1.571428599	1.571428599
7	28448810	28448843	11	3.090909	0.44086	34	93	G	3	3	3	3	0.970588264	0.970588264	0.970588264	0.970588264
7	68156045	68156126	11	7.416667	0.969697	82	66	G	10	10	10	10	1.348314546	1.348314546	1.348314546	1.348314546
7	100467426	100467459	11	3.181818	1	34	76	G	3	3	3	3	0.942857197	0.942857197	0.942857197	0.942857197
7	151574881	151574910	11	2.818182	1	30	76	C	3	3	3	3	1.06451606	1.06451606	1.06451606	1.06451606
7	76134323	76134349	11	2.454545	0.808219	27	73	G	2	2	2	2	0.814814966	0.814814966	0.814814966	0.814814966
7	144225037	144225074	11	3.454545	0.871795	38	78	G	4	4	4	4	1.157894889	1.157894889	1.157894889	1.157894889
7	97840682	97840708	11	2.454545	0.494949	27	99	C	2	2	2	2	0.814814966	0.814814966	0.814814966	0.814814966
7	158380520	158380544	11	2.272727	0.52	25	100	C	2	2	2	2	0.880000106	0.880000106	0.880000106	0.880000106
7	16156301	16156330	11	2.727273	1	30	53	G	1	1	1	1	0.36666663	0.36666663	0.36666663	0.36666663
7	44787956	44787983	11	2.545455	0.5	28	100	G	2	2	2	2	0.785714145	0.785714145	0.785714145	0.785714145
7	47675330	47675393	11	5.4375	0.903226	64	62	G	2	5	5	5	0.367816092	0.91954023	0.91954023	0.91954023
7	1857607	1857636	11	2.727273	0.670886	30	79	C	2	2	2	2	0.73333326	0.73333326	0.73333326	0.73333326
7	44179777	44179867	11	8.363636	0.59322	91	59	G	0	1	4	4	0	0.119565223	0.47826089	0.47826089
7	44912199	44912266	11	5.857143	0.84127	68	63	G	1	2	3	3	0.170731703	0.341463406	0.512195109	0.512195109
7	54614364	54614424	11	5.5	0.139241	61	79	G	0	3	3	3	0	0.545454545	0.545454545	0.545454545
7	139931093	139931130	11	3.545455	0.358025	38	81	G	0	1	1	1	0	0.282051246	0.282051246	0.282051246
7	149458865	149458910	11	4.181818	0.163636	46	55	G	0	1	1	1	0	0.239130445	0.239130445	0.239130445
7	139709354	139709922	11	53.076923	0.771429	569	70	C	18	39	47	50	0.339130435	0.73478261	0.885507248	0.942028987
7	152588262	152588737	11	39.695652	0.484848	476	66	C	3	20	24	33	0.075575028	0.503833518	0.604600222	0.831325305
7	157897315	157898027	11	66.3125	0.811321	713	53	C	0	1	1	30	0	0.015080113	0.015080113	0.452403393
7	157898523	157898674	11	14.076923	0.730769	152	52	C	0	0	0	4	0	0	0	0.284153007
8	146277624	146277789	11	15.333333	0.489796	166	98	C	27	27	27	27	1.760869603	1.760869603	1.760869603	1.760869603
8	131370931	131371007	11	7.166667	0.578947	77	95	C	11	11	11	11	1.53488365	1.53488365	1.53488365	1.53488365
8	56766333	56766373	11	3.818182	1	41	78	G	5	5	5	5	1.309523747	1.309523747	1.309523747	1.309523747
8	103822975	103823014	11	3.818182	0.666667	40	90	G	5	5	5	5	1.309523747	1.309523747	1.309523747	1.309523747
8	21626748	21626785	11	3.454545	0.595506	38	89	C	4	4	4	4	1.157894889	1.157894889	1.157894889	1.157894889
8	86198384	86198454	11	6.666667	1	71	66	G	8	8	8	8	1.19999994	1.19999994	1.19999994	1.19999994
8	110141293	110141325	11	3	1	33	63	G	3	3	3	3	1	1	1	1
8	87526626	87526657	11	2.909091	0.793103	32	87	C	3	3	3	3	1.031249968	1.031249968	1.031249968	1.031249968
8	10340902	10340929	11	2.545455	0.791045	28	67	G	2	2	2	2	0.785714145	0.785714145	0.785714145	0.785714145
8	109613382	109613416	11	3.083333	1	35	74	G	2	2	2	2	0.648648719	0.648648719	0.648648719	0.648648719
8	1928893	1928917	11	2.272727	0.5	25	80	G	1	1	1	1	0.440000053	0.440000053	0.440000053	0.440000053
8	144499718	144499837	11	10.071428	0.573333	120	75	G	13	13	13	13	1.290780215	1.290780215	1.290780215	1.290780215
8	38422255	38422286	11	3	0.595506	32	89	C	2	2	2	2	0.666666667	0.666666667	0.666666667	0.666666667
8	61792815	61792849	11	3.083333	0.9375	35	64	C	2	2	2	2	0.648648719	0.648648719	0.648648719	0.648648719
8	67741568	67741593	11	2.363636	1	26	50	C	1	1	1	1	0.423076988	0.423076988	0.423076988	0.423076988
8	145980714	145980744	11	2.818182	0.644444	31	90	C	2	2	2	2	0.709677374	0.709677374	0.709677374	0.709677374
8	41665397	41665512	11	10.642858	1	116	58	G	0	3	3	3	0	0.281879172	0.281879172	0.281879172
8	42721552	42721591	11	3.583333	0.473684	40	57	G	0	1	1	1	0	0.279069793	0.279069793	0.279069793
8	53351151	53351873	11	63.419353	0.88	723	50	G	0	0	0	3	0	0	0	0.047304172
8	74888285	74888369	11	7.727273	0.4	85	90	G	0	4	4	4	0	0.517647041	0.517647041	0.517647041
8	104790092	104790159	11	5.923077	0.6875	68	32	G	0	3	3	3	0	0.5064935	0.5064935	0.5064935
8	126434848	126435074	11	19.5	1	227	62	G	0	11	16	16	0	0.564102564	0.820512821	0.820512821
8	134206513	134207577	11	97.64286	0.960784	1065	51	G	1	5	7	20	0.010241404	0.051207021	0.07168983	0.204828085
8	141696343	141696374	11	2.909091	1	32	68	G	1	1	1	1	0.343749989	0.343749989	0.343749989	0.343749989
8	23585180	23585251	11	6.545455	0.638889	72	72	C	0	2	3	3	0	0.305555534	0.458333302	0.458333302
8	55563182	55563220	11	3.636364	1	39	51	C	2	2	2	2	0.549999945	0.549999945	0.549999945	0.549999945
8	69244587	69244625	11	3.545455	0.590361	39	83	C	0	1	1	1	0	0.282051246	0.282051246	0.282051246
8	127929275	127929379	11	9.333333	1	105	48	C	0	5	6	6	0	0.535714305	0.642857166	0.642857166
8	131645659	131645698	11	3.909091	1	40	72	C	3	3	3	3	0.767441843	0.767441843	0.767441843	0.767441843
8	142318582	142318618	11	3.363636	0.5625	37	96	C	2	2	2	2	0.594594659	0.594594659	0.594594659	0.594594659
9	16796580	16796687	11	10.461538	1	108	37	G	4	4	4	4	0.382352958	0.382352958	0.382352958	0.382352958
9	96331093	96331134	11	3.818182	1	42	71	G	5	5	5	5	1.309523747	1.309523747	1.309523747	1.309523747
9	138914878	138914984	11	9.642858	1	107	66	G	12	12	12	12	1.244444334	1.244444334	1.244444334	1.244444334
9	45450000	45450090	11	8.333333	1	91	61	C	6	8	8	8	0.720000029	0.960000038	0.960000038	0.960000038
9	68413434	68413464	11	2.818182	0.783133	31	83	C	3	3	3	3	1.06451606	1.06451606	1.06451606	1.06451606
9	79712493	79712524	11	2.909091	1	32	84	C	3	3	3	3	1.031249968	1.031249968	1.031249968	1.031249968
9	115249060	115249109	11	4.571429	0.469388	50	98	C	5	5	5	5	1.093749897	1.093749897	1.093749897	1.093749897
9	138586568	138586596	11	2.727273	1	29	82	C	3	3	3	3	1.09999989	1.09999989	1.09999989	1.09999989
9	98195465	98195498	11	3.090909	1	34	82	G	3	3	3	3	0.970588264	0.970588264	0.970588264	0.970588264
9	115142331	115142360	11	2.818182	0.72043	30	93	G	3	3	3	3	1.06451606	1.06451606	1.06451606	1.06451606
9	20084492	20084521	11	2.727273	1	30	73	C	2	2	2	2	0.73333326	0.73333326	0.73333326	0.73333326
9	25255100	25255129	11	2.727273	0.767442	30	86	C	3	3	3	3	1.09999989	1.09999989	1.09999989	1.09999989
9	95896572	95896601	11	2.727273	0.474747	30	99	C	3	3	3	3	1.09999989	1.09999989	1.09999989	1.09999989
9	134269245	134269276	11	2.833333	0.851852	32	81	C	3	3	3	3	1.058823654	1.058823654	1.058823654	1.058823654
9	87082163	87082441	11	26.25	0.894737	279	57	G	3	3	3	4	0.114285714	0.114285714	0.114285714	0.152380952
9	137561018	137561090	11	6.5	1	73	46	C	4	5	5	5	0.615384615	0.769230769	0.769230769	0.769230769
9	8823655	8823709	11	5	1	55	45	G	1	2	2	2	0.2	0.4	0.4	0.4
9	42796945	42796978	11	3.090909	0.315789	34	76	G	2	2	2	2	0.647058843	0.647058843	0.647058843	0.647058843
9	66948945	66948978	11	3.090909	0.315789	34	76	G	2	2	2	2	0.647058843	0.647058843	0.647058843	0.647058843
9	74367374	74367436	11	5.714286	1	63	60	G	3	3	3	3	0.524999974	0.524999974	0.524999974	0.524999974
9	114892702	114892797	11	8.571428	0.964912	96	57	G	0	0	0	2	0	0	0	0.233333349
9	119538019	119538084	11	5.666667	1	66	63	G	1	3	3	3	0.176470578	0.529411734	0.529411734	0.529411734
9	137128261	137128295	11	3.181818	0.789474	35	76	G	2	2	2	2	0.628571464	0.628571464	0.628571464	0.628571464
9	140161632	140161674	11	3.909091	0.746479	43	71	G	0	1	1	1	0	0.255813948	0.255813948	0.255813948
9	139470695	139470740	11	4.181818	0.585366	46	82	C	0	1	1	1	0	0.239130445	0.239130445	0.239130445
10	134953605	134953887	11	25.76923	0.512821	283	78	C	32	38	38	38	1.241791082	1.47462691	1.47462691	1.47462691
10	5416185	5416255	11	6.583333	0.902439	71	82	G	11	11	11	11	1.670886161	1.670886161	1.670886161	1.670886161
10	12610274	12610436	11	14.411765	0.972222	163	72	C	14	19	19	19	0.971428552	1.31836732	1.31836732	1.31836732
10	134884809	134885022	11	19.8125	0.967742	214	62	C	21	26	26	26	1.059936909	1.312302839	1.312302839	1.312302839
10	123070494	123070532	11	3.285714	1	39	76	C	6	6	6	6	1.826087115	1.826087115	1.826087115	1.826087115
10	50991615	50991671	11	5.181818	0.972973	57	74	G	7	7	7	7	1.35087724	1.35087724	1.35087724	1.35087724
10	105375776	105375812	11	3.454545	0.772727	37	88	G	4	4	4	4	1.157894889	1.157894889	1.157894889	1.157894889
10	133455303	133457347	11	177	1	2045	68	G	30	76	95	97	0.169491525	0.429378531	0.536723164	0.548022599
10	47008008	47008052	11	4.090909	0.951219	45	82	C	5	5	5	5	1.222222249	1.222222249	1.222222249	1.222222249
10	71168541	71168597	11	5.272727	0.651163	57	86	C	7	7	7	7	1.327586276	1.327586276	1.327586276	1.327586276
10	122688248	122688290	11	4	1	43	65	C	5	5	5	5	1.25	1.25	1.25	1.25
10	125111252	125111295	11	4	0.485714	44	70	C	4	4	4	4	1	1	1	1
10	50829994	50830095	11	9.153846	1	102	63	G	8	8	11	11	0.873949595	0.873949595	1.201680692	1.201680692
10	118976979	118977009	11	2.818182	0.835616	31	73	G	3	3	3	3	1.06451606	1.06451606	1.06451606	1.06451606
10	38133835	38133901	11	5.8	1	67	65	C	8	8	8	8	1.379310345	1.379310345	1.379310345	1.379310345
10	71231338	71231372	11	3.166667	1	35	71	C	3	3	3	3	0.947368321	0.947368321	0.947368321	0.947368321
10	135003326	135003362	11	3.416667	0.675	37	80	C	4	4	4	4	1.170731593	1.170731593	1.170731593	1.170731593
10	72037493	72037533	11	3.727273	0.756757	41	74	G	3	3	3	3	0.80487799	0.80487799	0.80487799	0.80487799
10	15804416	15804445	11	2.666667	1	30	50	C	2	2	2	2	0.749999906	0.749999906	0.749999906	0.749999906
10	39031328	39031384	11	5.272727	0.368421	57	76	C	5	5	5	5	0.948275911	0.948275911	0.948275911	0.948275911
10	8183641	8183670	11	2.666667	1	30	80	C	2	2	2	2	0.749999906	0.749999906	0.749999906	0.749999906
10	39031780	39031837	11	5.166667	0.298701	58	77	C	5	5	5	5	0.967741873	0.967741873	0.967741873	0.967741873
10	50323594	50323636	11	3.833333	0.381443	43	97	C	4	4	4	4	1.043478352	1.043478352	1.043478352	1.043478352
10	72520235	72520264	11	2.666667	0.555556	30	72	C	2	2	2	2	0.749999906	0.749999906	0.749999906	0.749999906
10	73571901	73571930	11	2.727273	1	30	70	C	2	2	2	2	0.73333326	0.73333326	0.73333326	0.73333326
10	88126563	88126609	11	4.333333	0.9	47	80	C	3	4	4	4	0.692307746	0.923076994	0.923076994	0.923076994
10	134984334	134984372	11	3.214286	0.802817	39	71	C	4	4	4	4	1.244444334	1.244444334	1.244444334	1.244444334
10	42725437	42725470	11	3.090909	0.315789	34	76	G	2	2	2	2	0.647058843	0.647058843	0.647058843	0.647058843
10	48594432	48594643	11	19.583334	0.238095	212	63	G	0	0	0	6	0	0	0	0.306382968
10	132843694	132843760	11	6.230769	0.962264	67	53	G	0	0	2	2	0	0	0.320987666	0.320987666
10	42727665	42727708	11	3.916667	0.402985	44	67	C	2	2	2	2	0.510638254	0.510638254	0.510638254	0.510638254
10	104561625	104561683	11	4.8125	1	59	66	C	2	3	4	4	0.415584416	0.623376623	0.831168831	0.831168831
10	122496201	122496277	11	6.857143	1	77	59	C	4	5	5	5	0.583333321	0.729166651	0.729166651	0.729166651
11	48527698	48527805	11	9.4375	1	108	67	C	12	14	14	14	1.271523179	1.483443709	1.483443709	1.483443709
11	128348160	128348381	11	19.388889	1	222	59	G	11	13	14	17	0.56733524	0.670487102	0.722063033	0.876790826
11	34379764	34379806	11	4.083333	1	43	79	G	6	6	6	6	1.469387875	1.469387875	1.469387875	1.469387875
11	51442392	51442496	11	9.538462	1	105	65	G	10	12	12	12	1.048387046	1.258064455	1.258064455	1.258064455
11	832890	832924	11	3.272727	0.494949	35	99	G	3	3	3	3	0.916666743	0.916666743	0.916666743	0.916666743
11	436605	437067	11	42.153847	0.73913	463	69	G	4	24	37	37	0.094890509	0.569343054	0.877737209	0.877737209
11	134371837	134371862	11	2.363636	0.547619	26	84	G	2	2	2	2	0.846153976	0.846153976	0.846153976	0.846153976
11	119019916	119019941	11	2.363636	0.474747	26	99	C	2	2	2	2	0.846153976	0.846153976	0.846153976	0.846153976
11	66304779	66304808	11	2.727273	1	30	66	G	2	2	2	2	0.73333326	0.73333326	0.73333326	0.73333326
11	111270736	111270766	11	2.818182	1	31	70	G	2	2	2	2	0.709677374	0.709677374	0.709677374	0.709677374
11	1796535	1797678	11	101.823532	1	1144	61	G	3	24	63	76	0.029462738	0.2357019	0.618717489	0.746389351
11	1800263	1800299	11	3.25	1	37	62	C	0	1	1	1	0	0.307692308	0.307692308	0.307692308
11	3278668	3279112	11	40.416668	0.666667	445	54	C	0	0	3	16	0	0	0.074226802	0.395876276
11	47387615	47387665	11	4.615385	1	51	52	C	0	1	1	1	0	0.216666649	0.216666649	0.216666649
11	115701289	115702891	11	155	0.375	1603	48	C	0	0	0	1	0	0	0	0.006451613
11	134700395	134700497	11	9.357142	1	103	48	C	1	2	5	5	0.106870239	0.213740478	0.534351194	0.534351194
12	120138986	120139056	11	6.75	1	71	76	G	10	10	10	10	1.481481481	1.481481481	1.481481481	1.481481481
12	52621871	52621924	11	4.909091	1	54	81	C	7	7	7	7	1.4259259	1.4259259	1.4259259	1.4259259
12	108868952	108868987	11	3.166667	1	36	88	G	5	5	5	5	1.578947202	1.578947202	1.578947202	1.578947202
12	129083371	129083427	11	5	0.863014	57	73	G	6	6	6	6	1.2	1.2	1.2	1.2
12	6513964	6514011	11	4.363636	0.777778	48	72	C	4	4	4	4	0.916666743	0.916666743	0.916666743	0.916666743
12	102009434	102009458	11	2.272727	0.84	25	100	C	4	4	4	4	1.760000211	1.760000211	1.760000211	1.760000211
12	121148160	121148195	11	3.166667	0.729167	36	96	C	4	4	4	4	1.263157762	1.263157762	1.263157762	1.263157762
12	5921471	5921527	11	4.923077	1	57	61	G	2	2	2	2	0.406249994	0.406249994	0.406249994	0.406249994
12	132378879	132378914	11	3.272727	0.8	36	80	G	3	3	3	3	0.916666743	0.916666743	0.916666743	0.916666743
12	3325290	3325319	11	2.727273	1	30	76	C	2	2	2	2	0.73333326	0.73333326	0.73333326	0.73333326
12	133136505	133136547	11	3.692308	0.515789	43	95	C	4	4	4	4	1.083333243	1.083333243	1.083333243	1.083333243
12	50479073	50479099	11	2.454545	0.450549	27	91	G	2	2	2	2	0.814814966	0.814814966	0.814814966	0.814814966
12	100536717	100536773	11	5.166667	0.333333	57	78	G	4	5	5	5	0.774193498	0.967741873	0.967741873	0.967741873
12	104868513	104868537	11	2.272727	0.764706	25	68	G	2	2	2	2	0.880000106	0.880000106	0.880000106	0.880000106
12	50939153	50939189	11	3.636364	1	37	75	C	2	2	2	2	0.549999945	0.549999945	0.549999945	0.549999945
12	5541144	5541198	11	5.636364	0.340206	55	97	G	0	1	1	1	0	0.177419343	0.177419343	0.177419343
12	12288252	12288298	11	4.272727	1	47	65	G	0	1	1	1	0	0.234042568	0.234042568	0.234042568
12	46777389	46777434	11	4.272727	0.84	46	75	G	1	1	1	1	0.234042568	0.234042568	0.234042568	0.234042568
12	124035428	124035469	11	4	0.428571	42	56	G	0	1	1	1	0	0.25	0.25	0.25
12	133059731	133060188	11	41.916668	0.215686	458	51	G	0	0	0	2	0	0	0	0.047713716
12	7312778	7312976	11	17.538462	0.742857	199	70	C	0	12	12	12	0	0.684210508	0.684210508	0.684210508
12	48632365	48632399	11	3.181818	0.753846	35	65	C	0	1	1	1	0	0.314285732	0.314285732	0.314285732
12	52300968	52301008	11	3.727273	0.36	41	75	C	0	1	1	1	0	0.268292663	0.268292663	0.268292663
12	63753784	63753830	11	4.076923	1	47	57	C	0	1	1	1	0	0.245283023	0.245283023	0.245283023
12	106696080	106696195	11	10.727273	0.585366	116	82	C	3	9	9	9	0.27966101	0.83898303	0.83898303	0.83898303
12	133059731	133060188	11	41.916668	0.215686	458	51	C	0	0	2	4	0	0	0.047713716	0.095427432
13	99382464	99382558	11	8.727273	1	95	70	G	14	14	14	14	1.604166617	1.604166617	1.604166617	1.604166617
13	114018606	114018705	11	9	0.710843	100	83	G	9	12	12	12	1	1.333333333	1.333333333	1.333333333
13	54535546	54535690	11	13.4375	0.934426	145	61	C	14	15	17	17	1.041860465	1.11627907	1.265116279	1.265116279
13	81682637	81682670	11	3.181818	1	34	85	C	6	6	6	6	1.885714393	1.885714393	1.885714393	1.885714393
13	80196993	80197033	11	3.727273	0.585366	41	82	G	5	5	5	5	1.341463316	1.341463316	1.341463316	1.341463316
13	100868306	100868374	11	6.071429	1	69	62	C	8	8	8	8	1.317646966	1.317646966	1.317646966	1.317646966
13	23572397	23572454	11	5.5	1	58	58	G	5	5	5	5	0.909090909	0.909090909	0.909090909	0.909090909
13	45935432	45935498	11	5.846154	0.891892	67	74	C	8	8	8	8	1.368421017	1.368421017	1.368421017	1.368421017
13	112653749	112653935	11	16.5	0.914894	187	47	C	5	11	15	15	0.303030303	0.666666667	0.909090909	0.909090909
13	77080376	77080409	11	3.090909	1	34	73	G	3	3	3	3	0.970588264	0.970588264	0.970588264	0.970588264
13	111767541	111767577	11	3.454545	0.353535	37	99	G	3	3	3	3	0.868421167	0.868421167	0.868421167	0.868421167
13	80134301	80134362	11	5.428571	1	62	61	C	5	6	6	6	0.921052704	1.105263245	1.105263245	1.105263245
13	29105372	29105405	11	3	0.564103	34	78	G	1	1	1	1	0.333333333	0.333333333	0.333333333	0.333333333
13	113543314	113543382	11	6.454545	0.090909	69	66	G	0	0	0	1	0	0	0	0.154929588
13	113712991	113713065	11	6.818182	0.484848	75	66	G	0	4	4	4	0	0.586666651	0.586666651	0.586666651
13	68543460	68543503	11	3.923077	1	44	68	C	3	3	3	3	0.764705867	0.764705867	0.764705867	0.764705867
13	78192249	78192314	11	5.5	0.904762	66	63	C	3	5	5	5	0.545454545	0.909090909	0.909090909	0.909090909
13	114753704	114753746	11	3.714286	1	43	55	C	0	1	1	1	0	0.269230749	0.269230749	0.269230749
13	114754407	114754552	11	11.826087	0.789474	146	57	C	2	7	8	9	0.169117646	0.591911763	0.676470586	0.761029409
14	59440271	59440302	11	2.833333	1	32	81	G	4	4	4	4	1.411764872	1.411764872	1.411764872	1.411764872
14	95786428	95786463	11	3.25	0.655914	36	93	G	4	4	4	4	1.230769231	1.230769231	1.230769231	1.230769231
14	93698633	93698666	11	3.090909	0.283951	34	81	C	3	3	3	3	0.970588264	0.970588264	0.970588264	0.970588264
14	105877853	105877883	11	2.909091	0.655914	31	93	C	3	3	3	3	1.031249968	1.031249968	1.031249968	1.031249968
14	40633446	40633476	11	2.909091	0.865169	31	89	G	3	3	3	3	1.031249968	1.031249968	1.031249968	1.031249968
14	24540868	24540892	11	2.272727	0.619048	25	84	C	2	2	2	2	0.880000106	0.880000106	0.880000106	0.880000106
14	42269129	42269192	11	5.714286	0.959184	64	49	G	2	5	5	5	0.349999983	0.874999956	0.874999956	0.874999956
14	53562901	53562925	11	2.272727	1	25	64	G	1	1	1	1	0.440000053	0.440000053	0.440000053	0.440000053
14	104651787	104651897	11	9.5625	1	111	67	G	10	12	12	12	1.045751634	1.254901961	1.254901961	1.254901961
14	34928464	34928488	11	2.272727	1	25	80	C	1	1	1	1	0.440000053	0.440000053	0.440000053	0.440000053
14	86203770	86203805	11	3.363636	1	36	55	G	0	1	1	1	0	0.297297329	0.297297329	0.297297329
14	106205729	106205825	11	8.6	0.645161	97	62	G	0	0	4	4	0	0	0.465116279	0.465116279
14	99798528	99799745	11	114.333336	0.571429	1218	56	C	0	0	0	1	0	0	0	0.008746355
14	103059120	103059148	11	2.727273	0.373737	29	99	C	1	1	1	1	0.36666663	0.36666663	0.36666663	0.36666663
14	103673721	103673771	11	4.333333	1	51	70	C	4	4	4	4	0.923076994	0.923076994	0.923076994	0.923076994
15	78285104	78285219	11	10.294118	0.97561	116	82	C	20	20	20	20	1.942857076	1.942857076	1.942857076	1.942857076
15	66966054	66966102	11	4.416667	0.726027	49	73	C	6	6	6	6	1.358490464	1.358490464	1.358490464	1.358490464
15	57884052	57884096	11	4.083333	0.463918	45	97	C	5	5	5	5	1.224489896	1.224489896	1.224489896	1.224489896
15	75494178	75494214	11	3.5	0.625	37	96	C	4	4	4	4	1.142857143	1.142857143	1.142857143	1.142857143
15	20348637	20348693	11	5.272727	0.351351	57	74	G	3	4	4	4	0.568965547	0.758620729	0.758620729	0.758620729
15	21355253	21355309	11	5.272727	0.351351	57	74	G	3	4	4	4	0.568965547	0.758620729	0.758620729	0.758620729
15	31683889	31683946	11	5.384615	0.726027	58	73	G	5	5	5	5	0.928571495	0.928571495	0.928571495	0.928571495
15	74045562	74045601	11	3.909091	0.454545	40	99	C	3	3	3	3	0.767441843	0.767441843	0.767441843	0.767441843
15	91312909	91312933	11	2.272727	1	25	80	C	1	1	1	1	0.440000053	0.440000053	0.440000053	0.440000053
15	20344724	20344757	11	3.090909	0.315789	34	76	G	2	2	2	2	0.647058843	0.647058843	0.647058843	0.647058843
15	20345153	20345183	11	2.818182	0.216216	31	74	G	1	1	1	1	0.354838687	0.354838687	0.354838687	0.354838687
15	21351340	21351373	11	3.090909	0.315789	34	76	G	2	2	2	2	0.647058843	0.647058843	0.647058843	0.647058843
15	21351769	21351799	11	2.818182	0.216216	31	74	G	1	1	1	1	0.354838687	0.354838687	0.354838687	0.354838687
15	38380533	38380587	11	5	1	55	52	G	0	1	1	1	0	0.2	0.2	0.2
15	68327124	68327429	11	26.894737	1	306	36	C	1	2	2	3	0.037181996	0.074363992	0.074363992	0.111545988
15	74594143	74594258	11	10.444445	0.857143	116	56	C	0	0	1	1	0	0	0.095744676	0.095744676
15	77260133	77260167	11	3.181818	1	35	77	C	1	1	1	1	0.314285732	0.314285732	0.314285732	0.314285732
16	28769839	28769921	11	7.333333	0.973684	83	76	C	12	12	12	12	1.636363711	1.636363711	1.636363711	1.636363711
16	28368025	28368107	11	7.333333	0.973684	83	76	G	12	12	12	12	1.636363711	1.636363711	1.636363711	1.636363711
16	87378917	87378977	11	5.266667	0.891892	61	74	G	8	8	8	8	1.518987246	1.518987246	1.518987246	1.518987246
16	15216675	15216717	11	3.909091	1	43	76	G	5	5	5	5	1.279069738	1.279069738	1.279069738	1.279069738
16	15471482	15471532	11	4.583333	1	51	76	G	6	6	6	6	1.309091004	1.309091004	1.309091004	1.309091004
16	14806172	14806215	11	3.916667	1	44	79	C	5	5	5	5	1.276595636	1.276595636	1.276595636	1.276595636
16	14845296	14845339	11	3.916667	1	44	79	C	5	5	5	5	1.276595636	1.276595636	1.276595636	1.276595636
16	15031926	15031969	11	3.916667	1	44	79	C	5	5	5	5	1.276595636	1.276595636	1.276595636	1.276595636
16	16430410	16430453	11	3.916667	1	44	79	C	5	5	5	5	1.276595636	1.276595636	1.276595636	1.276595636
16	12035202	12035245	11	3.916667	1	44	77	G	4	4	4	4	1.021276509	1.021276509	1.021276509	1.021276509
16	70024036	70024067	11	2.909091	1	32	78	G	3	3	3	3	1.031249968	1.031249968	1.031249968	1.031249968
16	1299497	1299561	11	6	0.714286	65	84	C	6	6	6	6	1	1	1	1
16	89237756	89237790	11	3.181818	0.526882	35	93	C	3	3	3	3	0.942857197	0.942857197	0.942857197	0.942857197
16	1286888	1286952	11	6	0.714286	65	84	G	6	6	6	6	1	1	1	1
16	32351359	32351419	11	5.416667	0.392405	61	79	G	4	6	6	6	0.738461493	1.10769224	1.10769224	1.10769224
16	13538634	13538690	11	5.166667	1	57	59	C	6	6	6	6	1.161290248	1.161290248	1.161290248	1.161290248
16	63760786	63760824	11	3.636364	1	39	56	C	2	2	2	2	0.549999945	0.549999945	0.549999945	0.549999945
16	84591977	84592020	11	4	1	44	70	C	5	5	5	5	1.25	1.25	1.25	1.25
16	87636458	87636492	11	3.166667	1	35	80	C	3	3	3	3	0.947368321	0.947368321	0.947368321	0.947368321
16	19701641	19701676	11	3.166667	1	36	69	G	2	2	2	2	0.631578881	0.631578881	0.631578881	0.631578881
16	29143442	29143505	11	5.642857	1	64	64	G	4	5	5	5	0.708860777	0.886075972	0.886075972	0.886075972
16	32348190	32348237	11	4.363636	0.5	48	72	G	4	4	4	4	0.916666743	0.916666743	0.916666743	0.916666743
16	32351760	32351857	11	8.769231	0.260274	98	73	G	5	7	8	8	0.570175424	0.798245593	0.912280678	0.912280678
16	32352275	32352331	11	5.272727	0.351351	57	74	G	3	4	4	4	0.568965547	0.758620729	0.758620729	0.758620729
16	89199436	89199460	11	2.272727	0.333333	25	84	G	1	1	1	1	0.440000053	0.440000053	0.440000053	0.440000053
16	838414	838441	11	2.545455	0.5	28	100	C	2	2	2	2	0.785714145	0.785714145	0.785714145	0.785714145
16	28100100	28101246	11	103.639999	1	1147	56	C	8	13	23	55	0.077190275	0.125434197	0.22192204	0.530683139
16	33514398	33514454	11	5.272727	0.351351	57	74	C	3	4	4	4	0.568965547	0.758620729	0.758620729	0.758620729
16	47177935	47177976	11	3.571429	0.42268	42	97	C	1	2	2	2	0.279999966	0.559999933	0.559999933	0.559999933
16	55074331	55074356	11	2.363636	1	26	65	C	2	2	2	2	0.846153976	0.846153976	0.846153976	0.846153976
16	58232132	58232158	11	2.454545	0.414141	27	99	C	1	1	1	1	0.407407483	0.407407483	0.407407483	0.407407483
16	67927090	67927118	11	2.636364	0.630435	29	92	C	2	2	2	2	0.758620585	0.758620585	0.758620585	0.758620585
16	14512939	14512988	11	4.5	0.586207	50	58	G	0	2	2	2	0	0.444444444	0.444444444	0.444444444
16	16905998	16906167	11	15.875	0.962963	170	54	G	0	1	3	4	0	0.062992126	0.188976378	0.251968504
16	30056566	30057072	11	47.111111	1	507	48	G	1	1	1	2	0.021226415	0.021226415	0.021226415	0.04245283
16	32352107	32352171	11	5.909091	0.205479	65	73	G	0	2	3	3	0	0.338461533	0.5076923	0.5076923
16	33344978	33345055	11	7	0.323944	78	71	G	2	4	6	6	0.285714286	0.571428571	0.857142857	0.857142857
16	33349331	33349373	11	3.909091	0.239437	43	71	G	0	1	1	1	0	0.255813948	0.255813948	0.255813948
16	33804094	33804203	11	9.785714	0.205479	110	73	G	1	6	7	7	0.102189784	0.613138704	0.715328488	0.715328488
16	55112442	55112486	11	3.846154	0.087719	45	57	G	0	1	1	1	0	0.25999999	0.25999999	0.25999999
16	87525889	87525934	11	4.153846	0.353535	46	99	G	2	3	3	3	0.481481499	0.722222249	0.722222249	0.722222249
16	32350046	32350089	11	3.916667	0.402985	44	67	C	2	2	2	2	0.510638254	0.510638254	0.510638254	0.510638254
16	33347191	33347234	11	3.916667	0.402985	44	67	C	2	2	2	2	0.510638254	0.510638254	0.510638254	0.510638254
16	66907537	66907990	11	41.285713	1	454	64	C	7	16	22	29	0.169550178	0.387543265	0.532871989	0.702422167
16	84412713	84412764	11	5.090909	1	52	61	C	0	2	2	2	0	0.39285715	0.39285715	0.39285715
16	89960618	89960669	11	4.75	0.310345	52	87	C	0	2	2	2	0	0.421052632	0.421052632	0.421052632
17	78418418	78418498	11	7.461538	0.82716	81	81	G	12	12	12	12	1.608247522	1.608247522	1.608247522	1.608247522
17	38632479	38632508	11	2.666667	1	30	80	G	3	3	3	3	1.124999859	1.124999859	1.124999859	1.124999859
17	75277449	75277481	11	3	0.515152	33	99	G	3	3	3	3	1	1	1	1
17	2658880	2658928	11	4.454545	0.56044	49	91	C	5	5	5	5	1.122449094	1.122449094	1.122449094	1.122449094
17	78009702	78009759	11	5.153846	0.354167	58	96	C	6	6	6	6	1.164179139	1.164179139	1.164179139	1.164179139
17	80709443	80709473	11	2.818182	0.676768	31	99	C	3	3	3	3	1.06451606	1.06451606	1.06451606	1.06451606
17	9979395	9979519	11	10.833333	1	125	56	G	14	15	15	15	1.292307732	1.384615427	1.384615427	1.384615427
17	35716351	35716383	11	3	0.272727	33	99	G	3	3	3	3	1	1	1	1
17	4541817	4541842	11	2.363636	0.78125	26	64	G	2	2	2	2	0.846153976	0.846153976	0.846153976	0.846153976
17	10244177	10244201	11	2.272727	1	25	64	G	1	1	1	1	0.440000053	0.440000053	0.440000053	0.440000053
17	73874338	73874380	11	3.615385	0.195652	43	92	G	3	3	3	3	0.829787146	0.829787146	0.829787146	0.829787146
17	2608766	2608795	11	2.727273	0.75	30	80	C	2	2	2	2	0.73333326	0.73333326	0.73333326	0.73333326
17	2597713	2597754	11	3.818182	0.287671	42	73	G	0	1	1	1	0	0.261904749	0.261904749	0.261904749
17	7017570	7017608	11	3.583333	0.534247	39	73	G	0	1	1	1	0	0.279069793	0.279069793	0.279069793
17	35695915	35695965	11	5.090909	1	51	50	G	5	5	5	5	0.982142875	0.982142875	0.982142875	0.982142875
17	63496054	63496516	11	44.214287	0.963636	463	55	G	1	9	15	26	0.022617124	0.203554114	0.339256856	0.588045217
17	74623062	74623126	11	6	0.75	65	72	G	3	4	4	4	0.5	0.666666667	0.666666667	0.666666667
17	4859081	4859221	11	12.818182	0.38983	141	59	C	0	0	3	5	0	0	0.23404255	0.390070916
17	5185386	5185500	11	10.454545	0.560976	115	82	C	0	8	8	8	0	0.765217425	0.765217425	0.765217425
17	16894313	16894471	11	14.357142	0.836066	159	61	C	3	5	9	10	0.208955236	0.348258727	0.626865709	0.696517455
17	36819808	36819856	11	4.538462	1	49	65	C	0	2	2	2	0	0.440677921	0.440677921	0.440677921
17	39809151	39809175	11	2.272727	0.4	25	80	C	1	1	1	1	0.440000053	0.440000053	0.440000053	0.440000053
17	46115165	46115216	11	4.916667	0.410526	52	95	C	0	0	1	1	0	0	0.203389817	0.203389817
17	70996383	70996528	11	13.15	0.962963	146	54	C	0	0	0	1	0	0	0	0.076045627
17	71496198	71497068	11	82.529411	0.962963	871	54	C	0	0	0	9	0	0	0	0.109052032
17	78120534	78120573	11	3.636364	0.393258	40	89	C	0	1	1	1	0	0.274999973	0.274999973	0.274999973
17	78903792	78904312	11	47.57143	0.655172	521	58	C	0	3	6	19	0	0.063063061	0.126126122	0.399399387
18	49108045	49108116	11	6.545455	1	72	73	C	10	10	10	10	1.527777672	1.527777672	1.527777672	1.527777672
18	72800114	72800261	11	13.538462	0.714286	148	70	C	14	17	17	17	1.034090874	1.255681775	1.255681775	1.255681775
18	59854431	59854457	11	2.454545	0.590909	27	88	G	2	2	2	2	0.814814966	0.814814966	0.814814966	0.814814966
18	14171953	14171996	11	3.916667	0.265823	44	79	G	2	2	2	2	0.510638254	0.510638254	0.510638254	0.510638254
18	52989631	52989655	11	2.272727	1	25	60	G	1	1	1	1	0.440000053	0.440000053	0.440000053	0.440000053
18	47288170	47288219	11	4.666667	1	50	68	C	5	5	5	5	1.071428495	1.071428495	1.071428495	1.071428495
18	55102762	55102786	11	2.272727	0.73913	25	92	C	1	1	1	1	0.440000053	0.440000053	0.440000053	0.440000053
18	14170684	14170747	11	5.769231	0.243243	64	74	G	0	3	4	4	0	0.519999979	0.693333306	0.693333306
18	14171034	14171134	11	8.35	0.342857	101	70	G	3	9	9	9	0.359281437	1.077844311	1.077844311	1.077844311
18	18982419	18982503	11	8	1	85	41	C	0	0	0	1	0	0	0	0.125
18	72839690	72839731	11	3.818182	0.253333	42	75	C	0	1	1	1	0	0.261904749	0.261904749	0.261904749
18	73629319	73629469	11	14.0625	0.921569	151	51	C	0	0	1	3	0	0	0.071111111	0.213333333
18	74830546	74830880	11	30.722221	0.884615	335	52	C	0	0	0	1	0	0	0	0.03254973
19	56504735	56505000	11	23.736841	1	266	74	C	26	35	35	35	1.095343732	1.474501177	1.474501177	1.474501177
19	33211423	33211472	11	4.5	1	50	70	C	6	6	6	6	1.333333333	1.333333333	1.333333333	1.333333333
19	13106190	13106258	11	6	0.6	69	90	C	8	8	8	8	1.333333333	1.333333333	1.333333333	1.333333333
19	15152097	15152122	11	2.363636	1	26	80	C	4	4	4	4	1.692307953	1.692307953	1.692307953	1.692307953
19	35609309	35609338	11	2.727273	0.578947	30	76	G	3	3	3	3	1.09999989	1.09999989	1.09999989	1.09999989
19	3029329	3029394	11	5.8	0.531915	66	94	C	8	8	8	8	1.379310345	1.379310345	1.379310345	1.379310345
19	53030767	53030795	11	2.636364	0.515152	29	99	C	3	3	3	3	1.137930878	1.137930878	1.137930878	1.137930878
19	1159484	1159829	11	33.599998	0.628571	346	70	G	30	41	41	41	0.892857196	1.220238168	1.220238168	1.220238168
19	12751530	12751592	11	5.5	1	63	65	G	5	6	6	6	0.909090909	1.090909091	1.090909091	1.090909091
19	48317199	48317233	11	3.181818	0.882353	35	85	G	3	3	3	3	0.942857197	0.942857197	0.942857197	0.942857197
19	589799	589828	11	2.727273	0.784946	30	93	C	2	2	2	2	0.73333326	0.73333326	0.73333326	0.73333326
19	42680997	42681032	11	3.272727	0.297872	36	94	C	3	3	3	3	0.916666743	0.916666743	0.916666743	0.916666743
19	48147711	48147754	11	3.769231	1	44	65	C	4	4	4	4	1.061224425	1.061224425	1.061224425	1.061224425
19	1568435	1568459	11	2.272727	0.44	25	100	G	1	1	1	1	0.440000053	0.440000053	0.440000053	0.440000053
19	45336737	45336863	11	11.117647	1	127	59	G	2	4	8	8	0.179894181	0.359788362	0.719576723	0.719576723
19	36427348	36427380	11	2.916667	0.4375	33	96	C	2	2	2	2	0.685714207	0.685714207	0.685714207	0.685714207
19	32528982	32529014	11	3	0.769231	33	78	G	1	1	1	1	0.333333333	0.333333333	0.333333333	0.333333333
19	51462921	51463416	11	44.764706	1	496	60	G	3	9	9	9	0.067017083	0.201051248	0.201051248	0.201051248
19	7738363	7738426	11	5.642857	1	64	62	C	1	1	1	1	0.177215194	0.177215194	0.177215194	0.177215194
19	14874405	14874768	11	33.391304	0.931035	364	58	C	0	0	0	1	0	0	0	0.029947917
19	33211633	33211708	11	6.866667	0.857143	76	70	C	1	4	4	4	0.145631061	0.582524244	0.582524244	0.582524244
19	34240267	34240370	11	9.583333	1	104	64	C	6	8	9	9	0.626086978	0.834782638	0.939130467	0.939130467
19	55579233	55579380	11	14	0.795918	148	49	C	0	0	0	1	0	0	0	0.071428571
20	62864432	62864811	11	34.863636	1	380	65	C	42	51	51	51	1.204693624	1.462842258	1.462842258	1.462842258
20	60884641	60884708	11	5.928571	0.973684	68	76	G	9	9	9	9	1.518072399	1.518072399	1.518072399	1.518072399
20	62724838	62725970	11	96.476189	0.768116	1133	69	G	46	95	100	100	0.476801587	0.984698929	1.036525189	1.036525189
20	59524910	59524943	11	3	1	34	73	G	4	4	4	4	1.333333333	1.333333333	1.333333333	1.333333333
20	60795392	60795430	11	3.545455	0.680851	39	94	C	4	4	4	4	1.128204984	1.128204984	1.128204984	1.128204984
20	62601364	62601402	11	3.5	0.744681	39	94	G	4	4	4	4	1.142857143	1.142857143	1.142857143	1.142857143
20	24641931	24642221	11	26	1	291	58	G	14	21	22	26	0.538461538	0.807692308	0.846153846	1
20	24642242	24642270	11	2.636364	1	29	72	G	2	2	2	2	0.758620585	0.758620585	0.758620585	0.758620585
20	33430066	33430148	11	7.916667	0.96875	83	64	G	4	4	7	7	0.505263137	0.505263137	0.884210489	0.884210489
20	590689	590720	11	3.090909	0.434343	32	99	C	1	1	1	1	0.323529421	0.323529421	0.323529421	0.323529421
20	4953196	4953230	11	3.181818	1	35	45	G	1	1	1	1	0.314285732	0.314285732	0.314285732	0.314285732
20	44780518	44780561	11	4	0.362319	44	69	G	0	1	1	1	0	0.25	0.25	0.25
20	56057159	56057254	11	8.727273	0.971014	96	69	G	0	5	5	5	0	0.572916649	0.572916649	0.572916649
20	62726372	62726467	11	8.375	0.84127	96	63	G	7	9	9	9	0.835820896	1.074626866	1.074626866	1.074626866
20	37193469	37193623	11	14.764706	0.960784	155	51	C	0	0	0	1	0	0	0	0.067729083
20	50384931	50385007	11	7.266667	0.270833	77	96	C	0	0	0	1	0	0	0	0.137614673
20	51798809	51798848	11	3.384615	0.857143	40	70	C	3	3	3	3	0.886363737	0.886363737	0.886363737	0.886363737
20	59632033	59632092	11	5.636364	0.416667	60	72	C	0	3	3	3	0	0.53225803	0.53225803	0.53225803
21	46421975	46422309	11	28.857143	0.8	335	70	G	42	46	46	46	1.455445537	1.594059398	1.594059398	1.594059398
21	44561766	44561838	11	6.818182	0.848101	73	79	C	10	10	10	10	1.466666628	1.466666628	1.466666628	1.466666628
21	46398283	46398757	11	43.166668	0.662338	475	77	G	34	42	47	49	0.787644763	0.972972943	1.088803055	1.1351351
21	44699729	44700873	11	105.578949	1	1145	69	G	43	75	94	99	0.407278159	0.710368882	0.890328999	0.937686925
21	45875167	45875197	11	2.818182	0.763158	31	76	C	3	3	3	3	1.06451606	1.06451606	1.06451606	1.06451606
21	46751943	46751967	11	2.272727	0.809524	25	84	G	2	2	2	2	0.880000106	0.880000106	0.880000106	0.880000106
21	19302134	19302160	11	2.454545	1	27	74	G	1	1	1	1	0.407407483	0.407407483	0.407407483	0.407407483
21	15360018	15360053	11	3.272727	0.428571	36	77	C	2	2	2	2	0.611111162	0.611111162	0.611111162	0.611111162
21	35770152	35770199	11	4.307693	0.933333	48	60	C	4	4	4	4	0.928571279	0.928571279	0.928571279	0.928571279
21	46046729	46046753	11	2.272727	1	25	64	C	1	1	1	1	0.440000053	0.440000053	0.440000053	0.440000053
21	11133261	11133806	11	49.880001	0.859649	546	57	G	9	19	22	34	0.180433036	0.380914186	0.441058532	0.681635913
21	33956902	33956954	11	4.909091	0.901639	53	61	G	0	0	1	1	0	0	0.2037037	0.2037037
21	41510303	41511103	11	70	0.92	801	50	G	0	0	0	3	0	0	0	0.042857143
21	41642672	41642708	11	3.363636	0.532468	37	77	G	0	1	1	1	0	0.297297329	0.297297329	0.297297329
21	46493898	46493977	11	7.272727	0.4	80	90	G	0	4	4	4	0	0.550000021	0.550000021	0.550000021
21	15359479	15359562	11	7.5	0.352113	84	71	C	4	8	8	8	0.533333333	1.066666667	1.066666667	1.066666667
21	46930853	46931003	11	13.647058	1	151	61	C	8	12	12	12	0.586206932	0.879310398	0.879310398	0.879310398
22	22643242	22643275	11	3.090909	0.315789	34	76	G	5	5	5	5	1.617647106	1.617647106	1.617647106	1.617647106
22	19142087	19142177	11	8	1	91	76	C	10	10	10	10	1.25	1.25	1.25	1.25
22	46933546	46933581	11	3.272727	0.5	36	100	C	4	4	4	4	1.222222324	1.222222324	1.222222324	1.222222324
22	46431658	46431690	11	3	0.448276	33	87	C	3	3	3	3	1	1	1	1
22	46431565	46431607	11	4	0.444444	43	90	C	4	4	4	4	1	1	1	1
22	17602252	17602284	11	3.090909	0.625	33	96	G	4	4	4	4	1.294117685	1.294117685	1.294117685	1.294117685
22	17009342	17009398	11	5.272727	0.351351	57	74	C	3	4	4	4	0.568965547	0.758620729	0.758620729	0.758620729
22	17009794	17009891	11	8.75	0.205479	98	73	C	5	6	7	7	0.571428571	0.685714286	0.8	0.8
22	17013450	17013533	11	7.75	0.416667	84	72	C	8	8	8	8	1.032258065	1.032258065	1.032258065	1.032258065
22	20119396	20119420	11	2.272727	0.391304	25	92	C	1	1	1	1	0.440000053	0.440000053	0.440000053	0.440000053
22	19712824	19713080	11	26.333334	0.507692	257	65	G	1	1	1	1	0.037974683	0.037974683	0.037974683	0.037974683
22	19713255	19715166	11	192	0.464789	1912	71	G	0	1	1	1	0	0.005208333	0.005208333	0.005208333
22	21270837	21270886	11	4.583333	1	50	44	G	0	1	1	1	0	0.218181834	0.218181834	0.218181834
22	22643672	22643702	11	2.818182	0.216216	31	74	G	0	1	1	1	0	0.354838687	0.354838687	0.354838687
22	23800753	23800782	11	2.727273	0.670886	30	79	G	73	100	100	100	26.76666399	36.666663	36.666663	36.666663
22	27205781	27205821	11	3.727273	0.619048	41	63	G	1	1	1	1	0.268292663	0.268292663	0.268292663	0.268292663
22	34213886	34213928	11	4	1	43	62	G	2	4	4	4	0.5	1	1	1
22	37584348	37584377	11	2.727273	0.842105	30	76	G	3	3	3	3	1.09999989	1.09999989	1.09999989	1.09999989
22	41417802	41417833	11	2.909091	0.462366	32	93	G	1	2	2	2	0.343749989	0.687499979	0.687499979	0.687499979
22	42306222	42306268	11	4.153846	0.444444	47	90	G	2	2	2	2	0.481481499	0.481481499	0.481481499	0.481481499
22	49042330	49042354	11	2.272727	0.555556	25	72	G	1	2	2	2	0.440000053	0.880000106	0.880000106	0.880000106
22	21460262	21460301	11	3.666667	1	40	67	C	2	2	2	2	0.545454496	0.545454496	0.545454496	0.545454496
22	23892175	23892582	11	35.125	0.958333	408	48	C	0	0	0	11	0	0	0	0.31316726
22	25942439	25942514	11	6.928571	1	76	61	C	1	5	5	5	0.144329906	0.721649529	0.721649529	0.721649529
22	40094532	40095264	11	64.13636	0.966102	733	59	C	2	14	20	41	0.03118356	0.218284917	0.311835595	0.63926297
X	16010347	16010402	11	5.090909	1	56	62	C	7	7	7	7	1.375000025	1.375000025	1.375000025	1.375000025
X	134232777	134232833	11	5.181818	0.670588	57	85	C	7	7	7	7	1.35087724	1.35087724	1.35087724	1.35087724
X	152783036	152783089	11	4.769231	0.972603	54	73	C	6	6	6	6	1.258064455	1.258064455	1.258064455	1.258064455
X	153603042	153603077	11	3.363636	0.393939	36	99	C	4	4	4	4	1.189189318	1.189189318	1.189189318	1.189189318
X	19533656	19533703	11	4.142857	0.685393	48	89	G	5	5	5	5	1.206896593	1.206896593	1.206896593	1.206896593
X	102186876	102186944	11	6	1	69	65	G	4	5	5	5	0.666666667	0.833333333	0.833333333	0.833333333
X	150978408	150978438	11	2.818182	0.457143	31	70	G	2	2	2	2	0.709677374	0.709677374	0.709677374	0.709677374
X	2237230	2237296	11	6.363636	0.971831	67	71	C	5	5	5	5	0.785714331	0.785714331	0.785714331	0.785714331
X	8506152	8506193	11	3.818182	0.525424	42	59	C	1	1	1	1	0.261904749	0.261904749	0.261904749	0.261904749
X	109748280	109748457	11	15.529411	1	178	42	C	3	6	6	6	0.193181828	0.386363655	0.386363655	0.386363655
X	7987149	7987185	11	3.25	0.69697	37	66	G	1	1	1	1	0.307692308	0.307692308	0.307692308	0.307692308
X	302238	302274	11	3.25	0.74026	37	77	C	1	1	1	1	0.307692308	0.307692308	0.307692308	0.307692308
X	53713582	53713646	11	5.909091	0.444444	65	72	C	0	2	2	2	0	0.338461533	0.338461533	0.338461533
X	133210697	133210749	11	4.818182	0.142857	53	56	C	0	1	1	1	0	0.207547162	0.207547162	0.207547162
Y	14909909	14910021	11	10.066667	1	113	55	C	8	11	12	12	0.79470196	1.092715196	1.192052941	1.192052941
Y	2187230	2187296	11	6.363636	0.971831	67	71	C	5	5	5	5	0.785714331	0.785714331	0.785714331	0.785714331
Y	16016359	16016400	11	3.818182	0.525424	42	59	G	1	1	1	1	0.261904749	0.261904749	0.261904749	0.261904749
Y	7531710	7531742	11	3.090909	1	33	69	G	2	2	2	2	0.647058843	0.647058843	0.647058843	0.647058843
Y	28549036	28549077	11	3.833333	0.382353	42	68	G	0	1	1	1	0	0.260869588	0.260869588	0.260869588
Y	252238	252274	11	3.25	0.74026	37	77	C	1	1	1	1	0.307692308	0.307692308	0.307692308	0.307692308
1	222791225	222791395	12	14.916667	0.613636	171	88	C	27	27	27	27	1.810055825	1.810055825	1.810055825	1.810055825
1	192800055	192800120	12	5.428571	0.970149	66	67	G	8	8	8	8	1.473684327	1.473684327	1.473684327	1.473684327
1	844189	844232	12	3.615385	0.945946	44	74	G	7	7	7	7	1.936170007	1.936170007	1.936170007	1.936170007
1	191129828	191129922	12	7.866667	0.973333	95	75	G	10	10	10	10	1.271186387	1.271186387	1.271186387	1.271186387
1	97467813	97468060	12	21.200001	0.932203	248	59	C	11	11	14	20	0.5188679	0.5188679	0.660377327	0.943396182
1	168325805	168325879	12	6.142857	1	75	60	C	6	8	8	8	0.976744209	1.302325612	1.302325612	1.302325612
1	31067112	31067221	12	8.933333	1	110	61	G	5	8	11	11	0.559701513	0.895522421	1.23134333	1.23134333
1	161483065	161483160	12	8.214286	0.968254	96	63	C	7	10	10	10	0.852173883	1.217391262	1.217391262	1.217391262
1	161564724	161564819	12	8.214286	0.968254	96	63	C	7	10	10	10	0.852173883	1.217391262	1.217391262	1.217391262
1	214969666	214969718	12	4.416667	1	53	66	C	5	5	5	5	1.132075386	1.132075386	1.132075386	1.132075386
1	185656576	185656686	12	8.9375	1	111	58	C	4	6	6	9	0.447552448	0.671328671	0.671328671	1.006993007
1	5019930	5019967	12	3.333333	1	38	68	G	3	3	3	3	0.90000009	0.90000009	0.90000009	0.90000009
1	18830341	18830412	12	5.647059	1	72	61	G	4	6	6	6	0.708333311	1.062499967	1.062499967	1.062499967
1	153680192	153680273	12	6.444445	0.967213	82	61	G	4	5	6	6	0.620689602	0.775862002	0.931034402	0.931034402
1	188758428	188758454	12	2.25	1	27	74	G	3	3	3	3	1.333333333	1.333333333	1.333333333	1.333333333
1	204773900	204773954	12	4.461538	1	55	58	G	3	4	4	4	0.672413863	0.896551817	0.896551817	0.896551817
1	1076875	1076927	12	4.384615	0.861111	53	72	C	6	6	6	6	1.368421173	1.368421173	1.368421173	1.368421173
1	1180101	1180675	12	51.04348	1	575	67	C	28	60	60	60	0.54855194	1.175468444	1.175468444	1.175468444
1	8055221	8055317	12	8	1	97	54	C	3	3	3	6	0.375	0.375	0.375	0.75
1	219037965	219037991	12	2.25	1	27	74	C	3	3	3	3	1.333333333	1.333333333	1.333333333	1.333333333
1	227570040	227570094	12	4.583333	1	55	60	C	3	3	3	3	0.654545502	0.654545502	0.654545502	0.654545502
1	113015816	113015891	12	6.071429	1	76	59	G	2	2	5	5	0.329411741	0.329411741	0.823529354	0.823529354
1	10926365	10926411	12	3.916667	0.8	47	80	C	4	4	4	4	1.021276509	1.021276509	1.021276509	1.021276509
1	24529957	24529986	12	2.5	1	30	70	C	2	2	2	2	0.8	0.8	0.8	0.8
1	37857346	37857379	12	2.769231	1	34	73	C	2	2	2	2	0.722222162	0.722222162	0.722222162	0.722222162
1	43577887	43577917	12	2.583333	1	31	67	C	2	2	2	2	0.774193648	0.774193648	0.774193648	0.774193648
1	117210452	117210477	12	2.166667	0.535354	26	99	C	2	2	2	2	0.923076781	0.923076781	0.923076781	0.923076781
1	198416699	198416915	12	18.380953	1	217	58	C	10	19	20	20	0.544041432	1.033678722	1.088082865	1.088082865
1	212428291	212428331	12	3.416667	1	41	60	C	2	2	2	2	0.585365797	0.585365797	0.585365797	0.585365797
1	9870152	9870230	12	6.785714	0.968254	79	63	G	3	7	7	7	0.442105282	1.031578991	1.031578991	1.031578991
1	15532837	15532876	12	3.230769	1	40	60	G	2	2	2	2	0.619047663	0.619047663	0.619047663	0.619047663
1	22090314	22090350	12	3.083333	1	37	62	G	2	2	2	2	0.648648719	0.648648719	0.648648719	0.648648719
1	37154069	37154100	12	2.666667	1	32	59	G	2	2	2	2	0.749999906	0.749999906	0.749999906	0.749999906
1	43521490	43521519	12	2.5	1	30	73	G	2	2	2	2	0.8	0.8	0.8	0.8
1	93131996	93132068	12	5.5	0.837838	73	74	G	5	6	6	6	0.909090909	1.090909091	1.090909091	1.090909091
1	178615718	178615757	12	3.230769	1	40	60	G	1	1	1	1	0.309523832	0.309523832	0.309523832	0.309523832
1	192525802	192525839	12	3.166667	1	38	63	G	2	2	2	2	0.631578881	0.631578881	0.631578881	0.631578881
1	196164426	196164675	12	20.75	0.951219	250	41	G	1	2	2	4	0.048192771	0.096385542	0.096385542	0.192771084
1	228401417	228401448	12	2.666667	0.444444	32	90	G	2	2	2	2	0.749999906	0.749999906	0.749999906	0.749999906
1	229948018	229948207	12	15.888889	1	190	41	G	1	1	1	3	0.062937062	0.062937062	0.062937062	0.188811187
1	1101889	1101940	12	4.333333	0.831325	52	83	C	5	5	5	5	1.153846243	1.153846243	1.153846243	1.153846243
1	2106900	2106974	12	6.333333	0.969697	75	66	C	7	7	7	7	1.105263216	1.105263216	1.105263216	1.105263216
1	18424050	18424105	12	4.4375	1	56	57	C	5	5	5	5	1.126760563	1.126760563	1.126760563	1.126760563
1	18903282	18903306	12	2.083333	0.764706	25	68	C	1	1	1	1	0.480000077	0.480000077	0.480000077	0.480000077
1	21980128	21980154	12	2.25	1	27	66	C	1	1	1	1	0.444444444	0.444444444	0.444444444	0.444444444
1	24829250	24829280	12	2.583333	0.456522	31	92	C	2	2	2	2	0.774193648	0.774193648	0.774193648	0.774193648
1	46193141	46193182	12	3.5	1	42	59	C	1	1	1	1	0.285714286	0.285714286	0.285714286	0.285714286
1	47197604	47197629	12	2.166667	1	26	57	C	1	1	1	1	0.461538391	0.461538391	0.461538391	0.461538391
1	55285683	55285845	12	12.789474	1	163	42	C	2	2	2	3	0.156378597	0.156378597	0.156378597	0.234567895
1	82289006	82289079	12	6.333333	1	74	60	C	5	5	5	5	0.789473726	0.789473726	0.789473726	0.789473726
1	84780617	84780675	12	4.923077	0.903226	59	62	C	4	4	4	4	0.812499987	0.812499987	0.812499987	0.812499987
1	91801781	91801817	12	3.083333	1	37	64	C	2	2	2	2	0.648648719	0.648648719	0.648648719	0.648648719
1	94254517	94254541	12	2.083333	1	25	64	C	1	1	1	1	0.480000077	0.480000077	0.480000077	0.480000077
1	97545426	97545453	12	2.333333	1	28	67	C	1	1	1	1	0.42857149	0.42857149	0.42857149	0.42857149
1	148562425	148562580	12	13	0.966102	156	59	C	5	11	12	13	0.384615385	0.846153846	0.923076923	1
1	166338902	166338988	12	7.071429	1	87	49	C	1	1	1	1	0.141414133	0.141414133	0.141414133	0.141414133
1	198524024	198524142	12	9.928572	1	119	52	C	1	1	1	3	0.100719419	0.100719419	0.100719419	0.302158256
1	5172360	5172580	12	18.833334	0.870968	221	62	G	1	14	15	16	0.053097343	0.743362806	0.796460149	0.849557492
1	8421095	8421133	12	3.25	0.72973	39	74	G	0	1	1	1	0	0.307692308	0.307692308	0.307692308
1	15308836	15308860	12	2.083333	0.529412	25	68	G	1	1	1	1	0.480000077	0.480000077	0.480000077	0.480000077
1	15658133	15658266	12	11.153846	0.672131	134	61	G	0	0	0	1	0	0	0	0.089655174
1	18001923	18002951	12	86.368423	0.684211	1029	57	G	0	2	3	37	0	0.023156611	0.034734917	0.428397309
1	18683763	18683990	12	19.17647	1	228	53	G	6	14	15	18	0.312883445	0.730061372	0.782208613	0.938650336
1	18926003	18926044	12	3.428571	1	42	61	G	2	2	2	2	0.583333406	0.583333406	0.583333406	0.583333406
1	20812724	20812763	12	3.461539	0.756098	40	82	G	2	2	2	2	0.577777688	0.577777688	0.577777688	0.577777688
1	21030634	21030661	12	2.333333	1	28	78	G	1	1	1	1	0.42857149	0.42857149	0.42857149	0.42857149
1	25161287	25161490	12	16.071428	0.852941	204	68	G	29	29	29	29	1.804444509	1.804444509	1.804444509	1.804444509
1	27399158	27399576	12	34.846153	0.565217	419	69	G	0	3	3	17	0	0.086092717	0.086092717	0.487858731
1	31264145	31264311	12	13.85	1	167	52	G	0	1	3	6	0	0.072202166	0.216606498	0.433212996
1	32188764	32188793	12	2.5	1	30	56	G	2	2	2	2	0.8	0.8	0.8	0.8
1	39951234	39951270	12	3.083333	0.416667	37	72	G	1	1	1	1	0.324324359	0.324324359	0.324324359	0.324324359
1	44206521	44206624	12	9	0.964912	104	57	G	2	4	6	6	0.222222222	0.444444444	0.666666667	0.666666667
1	48242876	48242900	12	2.083333	0.789474	25	76	G	1	1	1	1	0.480000077	0.480000077	0.480000077	0.480000077
1	116698006	116698054	12	4.083333	1	49	51	G	0	1	1	1	0	0.244897979	0.244897979	0.244897979
1	161387817	161387859	12	3.583333	1	43	58	G	0	1	1	1	0	0.279069793	0.279069793	0.279069793
1	168789067	168789112	12	3.769231	0.928571	46	56	G	1	1	1	1	0.265306106	0.265306106	0.265306106	0.265306106
1	177133856	177133897	12	3.583333	0.626667	42	75	G	1	1	1	1	0.279069793	0.279069793	0.279069793	0.279069793
1	182630668	182630701	12	2.769231	1	34	58	G	1	1	1	1	0.361111081	0.361111081	0.361111081	0.361111081
1	197278028	197278131	12	8.75	0.76	104	25	G	0	0	0	1	0	0	0	0.114285714
1	199741101	199741194	12	7.875	1	94	50	G	1	5	5	5	0.126984127	0.634920635	0.634920635	0.634920635
1	201924280	201924325	12	3.833333	0.935484	46	62	G	3	3	3	3	0.782608764	0.782608764	0.782608764	0.782608764
1	205630409	205630443	12	2.916667	1	35	60	G	1	1	1	1	0.342857104	0.342857104	0.342857104	0.342857104
1	213326617	213326692	12	6.333333	0.472222	76	72	G	2	2	2	2	0.31578949	0.31578949	0.31578949	0.31578949
1	217004825	217004894	12	5.666667	0.962264	70	53	G	0	0	0	1	0	0	0	0.176470578
1	222031757	222031802	12	3.769231	1	46	56	G	0	1	1	1	0	0.265306106	0.265306106	0.265306106
1	225961495	225961540	12	3.846154	0.829787	46	47	G	1	2	2	2	0.25999999	0.519999979	0.519999979	0.519999979
1	537590	537739	12	12.461538	1	150	60	C	0	1	2	7	0	0.080246917	0.160493833	0.561728416
1	5680292	5680316	12	2.083333	0.789474	25	76	C	1	1	1	1	0.480000077	0.480000077	0.480000077	0.480000077
1	5928776	5929329	12	47.736843	0.653846	554	52	C	0	0	0	14	0	0	0	0.293274526
1	7944856	7944949	12	8.083333	1	94	53	C	1	3	6	6	0.123711345	0.371134036	0.742268072	0.742268072
1	9035205	9035239	12	2.916667	0.945205	35	73	C	1	1	1	1	0.342857104	0.342857104	0.342857104	0.342857104
1	9261803	9261844	12	3.461539	1	42	64	C	1	1	1	1	0.288888844	0.288888844	0.288888844	0.288888844
1	12704947	12704984	12	3.071429	1	38	57	C	1	1	1	1	0.32558135	0.32558135	0.32558135	0.32558135
1	27995438	27995759	12	26.857143	0.698113	322	53	C	0	0	2	14	0	0	0.074468085	0.521276593
1	29173523	29173578	12	4.666667	0.818182	56	55	C	0	1	1	1	0	0.214285699	0.214285699	0.214285699
1	31330004	31330048	12	3.466667	1	45	68	C	3	3	3	3	0.865384532	0.865384532	0.865384532	0.865384532
1	32822203	32822347	12	11.875	1	145	38	C	0	1	1	1	0	0.084210526	0.084210526	0.084210526
1	35214590	35214621	12	2.666667	0.492958	32	71	C	1	1	1	1	0.374999953	0.374999953	0.374999953	0.374999953
1	37617863	37617899	12	3.083333	1	37	62	C	0	1	1	1	0	0.324324359	0.324324359	0.324324359
1	44370431	44372363	12	161.222229	0.833333	1933	60	C	2	10	16	69	0.012405237	0.062026186	0.099241898	0.427980685
1	46908952	46909169	12	18.714285	1	218	55	C	0	0	0	1	0	0	0	0.053435117
1	71803208	71803256	12	4.166667	1	49	63	C	0	3	3	3	0	0.719999942	0.719999942	0.719999942
1	78572826	78572859	12	2.833333	0.84127	34	63	C	1	1	1	1	0.352941218	0.352941218	0.352941218	0.352941218
1	91801509	91801546	12	3.153846	1	38	65	C	2	2	2	2	0.634146372	0.634146372	0.634146372	0.634146372
1	102639014	102639061	12	4	0.9375	48	64	C	0	1	1	1	0	0.25	0.25	0.25
1	144065438	144065569	12	10.2	0.961538	132	52	C	2	3	3	4	0.196078431	0.294117647	0.294117647	0.392156863
1	152648528	152648583	12	4.692307	0.555556	56	54	C	0	1	2	2	0	0.213114786	0.426229571	0.426229571
1	152748883	152748963	12	6.533333	0.507692	81	65	C	6	7	7	7	0.918367394	1.071428626	1.071428626	1.071428626
1	152784958	152784995	12	3.230769	0.538462	38	65	C	2	2	2	2	0.619047663	0.619047663	0.619047663	0.619047663
1	156361583	156361607	12	2.083333	1	25	64	C	1	1	1	1	0.480000077	0.480000077	0.480000077	0.480000077
1	182157348	182157379	12	2.833333	1	32	62	C	1	1	1	1	0.352941218	0.352941218	0.352941218	0.352941218
1	206528084	206528215	12	10.2	0.961538	132	52	C	2	3	3	4	0.196078431	0.294117647	0.294117647	0.392156863
1	208282352	208282396	12	3.75	0.346154	45	52	C	0	1	1	1	0	0.266666667	0.266666667	0.266666667
1	229556125	229556173	12	4	0.25	49	64	C	0	1	1	1	0	0.25	0.25	0.25
2	3250510	3250882	12	30.833334	0.969231	373	65	G	48	54	54	54	1.556756723	1.751351313	1.751351313	1.751351313
2	3340600	3340918	12	27	1	319	48	G	35	42	42	42	1.296296296	1.555555556	1.555555556	1.555555556
2	233761231	233761856	12	52.25	1	626	64	G	65	81	81	81	1.244019139	1.550239234	1.550239234	1.550239234
2	175825844	175825970	12	10.066667	0.968254	127	63	G	13	16	16	16	1.291390686	1.589403921	1.589403921	1.589403921
2	114012769	114012902	12	11.333333	1	134	72	G	18	18	18	18	1.588235341	1.588235341	1.588235341	1.588235341
2	105135748	105136144	12	33.388889	1	397	40	G	12	12	12	12	0.359400997	0.359400997	0.359400997	0.359400997
2	105742269	105742399	12	11	1	131	58	G	9	10	11	12	0.818181818	0.909090909	1	1.090909091
2	78763992	78764033	12	3.461539	1	42	64	G	5	5	5	5	1.44444422	1.44444422	1.44444422	1.44444422
2	119953287	119953514	12	19.117647	1	228	58	G	6	14	16	19	0.313846155	0.732307695	0.836923079	0.993846157
2	102376226	102376295	12	5.75	1	70	67	C	9	9	9	9	1.565217391	1.565217391	1.565217391	1.565217391
2	149616278	149616311	12	2.833333	1	34	73	C	5	5	5	5	1.76470609	1.76470609	1.76470609	1.76470609
2	47318238	47318332	12	7.866667	1	95	55	G	5	7	7	7	0.635593193	0.889830471	0.889830471	0.889830471
2	95892842	95892903	12	5.333333	1	62	66	C	4	6	6	6	0.750000047	1.12500007	1.12500007	1.12500007
2	146576720	146577150	12	35.409092	1	431	54	C	13	24	27	33	0.367137344	0.67779202	0.762516023	0.931964028
2	43662591	43662640	12	4.230769	1	50	66	G	4	4	4	4	0.945454597	0.945454597	0.945454597	0.945454597
2	107621410	107621502	12	7.75	0.880597	93	67	G	11	11	11	11	1.419354839	1.419354839	1.419354839	1.419354839
2	116786641	116786694	12	4.384615	1	54	61	G	4	4	4	4	0.912280782	0.912280782	0.912280782	0.912280782
2	128346260	128346938	12	56.826088	0.965517	679	58	G	21	50	58	61	0.369548578	0.879877566	1.020657977	1.073450631
2	1853870	1854026	12	13.125	0.966102	157	59	C	10	10	10	11	0.761904762	0.761904762	0.761904762	0.838095238
2	10867162	10867208	12	3.916667	1	47	63	C	3	3	3	3	0.765957382	0.765957382	0.765957382	0.765957382
2	32852139	32852202	12	5.307693	1	64	60	C	6	6	6	6	1.130434635	1.130434635	1.130434635	1.130434635
2	33140944	33141250	12	25.173914	1	307	55	C	8	12	13	20	0.31778928	0.47668392	0.51640758	0.7944732
2	235405743	235405806	12	5.133333	0.462366	64	93	C	8	8	8	8	1.55844166	1.55844166	1.55844166	1.55844166
2	28711030	28711087	12	5.25	1	58	68	G	2	2	2	2	0.380952381	0.380952381	0.380952381	0.380952381
2	42271257	42271318	12	5.166667	1	62	61	G	4	4	4	4	0.774193498	0.774193498	0.774193498	0.774193498
2	87896539	87896671	12	11.533334	1	133	54	G	4	4	4	7	0.346820789	0.346820789	0.346820789	0.606936381
2	146034401	146034462	12	5.166667	1	62	61	G	4	4	4	4	0.774193498	0.774193498	0.774193498	0.774193498
2	149167009	149167043	12	2.916667	1	35	65	G	3	3	3	3	1.028571311	1.028571311	1.028571311	1.028571311
2	8821793	8821846	12	4.384615	1	54	74	C	5	5	5	5	1.140350977	1.140350977	1.140350977	1.140350977
2	28407078	28407194	12	9.75	0.818182	117	55	C	2	5	5	5	0.205128205	0.512820513	0.512820513	0.512820513
2	50554745	50554787	12	3.538461	1	43	60	C	2	2	2	2	0.565217477	0.565217477	0.565217477	0.565217477
2	73302892	73302935	12	3.666667	0.404762	44	84	C	2	2	2	2	0.545454496	0.545454496	0.545454496	0.545454496
2	85226120	85226183	12	5.333333	1	64	60	C	4	4	4	4	0.750000047	0.750000047	0.750000047	0.750000047
2	211104699	211104737	12	3.25	0.939394	39	66	C	2	2	2	2	0.615384615	0.615384615	0.615384615	0.615384615
2	214815363	214815401	12	3.25	1	39	66	C	3	3	3	3	0.923076923	0.923076923	0.923076923	0.923076923
2	234680394	234680490	12	8	0.931035	97	58	C	2	4	5	5	0.25	0.5	0.625	0.625
2	29216549	29216583	12	2.916667	0.540541	35	74	G	2	2	2	2	0.685714207	0.685714207	0.685714207	0.685714207
2	47106647	47107012	12	29.954546	1	366	49	G	1	2	4	8	0.033383914	0.066767829	0.133535658	0.267071315
2	50778141	50778275	12	11.384615	1	135	57	G	2	2	2	2	0.175675682	0.175675682	0.175675682	0.175675682
2	52651540	52651579	12	3.230769	1	40	62	G	2	2	2	2	0.619047663	0.619047663	0.619047663	0.619047663
2	65634524	65634550	12	2.25	0.745455	27	55	G	1	1	1	1	0.444444444	0.444444444	0.444444444	0.444444444
2	124171745	124171769	12	2.083333	1	25	68	G	1	1	1	1	0.480000077	0.480000077	0.480000077	0.480000077
2	134899044	134899119	12	6.333333	0.962963	76	54	G	4	5	5	5	0.631578981	0.789473726	0.789473726	0.789473726
2	220478672	220478701	12	2.5	0.736842	30	76	G	1	1	1	1	0.4	0.4	0.4	0.4
2	8081712	8081760	12	3.928571	1	49	59	C	2	2	2	2	0.509090965	0.509090965	0.509090965	0.509090965
2	9457062	9457109	12	3.733333	0.9375	48	64	C	3	3	3	3	0.8035715	0.8035715	0.8035715	0.8035715
2	66355495	66355541	12	3.916667	1	47	61	C	3	3	3	3	0.765957382	0.765957382	0.765957382	0.765957382
2	97560085	97560110	12	2.166667	1	26	65	C	1	1	1	1	0.461538391	0.461538391	0.461538391	0.461538391
2	104941931	104941956	12	2.166667	1	26	65	C	1	1	1	1	0.461538391	0.461538391	0.461538391	0.461538391
2	130013438	130013485	12	4	0.878788	48	66	C	4	4	4	4	1	1	1	1
2	204092594	204092636	12	3.538461	1	43	74	C	4	4	4	4	1.130434955	1.130434955	1.130434955	1.130434955
2	222346035	222346060	12	2.166667	0.831325	26	83	C	1	1	1	1	0.461538391	0.461538391	0.461538391	0.461538391
2	240861286	240861479	12	15.882353	1	194	52	C	2	5	5	11	0.125925925	0.314814814	0.314814814	0.69259259
2	241374936	241374982	12	4.076923	0.414141	47	99	C	4	4	4	4	0.981132094	0.981132094	0.981132094	0.981132094
2	318842	319040	12	15.545455	0.619048	199	63	G	0	0	1	3	0	0	0.064327483	0.19298245
2	26825183	26825244	12	4.866667	0.5	62	44	G	0	1	2	2	0	0.205479438	0.410958876	0.410958876
2	29462970	29463052	12	6.588235	0.927273	83	55	G	1	2	2	2	0.151785721	0.303571442	0.303571442	0.303571442
2	33987247	33987285	12	3.153846	1	39	76	G	3	3	3	3	0.951219559	0.951219559	0.951219559	0.951219559
2	41630870	41630928	12	5	1	59	57	G	1	1	2	2	0.2	0.2	0.4	0.4
2	43748296	43748356	12	4.75	0.963636	61	55	G	2	3	3	3	0.421052632	0.631578947	0.631578947	0.631578947
2	59798203	59798241	12	3.416667	1	39	53	G	0	1	1	1	0	0.292682898	0.292682898	0.292682898
2	70142345	70142396	12	4.333333	0.027027	52	74	G	0	1	1	1	0	0.230769249	0.230769249	0.230769249
2	95702377	95705520	12	262.142853	0.714286	3144	49	G	0	0	0	6	0	0	0	0.022888284
2	121639344	121639392	12	3.866667	0.714286	49	56	G	0	1	1	1	0	0.258620667	0.258620667	0.258620667
2	146948470	146948550	12	6.833333	1	81	51	G	0	1	1	2	0	0.146341471	0.146341471	0.292682941
2	177828734	177828782	12	3.857143	1	49	59	G	1	2	2	2	0.25925925	0.518518499	0.518518499	0.518518499
2	231852184	231852228	12	3.75	0.194805	45	77	G	3	3	3	3	0.8	0.8	0.8	0.8
2	241448599	241448663	12	5.0625	1	65	52	G	0	1	1	1	0	0.197530864	0.197530864	0.197530864
2	9235808	9235856	12	4.166667	0.786667	49	75	C	0	1	1	1	0	0.239999981	0.239999981	0.239999981
2	9917730	9917904	12	14.666667	0.266667	175	60	C	0	3	4	9	0	0.20454545	0.272727267	0.61363635
2	17065989	17066055	12	5.538462	1	67	61	C	2	5	5	5	0.361111081	0.902777703	0.902777703	0.902777703
2	54219155	54219251	12	8.416667	1	97	56	C	1	4	4	6	0.118811876	0.475247506	0.475247506	0.712871259
2	54249294	54249344	12	4.142857	1	51	52	C	0	1	1	1	0	0.241379319	0.241379319	0.241379319
2	62435338	62435375	12	3.166667	1	38	65	C	2	2	2	2	0.631578881	0.631578881	0.631578881	0.631578881
2	65565275	65565455	12	14.214286	0.850746	181	67	C	25	25	25	25	1.758793934	1.758793934	1.758793934	1.758793934
2	71540436	71540465	12	2.5	1	30	60	C	2	2	2	2	0.8	0.8	0.8	0.8
2	74781818	74781844	12	2.25	0.608696	27	92	C	1	1	1	1	0.444444444	0.444444444	0.444444444	0.444444444
2	84595675	84595710	12	2.923077	1	36	69	C	1	1	1	1	0.342105254	0.342105254	0.342105254	0.342105254
2	88603650	88603739	12	7.538462	0.967213	90	61	C	4	6	6	6	0.530612212	0.795918319	0.795918319	0.795918319
2	104154685	104154730	12	3.833333	0.482759	46	58	C	0	1	1	1	0	0.260869588	0.260869588	0.260869588
2	134820930	134820986	12	4.538462	0.969231	57	65	C	6	6	6	6	1.322033764	1.322033764	1.322033764	1.322033764
2	182550269	182550355	12	7.428571	0.929825	87	57	C	0	1	1	2	0	0.134615392	0.134615392	0.269230785
2	182983495	182983601	12	9.5	0.957447	107	47	C	0	0	0	2	0	0	0	0.210526316
2	194577886	194578004	12	9.846154	1	119	68	C	15	15	15	15	1.523437476	1.523437476	1.523437476	1.523437476
2	211814817	211814856	12	3.230769	1	40	75	C	4	4	4	4	1.238095327	1.238095327	1.238095327	1.238095327
2	225577559	225577602	12	3.538461	1	44	56	C	0	1	1	1	0	0.282608739	0.282608739	0.282608739
2	230707774	230707830	12	4.785714	1	57	64	C	3	4	4	4	0.626865709	0.835820945	0.835820945	0.835820945
2	237782158	237782259	12	8.538462	1	102	53	C	0	5	5	5	0	0.585585554	0.585585554	0.585585554
2	241249569	241249594	12	2.166667	0.815789	26	76	C	1	1	1	1	0.461538391	0.461538391	0.461538391	0.461538391
3	80651599	80651703	12	8.928572	0.967742	105	62	G	10	11	11	11	1.119999928	1.231999921	1.231999921	1.231999921
3	56397823	56397884	12	5.153846	1	62	64	G	8	8	8	8	1.552238852	1.552238852	1.552238852	1.552238852
3	76435452	76435528	12	6.285714	1	77	62	C	7	7	7	7	1.113636414	1.113636414	1.113636414	1.113636414
3	7303573	7303635	12	5.153846	1	63	63	C	7	7	7	7	1.358208996	1.358208996	1.358208996	1.358208996
3	17833091	17833148	12	4.833333	1	58	67	C	7	7	7	7	1.448275962	1.448275962	1.448275962	1.448275962
3	77429802	77429884	12	7.230769	1	83	62	C	7	8	8	8	0.968085137	1.106383014	1.106383014	1.106383014
3	147225175	147225296	12	10	1	122	59	C	8	10	10	12	0.8	1	1	1.2
3	147408397	147408486	12	7.5	1	90	60	C	6	6	9	9	0.8	0.8	1.2	1.2
3	19319886	19320083	12	16.625	0.965517	198	58	G	11	16	17	19	0.661654135	0.962406015	1.022556391	1.142857143
3	97437924	97437952	12	2.416667	1	29	93	C	4	4	4	4	1.655172185	1.655172185	1.655172185	1.655172185
3	41792495	41792538	12	3.666667	1	44	68	G	5	5	5	5	1.36363624	1.36363624	1.36363624	1.36363624
3	46892205	46892231	12	2.25	1	27	74	G	3	3	3	3	1.333333333	1.333333333	1.333333333	1.333333333
3	71484342	71484432	12	7.31579	0.963636	91	55	G	4	4	5	6	0.546762551	0.546762551	0.683453188	0.820143826
3	62363801	62363843	12	3.666667	1	43	65	C	4	4	4	4	1.090908992	1.090908992	1.090908992	1.090908992
3	115579892	115579966	12	6.642857	1	75	66	C	8	8	8	8	1.204301101	1.204301101	1.204301101	1.204301101
3	155704072	155704117	12	3.833333	0.940298	46	67	C	4	4	4	4	1.043478352	1.043478352	1.043478352	1.043478352
3	171547521	171547569	12	4.083333	1	49	61	C	3	3	3	3	0.734693938	0.734693938	0.734693938	0.734693938
3	26948798	26948831	12	2.769231	1	34	67	G	2	2	2	2	0.722222162	0.722222162	0.722222162	0.722222162
3	36370467	36370602	12	11.1875	0.964286	136	56	G	9	9	9	11	0.804469274	0.804469274	0.804469274	0.983240223
3	43524335	43524366	12	2.666667	0.577465	32	71	G	3	3	3	3	1.124999859	1.124999859	1.124999859	1.124999859
3	51422958	51422987	12	2.5	0.652174	30	92	G	2	2	2	2	0.8	0.8	0.8	0.8
3	58177797	58177829	12	2.75	0.826087	33	69	G	3	3	3	3	1.090909091	1.090909091	1.090909091	1.090909091
3	183333366	183333434	12	5.846154	1	69	50	G	2	2	2	2	0.342105254	0.342105254	0.342105254	0.342105254
3	190580772	190580814	12	3.583333	0.576471	43	85	G	4	4	4	4	1.116279174	1.116279174	1.116279174	1.116279174
3	25566093	25566154	12	5.333333	0.969231	62	65	C	5	5	5	5	0.937500059	0.937500059	0.937500059	0.937500059
3	51756388	51756476	12	7.461538	0.966667	89	60	C	3	3	6	6	0.402061881	0.402061881	0.804123761	0.804123761
3	69424149	69424213	12	5.416667	1	65	60	C	3	6	6	6	0.55384612	1.10769224	1.10769224	1.10769224
3	161779923	161779980	12	4.769231	0.968254	58	63	C	4	4	4	4	0.838709637	0.838709637	0.838709637	0.838709637
3	175029368	175029535	12	13.631579	1	168	55	C	8	10	10	13	0.586872585	0.733590731	0.733590731	0.95366795
3	195735984	195736021	12	3.153846	0.726027	38	73	C	3	3	3	3	0.951219559	0.951219559	0.951219559	0.951219559
3	2014839	2014922	12	7.285714	1	84	63	G	2	2	3	4	0.274509815	0.274509815	0.411764722	0.549019629
3	5039638	5039712	12	6.266667	1	75	61	G	4	5	5	5	0.638297838	0.797872298	0.797872298	0.797872298
3	31466404	31466428	12	2.083333	1	25	64	G	1	1	1	1	0.480000077	0.480000077	0.480000077	0.480000077
3	31909239	31909274	12	3	1	36	63	G	2	2	2	2	0.666666667	0.666666667	0.666666667	0.666666667
3	38691220	38691251	12	2.75	0.677419	32	93	G	3	3	3	3	1.090909091	1.090909091	1.090909091	1.090909091
3	51642869	51642902	12	2.833333	0.861111	34	72	G	2	2	2	2	0.705882436	0.705882436	0.705882436	0.705882436
3	81360760	81360786	12	2.25	1	27	62	G	1	1	1	1	0.444444444	0.444444444	0.444444444	0.444444444
3	135101472	135101556	12	7.083333	0.92	85	50	G	1	1	1	1	0.141176477	0.141176477	0.141176477	0.141176477
3	137397086	137397161	12	6.583333	1	76	60	G	3	5	6	6	0.455696226	0.759493709	0.911392451	0.911392451
3	176470050	176470228	12	15.105263	1	179	45	G	1	1	4	7	0.066202091	0.066202091	0.264808365	0.463414639
3	195370367	195370392	12	2.166667	0.5	26	76	G	1	1	1	1	0.461538391	0.461538391	0.461538391	0.461538391
3	13921634	13921666	12	2.692308	0.8	33	90	C	3	3	3	3	1.114285587	1.114285587	1.114285587	1.114285587
3	18167696	18167756	12	5	1	61	59	C	2	3	3	3	0.4	0.6	0.6	0.6
3	42642403	42642448	12	3.916667	0.604651	46	86	C	5	5	5	5	1.276595636	1.276595636	1.276595636	1.276595636
3	54156499	54156572	12	6.2	0.945946	74	74	C	7	8	8	8	1.129032258	1.290322581	1.290322581	1.290322581
3	66684643	66684699	12	5	1	57	59	C	3	3	3	3	0.6	0.6	0.6	0.6
3	76791925	76791969	12	3.769231	1	45	60	C	2	2	2	2	0.530612212	0.530612212	0.530612212	0.530612212
3	136095217	136095241	12	2.083333	0.789474	25	76	C	2	2	2	2	0.960000154	0.960000154	0.960000154	0.960000154
3	138081290	138081319	12	2.461539	1	30	56	C	2	2	2	2	0.812499822	0.812499822	0.812499822	0.812499822
3	143967731	143968026	12	24.529411	1	296	44	C	1	1	1	1	0.040767387	0.040767387	0.040767387	0.040767387
3	146427108	146427132	12	2.083333	1	25	68	C	1	1	1	1	0.480000077	0.480000077	0.480000077	0.480000077
3	179860567	179860614	12	3.923077	1	48	58	C	2	2	2	2	0.509803912	0.509803912	0.509803912	0.509803912
3	191180778	191180972	12	17	1	195	38	C	1	3	3	3	0.058823529	0.176470588	0.176470588	0.176470588
3	195672996	195673021	12	2.166667	0.5	26	76	C	1	1	1	1	0.461538391	0.461538391	0.461538391	0.461538391
3	197373304	197373329	12	2.166667	0.5	26	76	C	1	1	1	1	0.461538391	0.461538391	0.461538391	0.461538391
3	14296861	14296999	12	10.5	0.921569	139	51	G	0	0	0	4	0	0	0	0.380952381
3	19839947	19840094	12	12	0.803279	148	61	G	0	3	4	6	0	0.25	0.333333333	0.5
3	51772778	51773073	12	25	0.653846	296	52	G	0	0	0	3	0	0	0	0.12
3	107267294	107267345	12	4.307693	1	52	42	G	0	1	1	1	0	0.23214282	0.23214282	0.23214282
3	144788126	144788193	12	5.538462	1	68	50	G	0	0	1	1	0	0	0.180555541	0.180555541
3	175070594	175070627	12	2.833333	1	34	55	G	2	2	2	2	0.705882436	0.705882436	0.705882436	0.705882436
3	191778635	191778677	12	3.357143	0.929825	43	57	G	0	1	1	1	0	0.297872328	0.297872328	0.297872328
3	4786799	4786850	12	4.307693	1	52	59	C	2	3	3	3	0.46428564	0.69642846	0.69642846	0.69642846
3	13065861	13066007	12	12.214286	0.961538	147	52	C	0	1	2	3	0	0.081871343	0.163742686	0.245614029
3	46565126	46565360	12	19.583334	0.958333	235	48	C	1	6	6	11	0.051063828	0.306382968	0.306382968	0.561702109
3	47452144	47452177	12	2.833333	0.694444	34	72	C	1	1	1	1	0.352941218	0.352941218	0.352941218	0.352941218
3	48668006	48668031	12	2.166667	0.78125	26	64	C	1	1	1	1	0.461538391	0.461538391	0.461538391	0.461538391
3	57586179	57586203	12	2.083333	1	25	48	C	1	1	1	1	0.480000077	0.480000077	0.480000077	0.480000077
3	66734386	66734561	12	14.578947	1	176	44	C	0	0	0	2	0	0	0	0.137184119
3	119379476	119379521	12	3.923077	1	46	65	C	1	1	1	1	0.254901956	0.254901956	0.254901956	0.254901956
3	122778927	122779235	12	26	1	309	44	C	2	2	4	5	0.076923077	0.076923077	0.153846154	0.192307692
3	124424644	124424721	12	6.384615	1	78	57	C	1	2	2	4	0.156626515	0.313253031	0.313253031	0.626506062
3	163200510	163200542	12	2.75	1	33	63	C	1	1	1	1	0.363636364	0.363636364	0.363636364	0.363636364
3	194457489	194457538	12	4.5	0.870968	50	62	C	0	1	1	1	0	0.222222222	0.222222222	0.222222222
3	195619670	195619713	12	3.75	0.876923	44	65	C	0	2	2	2	0	0.533333333	0.533333333	0.533333333
4	141610531	141610894	12	30.884615	1	364	59	C	41	49	49	49	1.32752181	1.586550456	1.586550456	1.586550456
4	169420382	169420529	12	12.235294	0.96875	148	64	G	18	20	20	20	1.47115386	1.6346154	1.6346154	1.6346154
4	74326640	74326782	12	11.4	1	143	69	C	20	20	20	20	1.754385965	1.754385965	1.754385965	1.754385965
4	153392508	153392705	12	16.444445	1	198	57	G	10	10	13	16	0.608108088	0.608108088	0.790540514	0.97297294
4	30337232	30337303	12	5.5625	0.972603	72	73	G	7	8	8	8	1.258426966	1.438202247	1.438202247	1.438202247
4	111853435	111853511	12	6.307693	1	77	59	C	5	5	5	5	0.79268284	0.79268284	0.79268284	0.79268284
4	170490573	170490666	12	7.888889	0.938462	94	65	C	11	11	11	11	1.394366178	1.394366178	1.394366178	1.394366178
4	144687840	144687917	12	6.916667	1	78	60	C	7	9	9	9	1.012048144	1.301204757	1.301204757	1.301204757
4	160813071	160813145	12	6	0.966102	75	59	C	3	4	4	4	0.5	0.666666667	0.666666667	0.666666667
4	8396970	8397042	12	6.25	0.96875	73	64	G	2	4	5	5	0.32	0.64	0.8	0.8
4	102023408	102023455	12	4	1	48	62	G	3	3	3	3	0.75	0.75	0.75	0.75
4	125409592	125409662	12	5.846154	0.966667	71	60	G	2	2	3	5	0.342105254	0.342105254	0.513157881	0.855263135
4	141009364	141009397	12	2.833333	0.944444	34	72	G	3	3	3	3	1.058823654	1.058823654	1.058823654	1.058823654
4	9741830	9741871	12	3.538461	1	42	64	C	3	3	3	3	0.847826216	0.847826216	0.847826216	0.847826216
4	89393079	89393134	12	4.666667	1	56	58	C	5	5	5	5	1.071428495	1.071428495	1.071428495	1.071428495
4	92126763	92126863	12	8.133333	1	101	53	C	2	6	7	7	0.245901649	0.737704948	0.860655773	0.860655773
4	95847217	95847287	12	5.647059	0.938462	71	65	C	5	7	7	7	0.885416639	1.239583295	1.239583295	1.239583295
4	17394003	17394045	12	3.461539	1	43	58	G	1	2	2	2	0.288888844	0.577777688	0.577777688	0.577777688
4	26788337	26788372	12	3	1	36	63	G	2	2	2	2	0.666666667	0.666666667	0.666666667	0.666666667
4	84108150	84108196	12	3.857143	0.947368	47	76	G	4	4	4	4	1.037036999	1.037036999	1.037036999	1.037036999
4	111181139	111181231	12	7.846154	1	93	41	G	1	1	1	1	0.127450978	0.127450978	0.127450978	0.127450978
4	170177388	170177479	12	7.769231	0.964286	92	56	G	4	7	7	7	0.51485147	0.900990072	0.900990072	0.900990072
4	5387526	5387847	12	26.5625	0.723077	322	65	C	13	26	28	30	0.489411765	0.978823529	1.054117647	1.129411765
4	8610740	8611091	12	29	0.953488	352	43	C	2	3	3	9	0.068965517	0.103448276	0.103448276	0.310344828
4	18706234	18706268	12	2.923077	1	35	65	C	2	2	2	2	0.684210508	0.684210508	0.684210508	0.684210508
4	21088490	21088540	12	4.142857	0.964912	51	57	C	4	4	4	4	0.965517275	0.965517275	0.965517275	0.965517275
4	33884987	33885018	12	2.666667	1	32	65	C	2	2	2	2	0.749999906	0.749999906	0.749999906	0.749999906
4	34798967	34799067	12	8.833333	1	101	55	C	1	1	1	1	0.113207551	0.113207551	0.113207551	0.113207551
4	46771046	46771070	12	2.083333	1	25	48	C	1	1	1	1	0.480000077	0.480000077	0.480000077	0.480000077
4	72635464	72635506	12	3.615385	0.935484	43	62	C	2	2	2	2	0.553191431	0.553191431	0.553191431	0.553191431
4	90277778	90277812	12	2.916667	1	35	68	C	3	3	3	3	1.028571311	1.028571311	1.028571311	1.028571311
4	100986001	100986056	12	4.666667	0.904762	56	63	C	1	2	2	2	0.214285699	0.428571398	0.428571398	0.428571398
4	135908866	135908891	12	2.166667	0.735849	26	53	C	1	1	1	1	0.461538391	0.461538391	0.461538391	0.461538391
4	141040748	141040783	12	3	1	36	63	C	2	2	2	2	0.666666667	0.666666667	0.666666667	0.666666667
4	141681343	141681432	12	7.4	0.924528	90	53	C	1	1	1	1	0.135135135	0.135135135	0.135135135	0.135135135
4	3364078	3364527	12	36.466667	0.890909	450	55	G	0	4	15	26	0	0.109689213	0.411334548	0.712979884
4	3416595	3416846	12	19.545454	0.692308	252	65	G	0	1	7	12	0	0.051162792	0.358139545	0.613953506
4	8878963	8879016	12	4.538462	1	54	64	G	0	0	0	1	0	0	0	0.220338961
4	14654444	14654542	12	8.583333	0.964912	99	57	G	4	4	5	5	0.466019436	0.466019436	0.582524294	0.582524294
4	47767184	47767223	12	3.333333	0.634146	40	82	G	2	2	2	2	0.60000006	0.60000006	0.60000006	0.60000006
4	54769506	54769550	12	3.75	1	45	57	G	0	1	1	1	0	0.266666667	0.266666667	0.266666667
4	63861657	63861828	12	14.166667	1	172	43	G	0	0	0	1	0	0	0	0.070588234
4	136952367	136952398	12	2.666667	0.409836	32	61	G	1	1	1	1	0.374999953	0.374999953	0.374999953	0.374999953
4	153149565	153149691	12	11.176471	0.568627	127	51	G	0	3	3	6	0	0.268421043	0.268421043	0.536842085
4	154514760	154514809	12	4.214286	0.870968	50	62	G	2	2	2	2	0.474576239	0.474576239	0.474576239	0.474576239
4	163296182	163296219	12	3.166667	1	38	63	G	1	1	1	1	0.31578944	0.31578944	0.31578944	0.31578944
4	184771961	184773735	12	148.833328	0.956522	1775	46	G	0	18	19	86	0	0.120940654	0.127659579	0.577827568
4	187528842	187528954	12	9.117647	0.92	113	50	G	0	3	3	4	0	0.32903226	0.32903226	0.43870968
4	1020211	1020261	12	4.25	0.653333	51	75	C	0	2	2	2	0	0.470588235	0.470588235	0.470588235
4	1741530	1741625	12	8	0.768116	96	69	C	3	7	8	8	0.375	0.875	1	1
4	8654857	8654924	12	5.692307	1	68	51	C	0	2	2	2	0	0.351351394	0.351351394	0.351351394
4	22873687	22873770	12	7	1	84	25	C	0	4	4	4	0	0.571428571	0.571428571	0.571428571
4	44448548	44448574	12	2.25	1	27	62	C	2	2	2	2	0.888888889	0.888888889	0.888888889	0.888888889
4	45188642	45188701	12	5	0.967742	60	62	C	1	2	2	2	0.2	0.4	0.4	0.4
4	60384610	60385219	12	48.57143	0.643836	610	73	C	0	9	45	45	0	0.185294112	0.926470561	0.926470561
4	66103242	66103292	12	4.5	0.285714	51	42	C	0	1	1	1	0	0.222222222	0.222222222	0.222222222
4	107469846	107469939	12	7.777778	1	94	61	C	4	8	8	8	0.5142857	1.028571399	1.028571399	1.028571399
4	115004059	115004083	12	2.083333	1	25	56	C	1	1	1	1	0.480000077	0.480000077	0.480000077	0.480000077
4	143186079	143186157	12	6.428571	1	79	55	C	1	1	1	3	0.155555566	0.155555566	0.155555566	0.466666698
4	174254974	174254998	12	2.083333	0.52	25	100	C	1	1	1	1	0.480000077	0.480000077	0.480000077	0.480000077
5	173024598	173025044	12	37.176472	1	447	62	C	53	59	59	59	1.425632857	1.587025256	1.587025256	1.587025256
5	37876157	37876235	12	6.615385	1	79	63	C	8	8	8	8	1.209302255	1.209302255	1.209302255	1.209302255
5	130614402	130614465	12	5.583333	1	64	76	C	7	7	7	7	1.253731418	1.253731418	1.253731418	1.253731418
5	94839784	94839818	12	2.785714	1	35	85	G	5	5	5	5	1.794871979	1.794871979	1.794871979	1.794871979
5	145570181	145570258	12	6.4	1	78	62	G	9	10	10	10	1.40625	1.5625	1.5625	1.5625
5	173845806	173845873	12	5.857143	0.972603	68	73	G	9	9	9	9	1.536585328	1.536585328	1.536585328	1.536585328
5	7551114	7551174	12	5	1	61	62	C	5	5	5	5	1	1	1	1
5	135808070	135808163	12	7.388889	0.935484	94	62	C	7	8	10	10	0.947368407	1.082706751	1.353383438	1.353383438
5	139055705	139056179	12	39.294117	0.826087	475	69	C	23	32	39	43	0.585329351	0.814371271	0.992514986	1.094311395
5	151763483	151763594	12	9.2	1	112	56	C	6	7	8	9	0.652173913	0.760869565	0.869565217	0.97826087
5	133795993	133796023	12	2.583333	1	31	74	G	4	4	4	4	1.548387297	1.548387297	1.548387297	1.548387297
5	1723468	1723609	12	11.388889	0.931035	142	58	C	5	5	6	9	0.439024386	0.439024386	0.526829263	0.790243895
5	2161606	2161639	12	2.833333	0.942029	34	69	C	3	3	3	3	1.058823654	1.058823654	1.058823654	1.058823654
5	78429828	78429873	12	3.833333	0.928571	46	56	G	4	4	4	4	1.043478352	1.043478352	1.043478352	1.043478352
5	90410350	90410383	12	2.833333	1	34	61	G	2	2	2	2	0.705882436	0.705882436	0.705882436	0.705882436
5	164736444	164736474	12	2.583333	1	31	67	G	2	2	2	2	0.774193648	0.774193648	0.774193648	0.774193648
5	167201147	167201258	12	9.307693	1	112	58	G	5	8	8	8	0.537190043	0.859504068	0.859504068	0.859504068
5	179780383	179780413	12	2.666667	0.790698	31	86	G	3	3	3	3	1.124999859	1.124999859	1.124999859	1.124999859
5	784868	784897	12	2.583333	0.652174	30	92	C	2	2	2	2	0.774193648	0.774193648	0.774193648	0.774193648
5	100417607	100417658	12	4.384615	1	52	63	C	2	5	5	5	0.456140391	1.140350977	1.140350977	1.140350977
5	154011731	154011954	12	18	1	224	58	C	14	16	18	21	0.777777778	0.888888889	1	1.166666667
5	176527007	176527125	12	10.692307	1	119	48	C	2	3	3	3	0.187050372	0.280575558	0.280575558	0.280575558
5	10650243	10650285	12	3.428571	0.444444	43	90	G	4	4	4	4	1.166666813	1.166666813	1.166666813	1.166666813
5	51293418	51293487	12	5.857143	1	70	58	G	3	3	3	3	0.512195109	0.512195109	0.512195109	0.512195109
5	55554672	55554710	12	3.153846	1	39	74	G	3	3	3	3	0.951219559	0.951219559	0.951219559	0.951219559
5	139943961	139943989	12	2.416667	0.414634	29	82	G	2	2	2	2	0.827586093	0.827586093	0.827586093	0.827586093
5	2219144	2219893	12	62.919998	0.958333	750	48	C	3	6	9	27	0.047679595	0.095359189	0.143038784	0.429116352
5	61247544	61247583	12	3.416667	1	40	62	C	2	2	2	2	0.585365797	0.585365797	0.585365797	0.585365797
5	81046055	81046092	12	3.166667	0.67033	38	91	C	4	4	4	4	1.263157762	1.263157762	1.263157762	1.263157762
5	96751658	96751741	12	7.2	0.964286	84	56	C	3	4	4	4	0.416666667	0.555555556	0.555555556	0.555555556
5	159611210	159611252	12	3.583333	1	43	67	C	4	4	4	4	1.116279174	1.116279174	1.116279174	1.116279174
5	1081099	1081206	12	9	0.692308	108	52	G	1	1	1	1	0.111111111	0.111111111	0.111111111	0.111111111
5	1816780	1817053	12	22.833334	0.809524	274	63	G	0	17	17	19	0	0.744525526	0.744525526	0.832116764
5	6396966	6397369	12	33.833332	0.147059	404	68	G	0	1	6	21	0	0.029556651	0.177339908	0.62068968
5	16870029	16870059	12	2.583333	1	31	74	G	2	2	2	2	0.774193648	0.774193648	0.774193648	0.774193648
5	17072141	17072197	12	4.75	0.75	57	56	G	0	0	0	1	0	0	0	0.210526316
5	31364204	31364641	12	36.466667	0.960784	438	51	G	0	0	0	9	0	0	0	0.246800729
5	59189186	59189228	12	3.538461	0.484536	43	97	G	1	1	1	1	0.282608739	0.282608739	0.282608739	0.282608739
5	65273769	65273807	12	3.153846	1	39	64	G	3	3	3	3	0.951219559	0.951219559	0.951219559	0.951219559
5	98139066	98139096	12	2.583333	1	31	64	G	1	1	1	1	0.387096824	0.387096824	0.387096824	0.387096824
5	99681285	99681442	12	13.117647	1	158	46	G	1	1	1	3	0.076233184	0.076233184	0.076233184	0.228699553
5	146809714	146809758	12	3.75	1	45	57	G	3	3	3	3	0.8	0.8	0.8	0.8
5	168716875	168717900	12	85.64286	0.090909	1026	55	G	0	28	31	67	0	0.326939105	0.361968295	0.782318573
5	171025679	171025782	12	8.642858	1	104	50	G	0	2	2	2	0	0.231404936	0.231404936	0.231404936
5	176794565	176794590	12	2.166667	0.605263	26	76	G	1	1	1	1	0.461538391	0.461538391	0.461538391	0.461538391
5	178542678	178542716	12	3.25	1	39	56	G	1	1	1	1	0.307692308	0.307692308	0.307692308	0.307692308
5	179442446	179442778	12	28.5	1	333	48	G	0	6	8	16	0	0.210526316	0.280701754	0.561403509
5	610563	610850	12	23.714285	0.636364	288	55	C	0	0	0	5	0	0	0	0.21084338
5	1198434	1200015	12	131.620697	0.6	1582	45	C	0	0	0	1	0	0	0	0.007597589
5	21880544	21880829	12	23.210526	1	286	40	C	0	0	0	1	0	0	0	0.043083901
5	23650620	23650658	12	3.333333	1	39	74	C	0	1	1	1	0	0.30000003	0.30000003	0.30000003
5	37295145	37295172	12	2.333333	0.791045	28	67	C	2	2	2	2	0.85714298	0.85714298	0.85714298	0.85714298
5	71046489	71046615	12	10.583333	1	127	75	C	18	18	18	18	1.700787455	1.700787455	1.700787455	1.700787455
5	81046339	81046365	12	2.25	0.450549	27	91	C	1	1	1	1	0.444444444	0.444444444	0.444444444	0.444444444
5	90143626	90143652	12	2.25	0.342105	27	76	C	1	1	1	1	0.444444444	0.444444444	0.444444444	0.444444444
5	117146395	117146464	12	5.8	1	70	44	C	1	1	2	2	0.172413793	0.172413793	0.344827586	0.344827586
5	123300088	123300248	12	14	0.952381	161	42	C	0	0	0	1	0	0	0	0.071428571
5	138182992	138183025	12	2.833333	0.84127	34	63	C	2	2	2	2	0.705882436	0.705882436	0.705882436	0.705882436
5	141282497	141282539	12	3.538461	0.64	43	50	C	0	1	1	1	0	0.282608739	0.282608739	0.282608739
5	145613171	145613229	12	4.916667	0.08642	59	81	C	3	3	3	3	0.61016945	0.61016945	0.61016945	0.61016945
5	149441768	149441810	12	3.583333	1	43	58	C	1	1	1	1	0.279069793	0.279069793	0.279069793	0.279069793
5	151151707	151151731	12	2.083333	1	25	76	C	1	1	1	1	0.480000077	0.480000077	0.480000077	0.480000077
5	172625724	172626055	12	28.5	1	332	47	C	1	2	2	5	0.035087719	0.070175439	0.070175439	0.175438596
5	173117608	173117638	12	2.583333	0.917808	31	73	C	1	1	1	1	0.387096824	0.387096824	0.387096824	0.387096824
5	173885394	173885659	12	22.166666	1	266	62	C	0	19	19	19	0	0.857142883	0.857142883	0.857142883
5	174337288	174337320	12	2.75	0.73913	33	69	C	1	1	1	1	0.363636364	0.363636364	0.363636364	0.363636364
6	5035763	5036021	12	21.117647	1	259	69	C	40	40	40	40	1.894150423	1.894150423	1.894150423	1.894150423
6	1542162	1542551	12	32.266666	1	390	64	G	46	47	49	51	1.425619864	1.4566116	1.518595073	1.580578545
6	25450963	25451091	12	10.8125	1	129	69	C	19	19	19	19	1.757225434	1.757225434	1.757225434	1.757225434
6	98101258	98101387	12	10.466666	1	130	66	C	15	15	15	15	1.43312111	1.43312111	1.43312111	1.43312111
6	112769993	112770127	12	11.214286	1	135	62	C	14	14	14	14	1.248407612	1.248407612	1.248407612	1.248407612
6	128522021	128522084	12	5.5	1	64	68	G	9	9	9	9	1.636363636	1.636363636	1.636363636	1.636363636
6	4207321	4207443	12	10.307693	1	123	60	C	10	10	10	10	0.970149189	0.970149189	0.970149189	0.970149189
6	28011960	28012104	12	12	1	145	60	G	9	11	11	14	0.75	0.916666667	0.916666667	1.166666667
6	168397404	168397540	12	11	0.594595	137	74	G	13	13	15	15	1.181818182	1.181818182	1.363636364	1.363636364
6	37060202	37060238	12	3.083333	1	37	70	G	5	5	5	5	1.621621797	1.621621797	1.621621797	1.621621797
6	140697657	140697799	12	11.588235	0.964286	143	56	C	7	9	10	12	0.604060929	0.776649766	0.862944184	1.035533021
6	19606858	19606949	12	7.466667	1	92	57	G	4	5	5	5	0.535714262	0.669642827	0.669642827	0.669642827
6	24100600	24100694	12	8.083333	1	95	55	G	4	4	4	7	0.494845381	0.494845381	0.494845381	0.865979417
6	36802062	36802088	12	2.25	1	27	74	G	3	3	3	3	1.333333333	1.333333333	1.333333333	1.333333333
6	148586454	148586514	12	5.083333	0.969697	61	66	G	7	7	7	7	1.377049271	1.377049271	1.377049271	1.377049271
6	36664337	36664609	12	22.31579	1	273	36	C	3	3	3	3	0.134433959	0.134433959	0.134433959	0.134433959
6	99527175	99527317	12	11.8125	1	143	65	C	16	16	16	16	1.354497354	1.354497354	1.354497354	1.354497354
6	135665750	135665781	12	2.666667	1	32	68	C	3	3	3	3	1.124999859	1.124999859	1.124999859	1.124999859
6	89701895	89701926	12	2.666667	1	32	68	G	2	2	2	2	0.749999906	0.749999906	0.749999906	0.749999906
6	937570	937636	12	5.642857	0.971831	67	71	C	4	4	4	4	0.708860777	0.708860777	0.708860777	0.708860777
6	10320287	10320338	12	4.333333	0.966667	52	60	C	2	3	3	3	0.461538497	0.692307746	0.692307746	0.692307746
6	77385331	77385362	12	2.75	1	32	62	C	3	3	3	3	1.090909091	1.090909091	1.090909091	1.090909091
6	108880900	108880938	12	3.153846	0.404255	39	94	C	3	3	3	3	0.951219559	0.951219559	0.951219559	0.951219559
6	50603250	50603277	12	2.333333	1	28	67	G	2	2	2	2	0.85714298	0.85714298	0.85714298	0.85714298
6	90854053	90854110	12	4.833333	0.901639	58	61	G	5	5	5	5	1.03448283	1.03448283	1.03448283	1.03448283
6	116572799	116572824	12	2.166667	1	26	76	G	2	2	2	2	0.923076781	0.923076781	0.923076781	0.923076781
6	125420659	125420701	12	3.583333	0.636364	43	88	G	3	3	3	3	0.83720938	0.83720938	0.83720938	0.83720938
6	1010745	1010818	12	6.230769	1	74	59	C	7	7	7	7	1.123456832	1.123456832	1.123456832	1.123456832
6	22042477	22042551	12	6.066667	0.967742	75	62	C	2	2	3	5	0.329670312	0.329670312	0.494505467	0.824175779
6	133664675	133664728	12	4.538462	0.92	54	75	C	2	2	2	2	0.440677921	0.440677921	0.440677921	0.440677921
6	153862111	153862139	12	2.416667	0.527778	29	72	C	1	1	1	1	0.413793046	0.413793046	0.413793046	0.413793046
6	163396835	163396890	12	4.666667	0.965517	56	58	C	2	2	2	2	0.428571398	0.428571398	0.428571398	0.428571398
6	170406267	170406392	12	10.857142	0.461538	126	78	C	10	12	12	12	0.921052704	1.105263245	1.105263245	1.105263245
6	1544333	1544613	12	22.4	0.963636	281	55	G	2	7	9	15	0.089285714	0.3125	0.401785714	0.669642857
6	10287815	10287854	12	3.333333	1	40	55	G	1	1	1	1	0.30000003	0.30000003	0.30000003	0.30000003
6	10415320	10415450	12	10.882353	0.909091	131	66	G	0	0	0	3	0	0	0	0.275675674
6	11605052	11605213	12	13.333333	0.971429	162	70	G	8	14	14	14	0.600000015	1.050000026	1.050000026	1.050000026
6	14117820	14117874	12	4.833333	0.636364	55	88	G	5	5	5	5	1.03448283	1.03448283	1.03448283	1.03448283
6	24238351	24238405	12	4.583333	0.966102	55	59	G	0	2	2	2	0	0.436363668	0.436363668	0.436363668
6	26391588	26391612	12	2.083333	1	25	68	G	1	1	1	1	0.480000077	0.480000077	0.480000077	0.480000077
6	27009134	27009170	12	3.083333	1	37	59	G	2	2	2	2	0.648648719	0.648648719	0.648648719	0.648648719
6	27124861	27124918	12	4.857143	1	58	58	G	0	3	3	3	0	0.617647041	0.617647041	0.617647041
6	40293272	40293319	12	4	0.409836	48	61	G	0	1	1	1	0	0.25	0.25	0.25
6	40691463	40691495	12	2.833333	1	33	48	G	1	1	1	1	0.352941218	0.352941218	0.352941218	0.352941218
6	52065628	52065669	12	3.5	1	42	52	G	3	3	3	3	0.857142857	0.857142857	0.857142857	0.857142857
6	77162445	77162490	12	4.166667	0.358491	46	53	G	0	1	1	1	0	0.239999981	0.239999981	0.239999981
6	92869935	92869971	12	3.166667	1	37	56	G	1	1	1	1	0.31578944	0.31578944	0.31578944	0.31578944
6	111016312	111016382	12	5.666667	1	71	43	G	1	1	1	1	0.176470578	0.176470578	0.176470578	0.176470578
6	138587467	138587523	12	4.75	0.88	57	50	G	1	3	3	3	0.210526316	0.631578947	0.631578947	0.631578947
6	166810069	166810098	12	2.5	0.865169	30	89	G	2	2	2	2	0.8	0.8	0.8	0.8
6	169613177	169613209	12	2.833333	0.461538	33	78	G	1	1	1	1	0.352941218	0.352941218	0.352941218	0.352941218
6	1939155	1939193	12	3.25	1	39	56	C	0	1	1	1	0	0.307692308	0.307692308	0.307692308
6	27620653	27620705	12	4.214286	0.555556	53	72	C	1	1	1	1	0.23728812	0.23728812	0.23728812	0.23728812
6	30867990	30868014	12	2.083333	1	25	56	C	1	1	1	1	0.480000077	0.480000077	0.480000077	0.480000077
6	31738195	31738242	12	4.083333	0.402985	48	67	C	0	1	1	1	0	0.244897979	0.244897979	0.244897979
6	33611042	33611074	12	2.833333	0.538462	33	78	C	2	2	2	2	0.705882436	0.705882436	0.705882436	0.705882436
6	33848030	33848088	12	4.928571	1	59	66	C	6	6	6	6	1.21739141	1.21739141	1.21739141	1.21739141
6	37553126	37553150	12	2.083333	0.619048	25	84	C	1	1	1	1	0.480000077	0.480000077	0.480000077	0.480000077
6	37972206	37972240	12	2.785714	1	35	71	C	3	3	3	3	1.076923187	1.076923187	1.076923187	1.076923187
6	43199713	43199742	12	2.5	1	30	60	C	1	1	1	1	0.4	0.4	0.4	0.4
6	46133913	46133964	12	4.538462	1	52	57	C	2	3	3	3	0.440677921	0.661016882	0.661016882	0.661016882
6	76045206	76045247	12	3.538461	1	42	57	C	1	1	1	1	0.282608739	0.282608739	0.282608739	0.282608739
6	126903046	126903106	12	5.083333	1	61	73	C	0	0	1	1	0	0	0.196721324	0.196721324
6	134496077	134496110	12	2.833333	0.609195	34	87	C	2	2	2	2	0.705882436	0.705882436	0.705882436	0.705882436
6	139023788	139023830	12	3.428571	1	43	58	C	1	1	1	1	0.291666703	0.291666703	0.291666703	0.291666703
6	166767090	166767263	12	14.833333	1	174	44	C	0	0	0	1	0	0	0	0.067415732
6	166829318	166829745	12	37	1	428	53	C	0	0	0	6	0	0	0	0.162162162
6	166880191	166880746	12	46.772728	0.906977	556	43	C	0	0	0	5	0	0	0	0.106899901
6	168431077	168431154	12	7.076923	0.970149	78	67	C	7	7	7	7	0.989130446	0.989130446	0.989130446	0.989130446
7	64717696	64717755	12	4.8	1	60	76	C	7	7	7	7	1.458333333	1.458333333	1.458333333	1.458333333
7	91069285	91069326	12	3.384615	1	42	66	G	5	5	5	5	1.477272895	1.477272895	1.477272895	1.477272895
7	65658558	65658756	12	17.411764	1	199	53	C	5	8	8	8	0.287162174	0.459459478	0.459459478	0.459459478
7	8229396	8229432	12	3	0.686747	37	83	G	4	4	4	4	1.333333333	1.333333333	1.333333333	1.333333333
7	16327549	16327577	12	2.416667	1	29	72	G	4	4	4	4	1.655172185	1.655172185	1.655172185	1.655172185
7	26437231	26437289	12	4.916667	1	59	76	G	7	7	7	7	1.423728717	1.423728717	1.423728717	1.423728717
7	127522410	127522458	12	4.083333	0.880597	49	67	G	4	4	4	4	0.979591917	0.979591917	0.979591917	0.979591917
7	73442397	73442439	12	3.583333	0.835616	43	73	C	5	5	5	5	1.395348967	1.395348967	1.395348967	1.395348967
7	122683964	122684258	12	23.9	0.916667	295	48	C	4	4	4	5	0.167364017	0.167364017	0.167364017	0.209205021
7	32974606	32974652	12	3.916667	1	47	65	G	4	4	4	4	1.021276509	1.021276509	1.021276509	1.021276509
7	38392646	38392714	12	5.692307	0.96875	69	64	G	6	7	7	7	1.054054182	1.229729879	1.229729879	1.229729879
7	47720273	47720299	12	2.25	1	27	74	G	3	3	3	3	1.333333333	1.333333333	1.333333333	1.333333333
7	68555783	68555855	12	5.866667	0.966102	73	59	G	6	6	6	6	1.022727215	1.022727215	1.022727215	1.022727215
7	98456735	98456768	12	2.833333	1	34	67	G	3	3	3	3	1.058823654	1.058823654	1.058823654	1.058823654
7	108026345	108026389	12	3.75	1	45	62	G	3	3	3	3	0.8	0.8	0.8	0.8
7	140249909	140249962	12	4.5	1	54	68	G	6	6	6	6	1.333333333	1.333333333	1.333333333	1.333333333
7	32534935	32534970	12	3.083333	0.811765	36	85	C	4	4	4	4	1.297297438	1.297297438	1.297297438	1.297297438
7	32146886	32146997	12	9.1875	1	112	56	G	3	5	7	8	0.326530612	0.544217687	0.761904762	0.870748299
7	37296191	37296221	12	2.583333	1	31	64	G	3	3	3	3	1.161290472	1.161290472	1.161290472	1.161290472
7	73785851	73785992	12	11.526316	0.929825	142	57	G	3	11	12	12	0.260273968	0.954337882	1.041095871	1.041095871
7	100896643	100896682	12	3.230769	1	40	67	G	4	4	4	4	1.238095327	1.238095327	1.238095327	1.238095327
7	101956245	101956278	12	2.833333	1	34	64	G	2	2	2	2	0.705882436	0.705882436	0.705882436	0.705882436
7	145492557	145492619	12	5	1	63	58	G	2	2	2	2	0.4	0.4	0.4	0.4
7	158805945	158806020	12	6.583333	0.6	76	70	G	3	6	6	6	0.455696226	0.911392451	0.911392451	0.911392451
7	2908870	2908907	12	3.166667	1	38	65	C	3	3	3	3	0.947368321	0.947368321	0.947368321	0.947368321
7	6655318	6655350	12	2.833333	0.454545	33	99	C	2	2	2	2	0.705882436	0.705882436	0.705882436	0.705882436
7	64914057	64914167	12	9.866667	1	111	62	C	6	7	8	8	0.608108088	0.709459435	0.810810783	0.810810783
7	66290137	66290169	12	2.75	0.636364	33	66	C	3	3	3	3	1.090909091	1.090909091	1.090909091	1.090909091
7	101046013	101046046	12	2.833333	1	34	64	C	3	3	3	3	1.058823654	1.058823654	1.058823654	1.058823654
7	144947610	144947711	12	8.428572	1	102	53	C	2	2	3	6	0.23728812	0.23728812	0.355932179	0.711864359
7	35035523	35035547	12	2.083333	0.826087	25	92	G	1	1	1	1	0.480000077	0.480000077	0.480000077	0.480000077
7	38374015	38374040	12	2.166667	0.78125	26	64	G	1	1	1	1	0.461538391	0.461538391	0.461538391	0.461538391
7	43104778	43104814	12	3.083333	1	37	64	G	2	2	2	2	0.648648719	0.648648719	0.648648719	0.648648719
7	55643277	55643302	12	2.166667	1	26	69	G	1	1	1	1	0.461538391	0.461538391	0.461538391	0.461538391
7	71810452	71810520	12	6.142857	1	69	57	G	4	5	5	5	0.651162806	0.813953507	0.813953507	0.813953507
7	100907567	100907613	12	3.916667	1	47	59	G	1	1	1	1	0.255319127	0.255319127	0.255319127	0.255319127
7	101863343	101863369	12	2.25	0.185185	27	81	G	1	1	1	1	0.444444444	0.444444444	0.444444444	0.444444444
7	129237576	129237613	12	3.25	1	38	63	G	1	1	1	1	0.307692308	0.307692308	0.307692308	0.307692308
7	135194885	135194919	12	3	0.741176	35	85	G	2	2	2	2	0.666666667	0.666666667	0.666666667	0.666666667
7	138598727	138598805	12	6.571429	0.966102	79	59	G	2	2	2	5	0.304347806	0.304347806	0.304347806	0.760869516
7	139477836	139477876	12	3.214286	0.575758	41	99	G	4	4	4	4	1.244444334	1.244444334	1.244444334	1.244444334
7	155036250	155036276	12	2.25	0.797101	27	69	G	2	2	2	2	0.888888889	0.888888889	0.888888889	0.888888889
7	6126278	6126369	12	7.692307	1	92	47	C	3	3	3	3	0.390000035	0.390000035	0.390000035	0.390000035
7	31091802	31091827	12	2.166667	0.586957	26	92	C	1	1	1	1	0.461538391	0.461538391	0.461538391	0.461538391
7	42973082	42973124	12	3.357143	1	43	60	C	4	4	4	4	1.191489311	1.191489311	1.191489311	1.191489311
7	48983291	48983446	12	12.631579	1	156	44	C	1	1	1	1	0.079166666	0.079166666	0.079166666	0.079166666
7	67095951	67095976	12	2.166667	0.805556	26	72	C	1	1	1	1	0.461538391	0.461538391	0.461538391	0.461538391
7	73451439	73451466	12	2.333333	0.461538	28	78	C	1	1	1	1	0.42857149	0.42857149	0.42857149	0.42857149
7	73546822	73546880	12	4.5625	0.969231	59	65	C	5	5	5	5	1.095890411	1.095890411	1.095890411	1.095890411
7	74040281	74040329	12	4.076923	1	49	57	C	1	1	1	1	0.245283023	0.245283023	0.245283023	0.245283023
7	154661542	154661575	12	2.833333	0.880952	34	84	C	3	3	3	3	1.058823654	1.058823654	1.058823654	1.058823654
7	422450	422552	12	8.5625	1	103	59	G	4	9	9	9	0.467153285	1.051094891	1.051094891	1.051094891
7	43941711	43941778	12	6	1	68	64	G	1	3	3	3	0.166666667	0.5	0.5	0.5
7	45577718	45577757	12	3.538461	0.388889	40	72	G	0	1	1	1	0	0.282608739	0.282608739	0.282608739
7	49828744	49828978	12	20.09091	0.923077	235	52	G	0	0	0	6	0	0	0	0.29864252
7	63087453	63087525	12	5.9375	0.967213	73	61	G	1	3	3	3	0.168421053	0.505263158	0.505263158	0.505263158
7	66042036	66042093	12	4.769231	1	58	56	G	1	3	3	3	0.209677409	0.629032228	0.629032228	0.629032228
7	73825276	73825317	12	3.538461	1	42	61	G	0	2	2	2	0	0.565217477	0.565217477	0.565217477
7	73910612	73911002	12	32.81818	0.769231	391	52	G	2	8	9	17	0.060941832	0.243767327	0.274238242	0.518005569
7	85948603	85948671	12	5.666667	0.965517	69	58	G	0	2	2	2	0	0.352941156	0.352941156	0.352941156
7	101690519	101690579	12	5.5	1	61	55	G	0	0	1	1	0	0	0.181818182	0.181818182
7	151314330	151314363	12	2.833333	0.84127	34	63	G	1	1	1	1	0.352941218	0.352941218	0.352941218	0.352941218
7	154999275	154999420	12	12.571428	0.851852	146	54	G	0	3	5	5	0	0.238636374	0.397727291	0.397727291
7	156932085	156932154	12	5.571429	0.351351	70	74	G	1	4	4	4	0.179487166	0.717948663	0.717948663	0.717948663
7	1170212	1170250	12	3.153846	1	39	66	C	0	1	1	1	0	0.317073186	0.317073186	0.317073186
7	1228281	1228317	12	3.083333	1	37	43	C	1	1	1	1	0.324324359	0.324324359	0.324324359	0.324324359
7	1264368	1264400	12	2.833333	0.555556	33	81	C	1	1	1	1	0.352941218	0.352941218	0.352941218	0.352941218
7	1538279	1538308	12	2.461539	1	30	73	C	1	1	1	1	0.406249911	0.406249911	0.406249911	0.406249911
7	5775743	5775776	12	2.833333	0.757576	34	66	C	3	3	3	3	1.058823654	1.058823654	1.058823654	1.058823654
7	8327270	8327339	12	5.857143	1	70	48	C	0	1	1	1	0	0.170731703	0.170731703	0.170731703
7	49809137	49809214	12	6.4375	1	78	46	C	0	1	1	1	0	0.155339806	0.155339806	0.155339806
7	55999229	55999339	12	9.071428	1	111	53	C	0	4	6	6	0	0.44094491	0.661417364	0.661417364
7	70455398	70455630	12	19.421053	0.947368	233	38	C	1	1	1	1	0.051490514	0.051490514	0.051490514	0.051490514
7	73463317	73464765	12	120.900002	0.916667	1449	48	C	0	1	2	13	0	0.008271298	0.016542597	0.10752688
7	84899929	84900001	12	5.733333	1	73	26	C	0	1	1	1	0	0.174418615	0.174418615	0.174418615
7	86019318	86019350	12	2.916667	1	33	60	C	1	1	1	1	0.342857104	0.342857104	0.342857104	0.342857104
7	90185996	90186043	12	4	1	48	52	C	0	1	1	1	0	0.25	0.25	0.25
7	112561994	112562038	12	3.75	0.893333	45	75	C	5	5	5	5	1.333333333	1.333333333	1.333333333	1.333333333
7	140847006	140847061	12	4.666667	0.966102	56	59	C	1	4	4	4	0.214285699	0.857142796	0.857142796	0.857142796
7	143040845	143040924	12	6.833333	1	80	52	C	0	3	3	3	0	0.439024412	0.439024412	0.439024412
7	149526625	149526688	12	5.333333	0.78125	64	64	C	0	1	2	2	0	0.187500012	0.375000023	0.375000023
7	149527110	149527173	12	5.333333	0.78125	64	64	C	0	1	2	2	0	0.187500012	0.375000023	0.375000023
7	155844594	155844888	12	24.588236	1	295	50	C	0	4	6	14	0	0.162679421	0.244019132	0.569377974
7	157253959	157254381	12	35.25	0.8	423	50	C	0	3	5	5	0	0.085106383	0.141843972	0.141843972
8	91997467	91997524	12	4.466667	0.638298	58	94	G	7	7	7	7	1.567164062	1.567164062	1.567164062	1.567164062
8	55671002	55671054	12	4.5	1	53	66	G	5	5	5	5	1.111111111	1.111111111	1.111111111	1.111111111
8	60967538	60967685	12	12.125	1	148	56	G	6	6	6	8	0.494845361	0.494845361	0.494845361	0.659793814
8	37363769	37363916	12	12.461538	1	148	60	G	7	10	12	13	0.561728416	0.802469166	0.962962999	1.043209915
8	101065654	101065724	12	5.857143	1	71	59	G	4	5	5	5	0.682926813	0.853658516	0.853658516	0.853658516
8	3032931	3033105	12	14.294118	0.851852	175	54	C	4	5	5	8	0.279835384	0.34979423	0.34979423	0.559670768
8	28787439	28787468	12	2.583333	0.676768	30	99	C	4	4	4	4	1.548387297	1.548387297	1.548387297	1.548387297
8	58312057	58312163	12	8.933333	1	107	57	C	4	5	6	8	0.447761211	0.559701513	0.671641816	0.895522421
8	110499659	110499698	12	3.333333	1	40	67	C	4	4	4	4	1.20000012	1.20000012	1.20000012	1.20000012
8	144906417	144906453	12	3.083333	0.406593	37	91	G	3	3	3	3	0.972973078	0.972973078	0.972973078	0.972973078
8	4368068	4368444	12	33.238094	0.964912	377	57	C	17	26	31	35	0.511461337	0.782234986	0.932664791	1.053008635
8	100474307	100474413	12	8.8	1	107	56	C	4	4	4	6	0.454545455	0.454545455	0.454545455	0.681818182
8	25952603	25952720	12	9.470589	1	118	42	G	2	2	2	2	0.211180107	0.211180107	0.211180107	0.211180107
8	37251748	37251787	12	3.307692	0.27027	40	74	G	3	3	3	3	0.906976829	0.906976829	0.906976829	0.906976829
8	103055931	103055997	12	5.4	0.939394	67	66	G	5	6	6	6	0.925925926	1.111111111	1.111111111	1.111111111
8	140708874	140708909	12	3	1	36	63	G	3	3	3	3	1	1	1	1
8	143166741	143167065	12	26.421053	1	325	39	G	2	3	4	6	0.07569721	0.113545815	0.15139442	0.22709163
8	69223989	69224212	12	18.263159	0.962963	224	54	C	6	8	10	16	0.328530239	0.438040319	0.547550399	0.876080639
8	111623374	111623414	12	3.416667	1	41	60	C	2	2	2	2	0.585365797	0.585365797	0.585365797	0.585365797
8	119742013	119742107	12	8	1	95	53	C	4	4	4	4	0.5	0.5	0.5	0.5
8	122247824	122248056	12	19.75	1	233	57	C	9	14	14	16	0.455696203	0.708860759	0.708860759	0.810126582
8	126580826	126580874	12	3.923077	0.940298	49	67	C	5	5	5	5	1.274509779	1.274509779	1.274509779	1.274509779
8	142525279	142525464	12	15.461538	1	186	54	C	5	5	5	5	0.323383094	0.323383094	0.323383094	0.323383094
8	3425027	3425059	12	2.769231	1	33	75	G	3	3	3	3	1.083333243	1.083333243	1.083333243	1.083333243
8	41042516	41043027	12	44.63158	1	512	40	G	1	1	1	7	0.02240566	0.02240566	0.02240566	0.156839619
8	57906459	57906496	12	3.071429	0.595506	38	89	G	3	3	3	3	0.97674405	0.97674405	0.97674405	0.97674405
8	73915648	73915704	12	4.692307	0.969231	57	65	G	5	5	5	5	1.065573928	1.065573928	1.065573928	1.065573928
8	76575054	76575102	12	4	1	49	61	G	2	2	2	2	0.5	0.5	0.5	0.5
8	12335537	12335588	12	4.307693	1	52	61	C	3	3	3	3	0.69642846	0.69642846	0.69642846	0.69642846
8	18934273	18934302	12	2.5	1	30	63	C	1	1	1	1	0.4	0.4	0.4	0.4
8	49041330	49041498	12	14.333333	1	169	36	C	1	1	1	2	0.069767443	0.069767443	0.069767443	0.139534887
8	49197106	49197202	12	7.9375	1	97	40	C	1	1	1	1	0.125984252	0.125984252	0.125984252	0.125984252
8	78406398	78406448	12	4.153846	1	51	54	C	1	1	1	1	0.24074075	0.24074075	0.24074075	0.24074075
8	108233427	108233461	12	2.846154	0.940298	35	67	C	2	2	2	2	0.702702665	0.702702665	0.702702665	0.702702665
8	111798457	111798481	12	2.083333	0.6	25	60	C	1	1	1	1	0.480000077	0.480000077	0.480000077	0.480000077
8	144875327	144875353	12	2.25	0.55	27	80	C	1	1	1	1	0.444444444	0.444444444	0.444444444	0.444444444
8	1464089	1464980	12	74.785713	0.772727	892	44	G	0	0	2	10	0	0	0.026743076	0.13371538
8	1806279	1806445	12	13.916667	0.107692	167	65	G	0	0	0	1	0	0	0	0.071856286
8	1982331	1982390	12	4.411765	0.178082	60	73	G	0	0	2	2	0	0	0.453333303	0.453333303
8	4648580	4648651	12	5.846154	0.8	72	60	G	0	0	0	1	0	0	0	0.171052627
8	8703782	8703890	12	9.307693	1	109	62	G	0	0	1	2	0	0	0.107438009	0.214876017
8	9628635	9628889	12	20.26087	0.964286	255	56	G	2	4	8	14	0.098712444	0.197424888	0.394849777	0.69098711
8	9629025	9629218	12	16.277779	0.924528	194	53	G	0	2	6	9	0	0.122866885	0.368600655	0.552900982
8	9944371	9944429	12	4.857143	1	59	62	G	4	4	4	4	0.823529388	0.823529388	0.823529388	0.823529388
8	28930578	28930690	12	9.416667	0.830986	113	71	G	0	7	7	7	0	0.743362806	0.743362806	0.743362806
8	38736983	38737382	12	33.333332	0.375	400	16	G	0	0	0	11	0	0	0	0.330000013
8	41808459	41808488	12	2.5	1	30	66	G	1	1	1	1	0.4	0.4	0.4	0.4
8	57452455	57452633	12	14.6	0.824561	179	57	G	0	2	2	6	0	0.136986301	0.136986301	0.410958904
8	68080559	68080592	12	2.833333	1	34	73	G	2	2	2	2	0.705882436	0.705882436	0.705882436	0.705882436
8	109116566	109116603	12	3.166667	0.733333	38	75	G	0	1	1	1	0	0.31578944	0.31578944	0.31578944
8	115224467	115224494	12	2.333333	1	28	60	G	1	1	1	1	0.42857149	0.42857149	0.42857149	0.42857149
8	133945409	133945447	12	3.230769	1	39	43	G	1	1	1	1	0.309523832	0.309523832	0.309523832	0.309523832
8	143288346	143288437	12	7.588235	0.964286	92	56	G	0	4	4	4	0	0.527131803	0.527131803	0.527131803
8	143883234	143883276	12	3.583333	1	43	58	G	1	2	2	2	0.279069793	0.558139587	0.558139587	0.558139587
8	1806279	1806445	12	13.916667	0.107692	167	65	C	0	5	5	8	0	0.359281429	0.359281429	0.574850286
8	2103485	2103579	12	7.5	0.636364	95	66	C	0	0	3	4	0	0	0.4	0.533333333
8	9964319	9964387	12	5.4375	0.966667	69	60	C	0	4	4	4	0	0.735632184	0.735632184	0.735632184
8	22604074	22604177	12	8.8	0.935484	104	62	C	0	1	2	4	0	0.113636364	0.227272727	0.454545455
8	25535764	25535790	12	2.25	1	27	74	C	1	1	1	1	0.444444444	0.444444444	0.444444444	0.444444444
8	41490444	41490473	12	2.5	0.833333	30	72	C	2	2	2	2	0.8	0.8	0.8	0.8
8	55273900	55274077	12	14.578947	1	178	51	C	3	7	8	10	0.205776178	0.480144416	0.548736476	0.685920595
8	66574230	66574307	12	6.666667	1	78	60	C	1	5	5	5	0.149999993	0.749999963	0.749999963	0.749999963
8	81083599	81083641	12	3.583333	0.275362	43	69	C	1	2	2	2	0.279069793	0.558139587	0.558139587	0.558139587
8	102092150	102092192	12	3.583333	1	43	55	C	1	1	1	1	0.279069793	0.279069793	0.279069793	0.279069793
8	104858263	104858312	12	4.25	0.36	50	50	C	0	1	1	1	0	0.235294118	0.235294118	0.235294118
8	113576508	113576603	12	7.764706	1	96	54	C	4	4	4	4	0.515151507	0.515151507	0.515151507	0.515151507
8	114704009	114704167	12	13.384615	1	159	71	C	1	8	8	8	0.074712646	0.597701167	0.597701167	0.597701167
8	116772956	116773082	12	10.764706	1	127	44	C	1	1	1	2	0.092896174	0.092896174	0.092896174	0.185792348
8	142318704	142318731	12	2.333333	0.434343	28	99	C	2	2	2	2	0.85714298	0.85714298	0.85714298	0.85714298
8	144299858	144300596	12	65.785713	0.969231	739	65	C	4	57	61	62	0.060803476	0.866449528	0.927253004	0.942453873
8	144933190	144933232	12	3.666667	0.859649	43	57	C	0	1	1	1	0	0.272727248	0.272727248	0.272727248
9	117831850	117832145	12	24.692308	1	296	63	C	34	39	41	41	1.376947023	1.579439233	1.660436116	1.660436116
9	119856386	119856531	12	11.45	1	146	61	G	12	12	12	15	1.048034934	1.048034934	1.048034934	1.310043668
9	139521053	139521146	12	8.153846	0.694118	94	85	G	14	14	14	14	1.716981164	1.716981164	1.716981164	1.716981164
9	136862900	136864048	12	95.448273	0.965517	1149	58	C	45	78	84	98	0.471459552	0.817196556	0.88005783	1.026734135
9	101559803	101559874	12	5.866667	1	72	62	C	8	8	8	8	1.363636286	1.363636286	1.363636286	1.363636286
9	110051306	110051481	12	14.882353	1	176	59	C	12	16	18	18	0.806324107	1.07509881	1.209486161	1.209486161
9	33939740	33939915	12	14.6875	1	176	72	G	8	13	14	15	0.544680851	0.885106383	0.953191489	1.021276596
9	98527594	98527632	12	3.25	1	39	64	G	3	3	3	3	0.923076923	0.923076923	0.923076923	0.923076923
9	110004670	110004715	12	3.833333	1	46	63	G	4	4	4	4	1.043478352	1.043478352	1.043478352	1.043478352
9	14802965	14803015	12	4.25	1	51	58	C	3	3	3	3	0.705882353	0.705882353	0.705882353	0.705882353
9	71870834	71870867	12	2.833333	1	34	73	C	3	3	3	3	1.058823654	1.058823654	1.058823654	1.058823654
9	129551524	129551550	12	2.25	1	27	74	C	3	3	3	3	1.333333333	1.333333333	1.333333333	1.333333333
9	40600112	40600162	12	4.230769	1	51	62	G	2	2	2	2	0.472727299	0.472727299	0.472727299	0.472727299
9	67667850	67668294	12	36.95652	0.923077	445	52	G	4	12	14	22	0.108235299	0.324705898	0.378823547	0.595294146
9	81822836	81822869	12	2.833333	1	34	64	G	2	2	2	2	0.705882436	0.705882436	0.705882436	0.705882436
9	90097395	90097512	12	10.076923	1	118	59	G	7	7	7	7	0.694656494	0.694656494	0.694656494	0.694656494
9	120663623	120663679	12	4.692307	1	57	57	G	5	5	5	5	1.065573928	1.065573928	1.065573928	1.065573928
9	132541899	132542242	12	28.619047	0.951219	344	41	G	3	4	5	9	0.104825293	0.139767058	0.174708822	0.31447588
9	13310135	13310181	12	3.916667	1	47	61	C	2	2	2	2	0.510638254	0.510638254	0.510638254	0.510638254
9	67345467	67345529	12	5.583333	0.210526	63	76	C	2	5	5	5	0.358208977	0.895522442	0.895522442	0.895522442
9	70094926	70094988	12	5.583333	0.210526	63	76	C	2	5	5	5	0.358208977	0.895522442	0.895522442	0.895522442
9	70345662	70345724	12	5.583333	0.210526	63	76	C	2	5	5	5	0.358208977	0.895522442	0.895522442	0.895522442
9	101712726	101712900	12	13.882353	1	175	57	C	10	11	11	14	0.72033898	0.792372878	0.792372878	1.008474572
9	127244989	127245021	12	2.75	0.586207	33	87	C	3	3	3	3	1.090909091	1.090909091	1.090909091	1.090909091
9	133012344	133012381	12	3.076923	1	38	65	C	3	3	3	3	0.975000024	0.975000024	0.975000024	0.975000024
9	138625025	138625468	12	37.076923	0.742857	444	70	C	18	28	33	38	0.485477179	0.755186724	0.890041496	1.024896268
9	16616726	16616835	12	8.9375	0.963636	110	55	G	3	4	4	4	0.335664336	0.447552448	0.447552448	0.447552448
9	26661031	26661098	12	5.692307	1	68	61	G	4	6	6	6	0.702702788	1.054054182	1.054054182	1.054054182
9	77454871	77454899	12	2.416667	1	29	68	G	2	2	2	2	0.827586093	0.827586093	0.827586093	0.827586093
9	98908983	98909019	12	3.083333	0.728814	37	59	G	2	2	2	2	0.648648719	0.648648719	0.648648719	0.648648719
9	116420825	116420864	12	3.333333	1	40	62	G	1	2	2	2	0.30000003	0.60000006	0.60000006	0.60000006
9	116536194	116536223	12	2.583333	1	30	63	G	1	1	1	1	0.387096824	0.387096824	0.387096824	0.387096824
9	117080725	117080753	12	2.416667	1	29	65	G	1	1	1	1	0.413793046	0.413793046	0.413793046	0.413793046
9	34572155	34572187	12	2.833333	0.555556	33	81	C	2	2	2	2	0.705882436	0.705882436	0.705882436	0.705882436
9	38721227	38721268	12	3.5	0.936508	42	63	C	3	3	3	3	0.857142857	0.857142857	0.857142857	0.857142857
9	120536305	120536333	12	2.416667	1	29	68	C	2	2	2	2	0.827586093	0.827586093	0.827586093	0.827586093
9	124471639	124471666	12	2.333333	0.74026	28	77	C	2	2	2	2	0.85714298	0.85714298	0.85714298	0.85714298
9	129958030	129958115	12	7.133333	1	86	54	C	2	4	5	5	0.280373845	0.56074769	0.700934612	0.700934612
9	15386187	15386260	12	6.538462	1	74	52	G	3	3	3	3	0.458823497	0.458823497	0.458823497	0.458823497
9	68778251	68778284	12	2.769231	1	34	67	G	1	1	1	1	0.361111081	0.361111081	0.361111081	0.361111081
9	69117172	69117205	12	2.769231	1	34	67	G	1	1	1	1	0.361111081	0.361111081	0.361111081	0.361111081
9	73946530	73946901	12	30.416666	1	372	52	G	0	0	0	1	0	0	0	0.032876713
9	96423657	96425029	12	112.699997	0.902439	1373	41	G	0	2	2	17	0	0.017746229	0.017746229	0.15084295
9	109870143	109870253	12	9.5	0.964286	111	56	G	4	6	7	7	0.421052632	0.631578947	0.736842105	0.736842105
9	111461281	111461363	12	7.5	0.964912	83	57	G	5	5	6	6	0.666666667	0.666666667	0.8	0.8
9	119300459	119300488	12	2.5	1	30	60	G	1	1	1	1	0.4	0.4	0.4	0.4
9	119537756	119537781	12	2.166667	1	26	61	G	1	1	1	1	0.461538391	0.461538391	0.461538391	0.461538391
9	135043932	135043965	12	2.833333	1	34	61	G	1	1	1	1	0.352941218	0.352941218	0.352941218	0.352941218
9	136428911	136429861	12	79.833336	1	951	54	G	4	24	37	58	0.050104382	0.300626295	0.463465538	0.726513546
9	139222048	139222101	12	4.583333	0.428571	54	77	G	1	2	2	2	0.218181834	0.436363668	0.436363668	0.436363668
9	139781003	139781072	12	6.333333	0.460674	70	89	G	8	8	8	8	1.263157961	1.263157961	1.263157961	1.263157961
9	30403152	30403252	12	8.5625	1	101	47	C	0	0	0	2	0	0	0	0.233576642
9	31267632	31267689	12	4.785714	1	58	51	C	0	0	0	1	0	0	0	0.208955236
9	83630063	83630088	12	2.166667	1	26	69	C	1	1	1	1	0.461538391	0.461538391	0.461538391	0.461538391
9	98189181	98189282	12	8.538462	0.333333	102	72	C	0	1	1	3	0	0.117117111	0.117117111	0.351351332
9	109839994	109840064	12	6.166667	0.965517	71	58	C	0	3	3	3	0	0.48648646	0.48648646	0.48648646
9	110150189	110150227	12	3.25	0.933333	39	60	C	0	1	1	1	0	0.307692308	0.307692308	0.307692308
9	113681484	113681523	12	3.333333	1	40	57	C	1	1	1	1	0.30000003	0.30000003	0.30000003	0.30000003
9	131923187	131923216	12	2.5	1	30	56	C	1	1	1	1	0.4	0.4	0.4	0.4
9	135981199	135981304	12	9.230769	0.622222	106	90	C	14	14	14	14	1.516666705	1.516666705	1.516666705	1.516666705
9	136786651	136786693	12	3.461539	0.522388	43	67	C	0	1	1	1	0	0.288888844	0.288888844	0.288888844
9	136822129	136822154	12	2.166667	0.815789	26	76	C	1	1	1	1	0.461538391	0.461538391	0.461538391	0.461538391
9	138081184	138081243	12	5.153846	0.820895	60	67	C	0	2	2	2	0	0.388059713	0.388059713	0.388059713
9	138998805	138998838	12	2.769231	0.487179	34	78	C	3	3	3	3	1.083333243	1.083333243	1.083333243	1.083333243
9	139014863	139014888	12	2.166667	0.583333	26	72	C	1	1	1	1	0.461538391	0.461538391	0.461538391	0.461538391
9	140997069	140997100	12	2.615385	0.851852	32	81	C	2	2	2	2	0.76470577	0.76470577	0.76470577	0.76470577
10	15100912	15101186	12	23.15	1	275	62	C	25	35	35	35	1.079913607	1.51187905	1.51187905	1.51187905
10	11525493	11525677	12	15.4375	1	185	68	G	18	23	24	24	1.165991903	1.489878543	1.55465587	1.55465587
10	1335398	1335573	12	15.333333	0.936508	176	63	G	19	21	21	21	1.239130462	1.369565247	1.369565247	1.369565247
10	68934848	68934919	12	5.8	0.968254	72	63	G	8	9	9	9	1.379310345	1.551724138	1.551724138	1.551724138
10	88298186	88298256	12	5.8	0.878049	71	82	C	10	10	10	10	1.724137931	1.724137931	1.724137931	1.724137931
10	65424365	65424394	12	2.5	0.865169	30	89	G	4	4	4	4	1.6	1.6	1.6	1.6
10	49619850	49619874	12	2.083333	1	25	76	C	3	3	3	3	1.44000023	1.44000023	1.44000023	1.44000023
10	80071479	80071545	12	5.1875	0.966102	67	59	C	3	4	4	4	0.578313253	0.771084337	0.771084337	0.771084337
10	3833812	3833873	12	4.823529	1	62	59	G	6	6	6	6	1.243902545	1.243902545	1.243902545	1.243902545
10	64515033	64515070	12	3.166667	1	38	65	G	3	3	3	3	0.947368321	0.947368321	0.947368321	0.947368321
10	8541908	8542135	12	18.333334	1	228	40	C	2	2	2	5	0.109090905	0.109090905	0.109090905	0.272727263
10	21878814	21878855	12	3.583333	1	42	57	C	3	3	3	3	0.83720938	0.83720938	0.83720938	0.83720938
10	33602987	33603011	12	2.083333	1	25	76	C	2	2	2	2	0.960000154	0.960000154	0.960000154	0.960000154
10	70127471	70127512	12	3.5	1	42	61	C	2	2	2	2	0.571428571	0.571428571	0.571428571	0.571428571
10	80652284	80652321	12	3.166667	0.628571	38	70	C	3	3	3	3	0.947368321	0.947368321	0.947368321	0.947368321
10	102786991	102787031	12	3.416667	0.896104	41	77	C	3	3	3	3	0.878048695	0.878048695	0.878048695	0.878048695
10	105259142	105259236	12	7.866667	1	95	55	C	2	3	3	5	0.254237277	0.381355916	0.381355916	0.635593193
10	134263659	134264014	12	30.555555	0.861111	356	72	C	37	46	46	46	1.210909113	1.505454573	1.505454573	1.505454573
10	2472732	2473017	12	25	1	286	36	G	1	1	1	3	0.04	0.04	0.04	0.12
10	30217333	30217369	12	3	1	37	70	G	3	3	3	3	1	1	1	1
10	45162032	45162074	12	3.583333	1	43	72	G	4	4	4	4	1.116279174	1.116279174	1.116279174	1.116279174
10	105499209	105499235	12	2.25	1	27	70	G	2	2	2	2	0.888888889	0.888888889	0.888888889	0.888888889
10	131021954	131022128	12	14.352942	0.92	175	50	G	2	5	5	9	0.139344254	0.348360636	0.348360636	0.627049144
10	2386426	2386461	12	3	1	36	61	C	1	1	1	1	0.333333333	0.333333333	0.333333333	0.333333333
10	16896900	16896967	12	5.666667	1	68	60	C	2	2	3	3	0.352941156	0.352941156	0.529411734	0.529411734
10	53240937	53240970	12	2.846154	1	34	64	C	2	2	2	2	0.702702665	0.702702665	0.702702665	0.702702665
10	66490127	66490165	12	3.25	1	39	58	C	1	1	1	1	0.307692308	0.307692308	0.307692308	0.307692308
10	129948199	129948313	12	9.1875	0.5	115	84	C	6	9	10	10	0.653061224	0.979591837	1.088435374	1.088435374
10	603839	603864	12	2.166667	0.831325	26	83	G	1	1	1	1	0.461538391	0.461538391	0.461538391	0.461538391
10	1377503	1377628	12	10.117647	0.962963	126	54	G	1	3	6	8	0.09883721	0.29651163	0.593023259	0.790697679
10	7420135	7420793	12	55.080002	0.964286	659	56	G	0	21	45	49	0	0.381263603	0.816993434	0.889615073
10	21632935	21633101	12	14	1	167	35	G	1	1	1	1	0.071428571	0.071428571	0.071428571	0.071428571
10	27149529	27149570	12	3.5	0.694444	42	72	G	2	2	2	2	0.571428571	0.571428571	0.571428571	0.571428571
10	95307546	95307608	12	5.25	0.962963	63	54	G	0	1	1	1	0	0.19047619	0.19047619	0.19047619
10	100107057	100107117	12	5.076923	0.608696	61	46	G	0	2	2	2	0	0.3939394	0.3939394	0.3939394
10	126948318	126948347	12	2.5	0.736842	30	76	G	2	2	2	2	0.8	0.8	0.8	0.8
10	130614195	130614789	12	50	0.951219	595	41	G	0	0	0	6	0	0	0	0.12
10	131798812	131799032	12	18.473684	1	221	35	G	0	0	0	1	0	0	0	0.054131055
10	134988090	134988809	12	60.206898	0.921569	720	51	G	1	1	7	29	0.016609392	0.016609392	0.116265747	0.481672382
10	702976	704348	12	114.400002	0.19403	1373	67	C	0	6	7	45	0	0.052447552	0.06118881	0.393356636
10	3439305	3439385	12	7.076923	1	81	54	C	1	2	2	2	0.141304349	0.282608699	0.282608699	0.282608699
10	8238249	8238284	12	3	0.936508	36	63	C	2	2	2	2	0.666666667	0.666666667	0.666666667	0.666666667
10	11837408	11837660	12	21.117647	0.68254	253	63	C	0	9	12	15	0	0.426183845	0.568245127	0.710306409
10	13933758	13933791	12	2.916667	0.520833	34	96	C	1	1	1	1	0.342857104	0.342857104	0.342857104	0.342857104
10	23323026	23323110	12	6.470588	0.8	85	40	C	0	0	3	3	0	0	0.46363638	0.46363638
10	45470932	45470993	12	5.153846	0.907692	62	65	C	2	4	4	4	0.388059713	0.776119426	0.776119426	0.776119426
10	49493146	49493195	12	4	0.52381	50	42	C	0	0	1	1	0	0	0.25	0.25
10	53716942	53716977	12	3	1	36	63	C	1	1	1	1	0.333333333	0.333333333	0.333333333	0.333333333
10	58427354	58427392	12	3.25	1	39	71	C	3	3	3	3	0.923076923	0.923076923	0.923076923	0.923076923
10	80807987	80808019	12	2.833333	0.818182	33	66	C	2	2	2	2	0.705882436	0.705882436	0.705882436	0.705882436
10	81685483	81685608	12	10.5625	1	126	57	C	3	8	10	10	0.284023669	0.75739645	0.946745562	0.946745562
10	90342597	90342625	12	2.416667	0.764706	29	85	C	2	2	2	2	0.827586093	0.827586093	0.827586093	0.827586093
10	95699546	95699601	12	4.75	1	56	46	C	0	0	1	1	0	0	0.210526316	0.210526316
10	118780758	118780798	12	3.75	1	41	63	C	1	2	2	2	0.266666667	0.533333333	0.533333333	0.533333333
10	126287683	126287775	12	7.666667	0.890909	93	55	C	2	3	3	4	0.260869554	0.391304331	0.391304331	0.521739108
10	133260474	133260974	12	43.727272	0.75	501	48	C	0	0	0	4	0	0	0	0.091476093
10	134292810	134292872	12	5.25	0.53125	63	64	C	0	0	1	2	0	0	0.19047619	0.380952381
10	135150795	135151055	12	21.714285	0.814815	261	54	C	0	0	1	5	0	0	0.046052633	0.230263165
11	87356738	87357205	12	39.75	1	468	60	C	50	60	61	61	1.257861635	1.509433962	1.534591195	1.534591195
11	64983239	64984386	12	95.800003	0.868852	1148	61	G	48	66	75	93	0.501043826	0.68893526	0.782880978	0.970772412
11	34231102	34231424	12	25.68421	1	323	70	G	34	41	42	42	1.323770519	1.596311508	1.635245935	1.635245935
11	2148202	2148558	12	29.375	1	357	61	G	25	39	39	39	0.85106383	1.327659574	1.327659574	1.327659574
11	113738519	113738585	12	5.666667	1	67	67	G	9	9	9	9	1.588235201	1.588235201	1.588235201	1.588235201
11	36187494	36187586	12	7.647059	1	93	61	C	5	5	5	6	0.653846139	0.653846139	0.653846139	0.784615367
11	48528012	48528123	12	9.416667	1	112	62	C	13	14	14	14	1.380530925	1.486725611	1.486725611	1.486725611
11	82277994	82278099	12	8.846154	1	106	59	G	7	7	7	10	0.791304334	0.791304334	0.791304334	1.130434763
11	47899209	47899334	12	10.928572	1	126	55	C	5	6	7	7	0.457516316	0.549019579	0.640522842	0.640522842
11	82691860	82691893	12	2.769231	1	34	64	G	3	3	3	3	1.083333243	1.083333243	1.083333243	1.083333243
11	3933327	3933461	12	11.470589	1	135	63	C	13	15	15	15	1.133333258	1.307692221	1.307692221	1.307692221
11	33796065	33796099	12	3.083333	0.511111	35	90	C	3	3	3	3	0.972973078	0.972973078	0.972973078	0.972973078
11	69812057	69812108	12	4.307693	0.5	52	84	C	6	6	6	6	1.392856919	1.392856919	1.392856919	1.392856919
11	73282260	73282294	12	3	1	35	82	C	4	4	4	4	1.333333333	1.333333333	1.333333333	1.333333333
11	108464543	108464613	12	5.529412	0.75	71	72	C	8	8	8	8	1.446808449	1.446808449	1.446808449	1.446808449
11	12399015	12399051	12	3	0.777778	37	72	G	3	3	3	3	1	1	1	1
11	26939884	26939928	12	3.692308	1	45	64	G	3	3	3	3	0.812499932	0.812499932	0.812499932	0.812499932
11	88889322	88889367	12	3.833333	1	46	67	G	2	4	4	4	0.521739176	1.043478352	1.043478352	1.043478352
11	102114297	102114328	12	2.666667	1	32	68	G	3	3	3	3	1.124999859	1.124999859	1.124999859	1.124999859
11	104382442	104382497	12	4.75	1	56	62	G	3	5	5	5	0.631578947	1.052631579	1.052631579	1.052631579
11	16468548	16468605	12	4.769231	1	58	55	C	2	2	2	2	0.419354818	0.419354818	0.419354818	0.419354818
11	70610270	70610966	12	58.636364	0.918367	697	49	C	2	7	16	27	0.034108527	0.119379844	0.272868215	0.460465113
11	93012121	93012172	12	4.230769	1	52	57	C	2	3	3	3	0.472727299	0.709090948	0.709090948	0.709090948
11	115179485	115179549	12	5.428571	1	65	63	C	7	7	7	7	1.289473786	1.289473786	1.289473786	1.289473786
11	1885692	1885732	12	3.416667	1	41	63	G	2	2	2	2	0.585365797	0.585365797	0.585365797	0.585365797
11	49926732	49926875	12	11.631579	1	144	65	G	13	16	16	16	1.117647054	1.375565605	1.375565605	1.375565605
11	73089380	73089404	12	2.083333	0.789474	25	76	G	1	1	1	1	0.480000077	0.480000077	0.480000077	0.480000077
11	81468462	81468487	12	2.166667	0.805556	26	72	G	1	1	1	1	0.461538391	0.461538391	0.461538391	0.461538391
11	119379576	119379614	12	3.25	1	39	69	G	2	2	2	2	0.615384615	0.615384615	0.615384615	0.615384615
11	2336402	2336439	12	3.25	0.825	38	80	C	4	4	4	4	1.230769231	1.230769231	1.230769231	1.230769231
11	24265947	24265992	12	3.833333	1	46	60	C	1	1	1	1	0.260869588	0.260869588	0.260869588	0.260869588
11	34708281	34708305	12	2.083333	0.714286	25	56	C	1	1	1	1	0.480000077	0.480000077	0.480000077	0.480000077
11	45432917	45432952	12	3	0.783784	36	74	C	3	3	3	3	1	1	1	1
11	63357408	63357435	12	2.333333	0.791045	28	67	C	2	2	2	2	0.85714298	0.85714298	0.85714298	0.85714298
11	123186037	123186061	12	2.083333	1	25	72	C	1	1	1	1	0.480000077	0.480000077	0.480000077	0.480000077
11	127804099	127804152	12	4.5	1	54	57	C	1	2	2	2	0.222222222	0.444444444	0.444444444	0.444444444
11	626646	626685	12	3.333333	0.733333	40	75	G	1	2	2	2	0.30000003	0.60000006	0.60000006	0.60000006
11	1085087	1085447	12	26.9	0.34375	361	64	G	0	0	0	16	0	0	0	0.594795539
11	2127807	2127861	12	4.583333	0.689655	55	58	G	0	2	2	2	0	0.436363668	0.436363668	0.436363668
11	2830123	2830162	12	3.333333	0.923077	40	52	G	1	1	1	1	0.30000003	0.30000003	0.30000003	0.30000003
11	8053652	8053699	12	4.307693	0.388889	48	72	G	0	1	1	1	0	0.23214282	0.23214282	0.23214282
11	44826067	44826103	12	3.083333	1	37	59	G	1	1	1	1	0.324324359	0.324324359	0.324324359	0.324324359
11	58912669	58912738	12	5.411765	1	70	57	G	0	0	2	2	0	0	0.369565197	0.369565197
11	63777421	63778852	12	118.652176	0.75	1432	56	G	5	17	18	67	0.042139977	0.143275923	0.151703918	0.564675695
11	66725543	66725568	12	2.166667	0.340659	26	91	G	1	1	1	1	0.461538391	0.461538391	0.461538391	0.461538391
11	71087894	71087946	12	4.384615	0.952381	53	42	G	1	1	1	1	0.228070195	0.228070195	0.228070195	0.228070195
11	76749011	76749049	12	3.153846	1	39	74	G	2	2	2	2	0.634146372	0.634146372	0.634146372	0.634146372
11	77885804	77885858	12	4.466667	0.951219	55	41	G	0	0	0	1	0	0	0	0.22388058
11	112534921	112534990	12	5.785714	0.928571	70	56	G	1	1	1	1	0.172839515	0.172839515	0.172839515	0.172839515
11	115597801	115597899	12	8.538462	1	99	54	G	0	2	2	3	0	0.234234222	0.234234222	0.351351332
11	118960199	118960233	12	2.916667	1	35	62	G	1	1	1	1	0.342857104	0.342857104	0.342857104	0.342857104
11	1085087	1085447	12	26.9	0.34375	361	64	C	0	0	0	3	0	0	0	0.111524164
11	1283962	1284048	12	7.25	0.561644	87	73	C	0	0	0	3	0	0	0	0.413793103
11	5981457	5981491	12	2.916667	1	35	74	C	3	3	3	3	1.028571311	1.028571311	1.028571311	1.028571311
11	35883921	35883954	12	2.833333	0.333333	34	78	C	3	3	3	3	1.058823654	1.058823654	1.058823654	1.058823654
11	43983640	43983669	12	2.5	1	30	66	C	1	1	1	1	0.4	0.4	0.4	0.4
11	57367554	57367609	12	4.615385	0.901639	56	61	C	2	3	3	3	0.433333297	0.649999946	0.649999946	0.649999946
11	65217780	65217889	12	8.714286	0.880597	110	67	C	14	14	14	14	1.606557324	1.606557324	1.606557324	1.606557324
11	69081158	69081578	12	35.157894	0.961538	421	52	C	2	4	5	11	0.056886229	0.113772457	0.142215572	0.312874258
11	70622930	70623011	12	6.846154	0.962264	82	53	C	2	2	2	2	0.292134825	0.292134825	0.292134825	0.292134825
11	70623231	70623328	12	7.823529	1	98	51	C	0	1	1	3	0	0.127819556	0.127819556	0.383458667
11	84422442	84422467	12	2.166667	1	26	84	C	1	1	1	1	0.461538391	0.461538391	0.461538391	0.461538391
11	131722635	131722906	12	22.470589	1	272	49	C	1	2	6	12	0.044502616	0.089005233	0.267015698	0.534031395
12	81759742	81759865	12	10.285714	1	124	58	C	9	9	9	12	0.875000024	0.875000024	0.875000024	1.166666699
12	60436217	60436276	12	5	0.970149	60	67	G	7	7	7	7	1.4	1.4	1.4	1.4
12	115754249	115754306	12	4.714286	1	58	63	G	4	5	5	5	0.848484797	1.060605996	1.060605996	1.060605996
12	8068501	8068530	12	2.5	1	30	83	C	4	4	4	4	1.6	1.6	1.6	1.6
12	97808224	97808359	12	11.222222	1	136	57	C	6	7	10	11	0.534653476	0.623762389	0.891089127	0.980198039
12	123162858	123162923	12	5.5	0.965517	66	58	C	5	5	5	5	0.909090909	0.909090909	0.909090909	0.909090909
12	31338013	31338048	12	3	1	36	66	G	3	3	3	3	1	1	1	1
12	116684564	116684697	12	11.764706	0.971831	134	71	G	15	16	16	16	1.274999987	1.359999986	1.359999986	1.359999986
12	23474975	23475274	12	25.6	1	300	53	C	4	9	10	13	0.15625	0.3515625	0.390625	0.5078125
12	25725719	25725755	12	3.083333	1	37	64	C	3	3	3	3	0.972973078	0.972973078	0.972973078	0.972973078
12	40749308	40749332	12	2.083333	1	25	72	C	3	3	3	3	1.44000023	1.44000023	1.44000023	1.44000023
12	65210563	65210595	12	2.75	1	33	66	C	3	3	3	3	1.090909091	1.090909091	1.090909091	1.090909091
12	132579345	132579374	12	2.5	1	30	80	C	3	3	3	3	1.2	1.2	1.2	1.2
12	57822270	57822308	12	3.25	0.947368	39	76	G	4	4	4	4	1.230769231	1.230769231	1.230769231	1.230769231
12	127326785	127326816	12	2.666667	1	32	68	G	2	2	2	2	0.749999906	0.749999906	0.749999906	0.749999906
12	72708092	72708126	12	2.916667	1	35	65	C	2	2	2	2	0.685714207	0.685714207	0.685714207	0.685714207
12	8400699	8400723	12	2.083333	0.764706	25	68	G	1	1	1	1	0.480000077	0.480000077	0.480000077	0.480000077
12	42544127	42544167	12	3.416667	1	41	60	G	2	2	2	2	0.585365797	0.585365797	0.585365797	0.585365797
12	49365412	49365440	12	2.416667	1	29	68	G	2	2	2	2	0.827586093	0.827586093	0.827586093	0.827586093
12	50374763	50374787	12	2.083333	1	25	60	G	1	1	1	1	0.480000077	0.480000077	0.480000077	0.480000077
12	53421593	53421629	12	3.083333	0.728814	37	59	G	2	2	2	2	0.648648719	0.648648719	0.648648719	0.648648719
12	53799479	53799512	12	2.833333	1	34	61	G	1	1	1	1	0.352941218	0.352941218	0.352941218	0.352941218
12	109624873	109624976	12	9	1	104	60	G	2	6	7	7	0.222222222	0.666666667	0.777777778	0.777777778
12	114798134	114798275	12	11.470589	1	142	53	G	2	3	5	7	0.174358963	0.261538444	0.435897407	0.61025637
12	117847147	117847495	12	29.363636	1	349	55	G	3	13	15	22	0.102167184	0.442724464	0.51083592	0.749226015
12	3517339	3517380	12	3.5	1	42	59	C	1	1	1	1	0.285714286	0.285714286	0.285714286	0.285714286
12	45929836	45929865	12	2.5	1	30	53	C	1	1	1	1	0.4	0.4	0.4	0.4
12	51663785	51663827	12	3.538461	0.5	43	92	C	3	3	3	3	0.847826216	0.847826216	0.847826216	0.847826216
12	61956063	61956101	12	3.25	1	39	64	C	2	2	2	2	0.615384615	0.615384615	0.615384615	0.615384615
12	74350680	74350706	12	2.25	1	27	66	C	1	1	1	1	0.444444444	0.444444444	0.444444444	0.444444444
12	91960722	91960766	12	3.75	0.935484	45	62	C	2	2	2	2	0.533333333	0.533333333	0.533333333	0.533333333
12	108991869	108991902	12	2.833333	0.861111	34	72	C	2	2	2	2	0.705882436	0.705882436	0.705882436	0.705882436
12	113811470	113811496	12	2.25	1	27	48	C	1	1	1	1	0.444444444	0.444444444	0.444444444	0.444444444
12	121173788	121173844	12	4.833333	0.605634	57	71	C	7	7	7	7	1.448275962	1.448275962	1.448275962	1.448275962
12	2555183	2555245	12	5.285714	1	63	55	G	2	2	2	2	0.378378399	0.378378399	0.378378399	0.378378399
12	2555838	2555917	12	7	0.958333	80	48	G	0	0	1	1	0	0	0.142857143	0.142857143
12	3432135	3432272	12	11.722222	0.965517	138	58	G	1	3	4	4	0.085308058	0.255924175	0.341232234	0.341232234
12	4203462	4203502	12	3.384615	1	41	58	G	3	3	3	3	0.886363737	0.886363737	0.886363737	0.886363737
12	43594990	43595042	12	4.416667	0.675	53	80	G	0	2	2	2	0	0.452830155	0.452830155	0.452830155
12	53096234	53096292	12	4.916667	0.963636	59	55	G	0	0	1	1	0	0	0.203389817	0.203389817
12	76424483	76424594	12	9.333333	0.549296	112	71	G	0	4	5	5	0	0.428571444	0.535714305	0.535714305
12	115860804	115861079	12	23.25	1	276	50	G	1	5	10	14	0.043010753	0.215053763	0.430107527	0.602150538
12	116989052	116989233	12	15.368421	0.863636	182	44	G	0	0	0	2	0	0	0	0.130136987
12	117855907	117856039	12	10.625	1	133	62	G	2	7	8	8	0.188235294	0.658823529	0.752941176	0.752941176
12	121795145	121795180	12	2.923077	1	36	58	G	1	1	1	1	0.342105254	0.342105254	0.342105254	0.342105254
12	130924244	130924308	12	5.583333	0.803279	65	61	G	0	1	2	2	0	0.179104488	0.358208977	0.358208977
12	23187403	23187764	12	30.571428	1	362	33	C	0	1	1	2	0	0.032710281	0.032710281	0.065420562
12	45521105	45521142	12	3.153846	1	38	44	C	0	1	1	1	0	0.317073186	0.317073186	0.317073186
12	52948387	52948435	12	4.307693	1	49	59	C	1	2	2	2	0.23214282	0.46428564	0.46428564	0.46428564
12	55018651	55018806	12	13.428572	0.962264	156	53	C	1	1	1	4	0.074468082	0.074468082	0.074468082	0.297872328
12	60410312	60410350	12	3.307692	1	39	61	C	1	1	1	1	0.30232561	0.30232561	0.30232561	0.30232561
12	62565995	62566035	12	3.416667	1	41	60	C	1	1	1	1	0.292682898	0.292682898	0.292682898	0.292682898
12	72437102	72437133	12	2.666667	1	32	53	C	1	1	1	1	0.374999953	0.374999953	0.374999953	0.374999953
12	77718796	77718828	12	2.75	0.333333	33	90	C	2	2	2	2	0.727272727	0.727272727	0.727272727	0.727272727
12	80559955	80560013	12	4.866667	1	59	57	C	0	0	1	1	0	0	0.205479438	0.205479438
12	96896761	96896823	12	5.75	1	63	52	C	0	0	1	1	0	0	0.173913043	0.173913043
12	103367599	103367663	12	5.416667	1	65	52	C	0	0	1	1	0	0	0.184615373	0.184615373
12	104994638	104994874	12	18.791666	0.921569	237	51	C	0	1	2	8	0	0.053215079	0.106430159	0.425720636
12	112554976	112555013	12	3.333333	0.5	38	52	C	0	1	1	1	0	0.30000003	0.30000003	0.30000003
12	113828650	113828718	12	5.769231	0.964912	69	57	C	0	1	2	2	0	0.173333326	0.346666653	0.346666653
12	121634447	121634498	12	4.307693	0.446809	52	47	C	0	1	1	1	0	0.23214282	0.23214282	0.23214282
12	129753915	129753957	12	3.666667	0.929825	43	57	C	0	2	2	2	0	0.545454496	0.545454496	0.545454496
12	130757843	130757908	12	5.428571	1	66	65	C	0	0	0	1	0	0	0	0.184210541
12	131130585	131131024	12	36.666668	0.9375	440	64	C	0	7	7	25	0	0.190909084	0.190909084	0.681818157
12	132113880	132113913	12	2.916667	0.236842	34	76	C	1	1	1	1	0.342857104	0.342857104	0.342857104	0.342857104
12	132608831	132609000	12	14.277778	0.851852	170	54	C	0	2	2	5	0	0.140077819	0.140077819	0.350194547
13	73806543	73806634	12	7.666667	1	92	61	C	9	9	9	9	1.173912992	1.173912992	1.173912992	1.173912992
13	114073291	114073411	12	10.071428	1	121	58	C	6	9	9	11	0.595744715	0.893617072	0.893617072	1.092198644
13	19567272	19567307	12	3	1	36	69	G	4	4	4	4	1.333333333	1.333333333	1.333333333	1.333333333
13	58858825	58858918	12	7.769231	0.966667	94	60	G	5	5	5	8	0.643564337	0.643564337	0.643564337	1.02970294
13	76985466	76985772	12	26.473684	0.96875	307	64	G	12	15	18	22	0.453280322	0.566600402	0.679920483	0.831013923
13	106852472	106852597	12	10.533334	0.964912	126	57	C	4	4	4	7	0.379746811	0.379746811	0.379746811	0.66455692
13	80747250	80747328	12	6.785714	0.966667	79	60	G	6	7	7	7	0.884210564	1.031578991	1.031578991	1.031578991
13	107339088	107339122	12	2.846154	1	35	65	C	3	3	3	3	1.054053997	1.054053997	1.054053997	1.054053997
13	40640614	40640647	12	2.833333	1	34	64	G	2	2	2	2	0.705882436	0.705882436	0.705882436	0.705882436
13	110822369	110822498	12	11	1	130	60	G	9	9	9	9	0.818181818	0.818181818	0.818181818	0.818181818
13	31406926	31406960	12	2.916667	0.947368	35	76	C	3	3	3	3	1.028571311	1.028571311	1.028571311	1.028571311
13	53343233	53343335	12	8.538462	1	103	55	C	3	3	3	3	0.351351332	0.351351332	0.351351332	0.351351332
13	21562480	21562511	12	2.666667	0.5	32	100	G	2	2	2	2	0.749999906	0.749999906	0.749999906	0.749999906
13	24962539	24962771	12	18.791666	1	233	54	G	4	5	14	16	0.212860318	0.266075397	0.745011113	0.851441272
13	46978971	46979058	12	7.133333	1	88	57	G	3	3	6	6	0.420560767	0.420560767	0.841121535	0.841121535
13	50922514	50922539	12	2.166667	1	26	73	G	1	1	1	1	0.461538391	0.461538391	0.461538391	0.461538391
13	52420134	52420158	12	2.083333	0.789474	25	76	G	1	1	1	1	0.480000077	0.480000077	0.480000077	0.480000077
13	98202455	98202535	12	6.692307	1	81	54	G	1	4	4	4	0.149425303	0.597701211	0.597701211	0.597701211
13	112774483	112774510	12	2.333333	0.810811	28	74	G	2	2	2	2	0.85714298	0.85714298	0.85714298	0.85714298
13	114554474	114554529	12	4.666667	1	56	58	G	1	3	3	3	0.214285699	0.642857097	0.642857097	0.642857097
13	36328097	36328141	12	3.769231	1	45	64	C	4	4	4	4	1.061224425	1.061224425	1.061224425	1.061224425
13	47893123	47893155	12	2.692308	1	33	57	C	1	1	1	1	0.371428529	0.371428529	0.371428529	0.371428529
13	109111007	109111053	12	3.923077	1	47	61	C	2	2	2	2	0.509803912	0.509803912	0.509803912	0.509803912
13	60930572	60930622	12	4.307693	1	51	60	G	0	2	2	2	0	0.46428564	0.46428564	0.46428564
13	74630289	74630335	12	3.846154	0.927273	47	55	G	1	2	2	2	0.25999999	0.519999979	0.519999979	0.519999979
13	95339475	95339517	12	3.583333	1	43	62	G	2	2	2	2	0.558139587	0.558139587	0.558139587	0.558139587
13	95649269	95649331	12	5.230769	0.971429	63	70	G	0	0	1	1	0	0	0.191176479	0.191176479
13	100115283	100115493	12	17.583334	1	211	54	G	1	6	6	9	0.056872036	0.341232215	0.341232215	0.511848322
13	107104332	107104391	12	4.933333	1	60	56	G	1	2	2	2	0.202702716	0.405405433	0.405405433	0.405405433
13	112087028	112087130	12	8.294118	1	103	50	G	0	1	1	2	0	0.120567371	0.120567371	0.241134742
13	112722056	112722102	12	3.916667	0.525773	47	97	G	0	0	1	1	0	0	0.255319127	0.255319127
13	113683276	113683317	12	3.428571	1	42	64	G	0	1	1	1	0	0.291666703	0.291666703	0.291666703
13	61390707	61390815	12	9	1	109	55	C	2	5	6	6	0.222222222	0.555555556	0.666666667	0.666666667
13	99184643	99184790	12	12.444445	1	148	57	C	11	15	15	15	0.883928532	1.205357089	1.205357089	1.205357089
13	103569585	103569691	12	8.6875	1	107	56	C	4	5	5	5	0.460431655	0.575539568	0.575539568	0.575539568
13	109963225	109963258	12	2.833333	0.876543	34	81	C	3	3	3	3	1.058823654	1.058823654	1.058823654	1.058823654
13	112092799	112093022	12	18.666666	0.549296	224	71	C	0	16	16	16	0	0.857142888	0.857142888	0.857142888
14	57557634	57557764	12	10.928572	1	131	62	C	14	15	16	16	1.281045685	1.372548948	1.464052211	1.464052211
14	57128235	57128304	12	5.769231	1	70	64	G	9	9	9	9	1.559999938	1.559999938	1.559999938	1.559999938
14	81711589	81711646	12	4.833333	1	58	75	G	7	7	7	7	1.448275962	1.448275962	1.448275962	1.448275962
14	105151894	105152222	12	26.5	0.964912	329	57	G	10	19	24	27	0.377358491	0.716981132	0.905660377	1.018867925
14	83492094	83492146	12	4.307693	1	53	66	G	6	6	6	6	1.392856919	1.392856919	1.392856919	1.392856919
14	36552748	36552836	12	7.307693	0.964912	89	57	C	5	5	5	5	0.684210461	0.684210461	0.684210461	0.684210461
14	71510192	71510244	12	4.307693	1	53	64	C	5	5	5	5	1.160714099	1.160714099	1.160714099	1.160714099
14	84058299	84058408	12	9	1	110	56	C	5	5	5	5	0.555555556	0.555555556	0.555555556	0.555555556
14	102384815	102384839	12	2.083333	1	25	84	C	3	3	3	3	1.44000023	1.44000023	1.44000023	1.44000023
14	46574118	46574198	12	6.833333	0.929825	81	57	G	2	2	2	2	0.292682941	0.292682941	0.292682941	0.292682941
14	25701730	25701802	12	6.076923	0.96875	73	64	C	6	6	6	6	0.987341785	0.987341785	0.987341785	0.987341785
14	37051851	37051897	12	3.923077	0.688889	47	90	C	4	4	4	4	1.019607823	1.019607823	1.019607823	1.019607823
14	74310271	74310320	12	4.166667	1	50	62	C	2	2	2	2	0.479999962	0.479999962	0.479999962	0.479999962
14	24047269	24047305	12	3.083333	0.728814	37	59	G	2	2	2	2	0.648648719	0.648648719	0.648648719	0.648648719
14	66334925	66334962	12	3.166667	1	38	63	G	2	2	2	2	0.631578881	0.631578881	0.631578881	0.631578881
14	77365229	77365273	12	3.833333	1	45	73	G	4	4	4	4	1.043478352	1.043478352	1.043478352	1.043478352
14	89879986	89880178	12	17.125	0.96	193	50	G	5	10	14	14	0.291970803	0.583941606	0.817518248	0.817518248
14	102253723	102253766	12	3.75	1	44	56	G	1	2	2	2	0.266666667	0.533333333	0.533333333	0.533333333
14	25925162	25925209	12	4	0.933333	48	60	C	2	2	2	2	0.5	0.5	0.5	0.5
14	71608726	71608751	12	2.166667	0.605263	26	76	C	1	1	1	1	0.461538391	0.461538391	0.461538391	0.461538391
14	82535684	82535718	12	2.916667	1	35	62	C	1	1	1	1	0.342857104	0.342857104	0.342857104	0.342857104
14	99225490	99225530	12	3.416667	1	41	58	C	2	2	2	2	0.585365797	0.585365797	0.585365797	0.585365797
14	105190500	105190527	12	2.333333	0.630435	28	92	C	2	2	2	2	0.85714298	0.85714298	0.85714298	0.85714298
14	59531499	59531557	12	5.083333	0.960784	59	51	G	0	1	1	1	0	0.196721324	0.196721324	0.196721324
14	59609030	59609066	12	3.083333	1	37	64	G	2	2	2	2	0.648648719	0.648648719	0.648648719	0.648648719
14	73267086	73267523	12	36.5	0.673469	438	49	G	0	0	1	2	0	0	0.02739726	0.054794521
14	73569967	73570041	12	6.5	0.647059	75	51	G	0	0	1	1	0	0	0.153846154	0.153846154
14	75006391	75006434	12	3.666667	0.806452	44	62	G	0	1	1	1	0	0.272727248	0.272727248	0.272727248
14	90284793	90284833	12	3.538461	1	41	56	G	1	1	1	1	0.282608739	0.282608739	0.282608739	0.282608739
14	97075066	97075097	12	2.833333	0.675676	32	74	G	1	1	1	1	0.352941218	0.352941218	0.352941218	0.352941218
14	105331755	105331817	12	5.416667	0.210526	63	76	G	0	3	3	3	0	0.55384612	0.55384612	0.55384612
14	26084531	26084580	12	4.230769	1	50	56	C	0	1	1	1	0	0.236363649	0.236363649	0.236363649
14	31842071	31842120	12	4.166667	0.931035	50	58	C	1	1	1	1	0.239999981	0.239999981	0.239999981	0.239999981
14	55839273	55839341	12	5.714286	1	69	57	C	1	1	2	4	0.174999991	0.174999991	0.349999983	0.699999965
14	71289313	71289384	12	6.25	0.934426	72	61	C	0	2	4	4	0	0.32	0.64	0.64
14	75227011	75227070	12	4.8125	1	60	58	C	3	3	3	3	0.623376623	0.623376623	0.623376623	0.623376623
14	77242635	77242668	12	2.833333	0.816092	34	87	C	3	3	3	3	1.058823654	1.058823654	1.058823654	1.058823654
14	85552730	85552811	12	6.846154	1	82	57	C	1	5	5	5	0.146067412	0.730337062	0.730337062	0.730337062
14	90663318	90663365	12	4.083333	0.928571	48	56	C	0	1	1	1	0	0.244897979	0.244897979	0.244897979
14	91116058	91116152	12	8.416667	0.965517	95	58	C	2	2	2	4	0.237623753	0.237623753	0.237623753	0.475247506
14	97274256	97274355	12	8.333333	0.854545	100	55	C	0	3	3	3	0	0.360000014	0.360000014	0.360000014
14	97395077	97395666	12	49.894737	0.956522	590	46	C	0	0	0	11	0	0	0	0.220464134
14	106027455	106027498	12	3.666667	0.756757	44	74	C	4	4	4	4	1.090908992	1.090908992	1.090908992	1.090908992
14	106147872	106147915	12	3.666667	0.756757	44	74	C	4	4	4	4	1.090908992	1.090908992	1.090908992	1.090908992
15	73172958	73173260	12	25.818182	0.967213	303	61	G	10	14	16	22	0.387323941	0.542253517	0.619718305	0.85211267
15	93211304	93211355	12	4.666667	0.921053	52	76	G	7	7	7	7	1.499999893	1.499999893	1.499999893	1.499999893
15	82603602	82603694	12	8.307693	1	93	63	C	9	10	10	10	1.083333243	1.203703603	1.203703603	1.203703603
15	82900929	82901021	12	8.307693	1	93	63	C	9	10	10	10	1.083333243	1.203703603	1.203703603	1.203703603
15	57919571	57919629	12	5	1	59	76	G	5	5	5	5	1	1	1	1
15	89433173	89433307	12	11	1	135	57	G	4	5	8	9	0.363636364	0.454545455	0.727272727	0.818181818
15	90481192	90481222	12	2.583333	1	31	83	C	4	4	4	4	1.548387297	1.548387297	1.548387297	1.548387297
15	79323939	79324012	12	6.333333	1	74	60	G	6	6	6	6	0.947368471	0.947368471	0.947368471	0.947368471
15	44829130	44829183	12	4.666667	0.783133	54	83	C	5	5	5	5	1.071428495	1.071428495	1.071428495	1.071428495
15	99602180	99602233	12	4.583333	0.883721	54	86	C	6	6	6	6	1.309091004	1.309091004	1.309091004	1.309091004
15	46725228	46725269	12	3.615385	1	42	78	G	3	3	3	3	0.829787146	0.829787146	0.829787146	0.829787146
15	62670822	62670930	12	9.266666	0.963636	109	55	G	4	5	7	7	0.431654707	0.539568384	0.755395738	0.755395738
15	100273756	100273798	12	3.583333	0.413043	43	92	G	4	4	4	4	1.116279174	1.116279174	1.116279174	1.116279174
15	91591150	91591200	12	4.066667	0.971831	51	71	C	5	5	5	5	1.229508096	1.229508096	1.229508096	1.229508096
15	25921100	25921144	12	3.769231	1	45	66	G	3	3	3	3	0.795918319	0.795918319	0.795918319	0.795918319
15	60424857	60424883	12	2.25	1	27	55	G	1	1	1	1	0.444444444	0.444444444	0.444444444	0.444444444
15	63253034	63253065	12	2.666667	1	32	65	G	2	2	2	2	0.749999906	0.749999906	0.749999906	0.749999906
15	69386593	69386718	12	10.866667	1	126	46	G	1	1	1	2	0.092024537	0.092024537	0.092024537	0.184049074
15	78332928	78333255	12	27.833334	1	328	36	G	1	1	1	4	0.035928143	0.035928143	0.035928143	0.143712571
15	78428869	78428893	12	2.083333	0.333333	25	72	G	1	1	1	1	0.480000077	0.480000077	0.480000077	0.480000077
15	83349174	83349216	12	3.615385	0.701149	43	87	G	3	3	3	3	0.829787146	0.829787146	0.829787146	0.829787146
15	89604319	89604345	12	2.25	1	27	66	G	1	1	1	1	0.444444444	0.444444444	0.444444444	0.444444444
15	90202738	90202773	12	3.083333	0.938462	36	65	G	2	2	2	2	0.648648719	0.648648719	0.648648719	0.648648719
15	92671725	92671753	12	2.416667	0.830986	29	71	G	2	2	2	2	0.827586093	0.827586093	0.827586093	0.827586093
15	31476143	31476177	12	2.916667	1	35	74	C	2	2	2	2	0.685714207	0.685714207	0.685714207	0.685714207
15	30515487	30515533	12	4	0.175258	47	97	G	1	2	2	2	0.25	0.5	0.5	0.5
15	73668636	73670474	12	153.5625	0.5	1839	52	G	0	0	0	3	0	0	0	0.01953602
15	91919349	91919393	12	3.769231	0.929825	45	57	G	1	2	2	2	0.265306106	0.530612212	0.530612212	0.530612212
15	99968008	99968075	12	5.666667	0.594203	68	69	G	0	3	3	3	0	0.529411734	0.529411734	0.529411734
15	22520381	22520451	12	5.857143	0.777778	71	36	C	0	0	0	1	0	0	0	0.170731703
15	28700264	28700297	12	2.769231	0.654321	34	81	C	3	3	3	3	1.083333243	1.083333243	1.083333243	1.083333243
15	30618379	30618678	12	25.294117	0.864407	300	59	C	0	1	7	14	0	0.039534885	0.276744193	0.553488386
15	41943809	41944078	12	22.333334	1	270	61	C	6	21	22	22	0.268656708	0.940298479	0.985074597	0.985074597
15	52311747	52311779	12	2.833333	0.466667	33	90	C	2	2	2	2	0.705882436	0.705882436	0.705882436	0.705882436
15	79455854	79456050	12	16.235294	1	197	49	C	0	1	1	2	0	0.061594203	0.061594203	0.123188407
15	94953090	94953121	12	2.666667	1	32	65	C	2	2	2	2	0.749999906	0.749999906	0.749999906	0.749999906
15	99177153	99177208	12	4.692307	1	56	66	C	0	1	1	1	0	0.213114786	0.213114786	0.213114786
16	89664125	89664734	12	47.185184	0.823529	610	68	C	55	72	76	78	1.165620123	1.525902707	1.61067508	1.653061266
16	15021480	15021997	12	43.833332	0.970588	518	68	C	47	64	65	65	1.072243379	1.46007609	1.482889779	1.482889779
16	83985343	83985706	12	30.5	0.936508	364	63	C	37	44	46	46	1.213114754	1.442622951	1.508196721	1.508196721
16	1090325	1090651	12	26.8125	0.287671	327	73	C	18	29	32	33	0.671328671	1.081585082	1.193473193	1.230769231
16	7071969	7072066	12	7.705883	1	98	73	C	14	14	14	14	1.816793741	1.816793741	1.816793741	1.816793741
16	1152901	1152940	12	3.333333	0.673913	40	92	C	6	6	6	6	1.80000018	1.80000018	1.80000018	1.80000018
16	7174484	7174581	12	8.4	0.970149	98	67	C	10	10	10	10	1.19047619	1.19047619	1.19047619	1.19047619
16	8611738	8615125	12	283.714294	0.952381	3388	42	G	4	9	16	50	0.01409869	0.031722053	0.056394762	0.17623363
16	67706077	67706115	12	3.153846	1	39	64	G	4	4	4	4	1.268292745	1.268292745	1.268292745	1.268292745
16	2088402	2088436	12	3	1	35	77	C	4	4	4	4	1.333333333	1.333333333	1.333333333	1.333333333
16	83380944	83380993	12	4.25	1	50	72	G	6	6	6	6	1.411764706	1.411764706	1.411764706	1.411764706
16	57621199	57621252	12	4.384615	1	54	59	C	3	4	4	4	0.684210586	0.912280782	0.912280782	0.912280782
16	2925874	2925911	12	3.166667	1	38	65	G	3	3	3	3	0.947368321	0.947368321	0.947368321	0.947368321
16	10133625	10133663	12	3.25	1	39	82	G	4	4	4	4	1.230769231	1.230769231	1.230769231	1.230769231
16	17494462	17494533	12	6.083333	1	72	58	G	2	2	2	2	0.328767141	0.328767141	0.328767141	0.328767141
16	23180372	23180406	12	2.916667	1	35	65	G	2	2	2	2	0.685714207	0.685714207	0.685714207	0.685714207
16	27120550	27120759	12	16.636364	1	210	54	G	12	14	19	19	0.72131146	0.841530036	1.142076478	1.142076478
16	3942496	3942568	12	6.153846	1	73	56	C	4	4	4	4	0.650000016	0.650000016	0.650000016	0.650000016
16	6905801	6905914	12	9.785714	0.962264	114	53	C	4	8	8	8	0.408759136	0.817518272	0.817518272	0.817518272
16	24032609	24032703	12	8	1	95	57	C	2	2	2	4	0.25	0.25	0.25	0.5
16	48736596	48736700	12	8.923077	1	105	53	C	2	3	3	3	0.224137929	0.336206894	0.336206894	0.336206894
16	87725804	87725836	12	2.75	0.833333	33	72	C	3	3	3	3	1.090909091	1.090909091	1.090909091	1.090909091
16	21961031	21961060	12	2.583333	1	30	70	G	2	2	2	2	0.774193648	0.774193648	0.774193648	0.774193648
16	29217678	29217705	12	2.333333	0.714286	28	70	G	1	1	1	1	0.42857149	0.42857149	0.42857149	0.42857149
16	29309590	29309632	12	3.583333	1	43	62	G	3	3	3	3	0.83720938	0.83720938	0.83720938	0.83720938
16	50403003	50403039	12	3.166667	0.5	37	96	G	4	4	4	4	1.263157762	1.263157762	1.263157762	1.263157762
16	62726344	62726383	12	3.230769	0.935484	40	62	G	1	1	1	1	0.309523832	0.309523832	0.309523832	0.309523832
16	62884153	62884198	12	3.833333	1	46	56	G	3	3	3	3	0.782608764	0.782608764	0.782608764	0.782608764
16	65959452	65959477	12	2.166667	0.625	26	80	G	1	1	1	1	0.461538391	0.461538391	0.461538391	0.461538391
16	84388584	84389191	12	50.5	1	608	57	G	12	38	42	50	0.237623762	0.752475248	0.831683168	0.99009901
16	84853470	84853494	12	2.083333	0.52	25	100	G	1	1	1	1	0.480000077	0.480000077	0.480000077	0.480000077
16	88305881	88305919	12	3.25	1	39	64	G	3	3	3	3	0.923076923	0.923076923	0.923076923	0.923076923
16	11586122	11586195	12	6.25	1	74	59	C	4	6	6	6	0.64	0.96	0.96	0.96
16	13165396	13165505	12	8.9375	1	110	56	C	3	5	7	8	0.335664336	0.559440559	0.783216783	0.895104895
16	88946631	88946669	12	3.25	1	39	58	C	4	4	4	4	1.230769231	1.230769231	1.230769231	1.230769231
16	1013036	1013134	12	8.916667	0.311475	99	61	G	1	4	5	5	0.112149529	0.448598114	0.560747643	0.560747643
16	3247677	3248169	12	41.42857	1	493	60	G	13	48	48	48	0.313793114	1.15862073	1.15862073	1.15862073
16	6415197	6415435	12	20.666666	1	239	49	G	0	2	2	9	0	0.096774197	0.096774197	0.435483885
16	13220342	13220457	12	9.866667	1	116	52	G	1	3	5	5	0.101351348	0.304054044	0.50675674	0.50675674
16	15893835	15893896	12	5.166667	1	62	58	G	3	5	5	5	0.580645124	0.967741873	0.967741873	0.967741873
16	27865581	27865681	12	8.571428	1	101	63	G	0	0	1	3	0	0	0.116666674	0.350000023
16	27990900	27991221	12	25.904762	1	322	37	G	1	1	1	1	0.038602941	0.038602941	0.038602941	0.038602941
16	30381257	30381288	12	2.666667	0.397849	32	93	G	2	2	2	2	0.749999906	0.749999906	0.749999906	0.749999906
16	51189590	51189624	12	2.916667	1	35	60	G	2	2	2	2	0.685714207	0.685714207	0.685714207	0.685714207
16	65101754	65101794	12	3.416667	1	41	58	G	2	2	2	2	0.585365797	0.585365797	0.585365797	0.585365797
16	65102104	65102148	12	3.692308	1	45	53	G	1	2	2	2	0.270833311	0.541666622	0.541666622	0.541666622
16	402654	402698	12	3.666667	0.142857	45	77	C	0	0	1	1	0	0	0.272727248	0.272727248
16	3601200	3601362	12	13.866667	1	163	45	C	0	0	0	1	0	0	0	0.072115383
16	23382954	23382986	12	2.75	0.428571	33	84	C	1	1	1	1	0.363636364	0.363636364	0.363636364	0.363636364
16	54687366	54687638	12	22.700001	1	273	37	C	0	0	0	2	0	0	0	0.088105723
16	78239401	78239496	12	8	0.925926	96	54	C	1	1	1	4	0.125	0.125	0.125	0.5
16	87047272	87048232	12	80.578949	0.952381	961	42	C	2	7	11	21	0.024820378	0.086871324	0.136512081	0.260613973
16	88526088	88526215	12	10.210526	1	128	69	C	6	8	10	10	0.587628884	0.783505179	0.979381474	0.979381474
16	89077495	89078960	12	122.695656	0.927273	1466	55	C	14	63	75	95	0.114103469	0.513465611	0.611268585	0.774273541
16	89895360	89895414	12	4.538462	1	55	58	C	0	1	2	2	0	0.220338961	0.440677921	0.440677921
17	49690619	49690983	12	28.714285	0.969697	365	66	C	34	40	44	44	1.184079631	1.393034861	1.532338347	1.532338347
17	37314354	37314448	12	7.846154	1	95	61	G	7	8	10	10	0.892156845	1.019607823	1.274509779	1.274509779
17	71285855	71285902	12	4	1	48	66	G	5	5	5	5	1.25	1.25	1.25	1.25
17	9853074	9853189	12	9.882353	1	116	65	C	10	13	13	13	1.011904756	1.315476183	1.315476183	1.315476183
17	71554546	71554629	12	7.428571	1	84	60	G	4	7	7	7	0.53846157	0.942307747	0.942307747	0.942307747
17	3894106	3894179	12	6	0.967213	74	61	C	3	3	3	3	0.5	0.5	0.5	0.5
17	15796783	15796829	12	4	1	47	63	C	3	3	3	3	0.75	0.75	0.75	0.75
17	17696186	17696228	12	3.357143	0.942029	43	69	C	5	5	5	5	1.489361639	1.489361639	1.489361639	1.489361639
17	3374460	3374503	12	3.5	1	44	61	G	3	3	3	3	0.857142857	0.857142857	0.857142857	0.857142857
17	67783360	67783394	12	2.916667	1	35	65	G	2	2	2	2	0.685714207	0.685714207	0.685714207	0.685714207
17	80551228	80551269	12	3.583333	1	42	61	G	2	2	2	2	0.558139587	0.558139587	0.558139587	0.558139587
17	5973710	5973762	12	4.428571	0.44086	53	93	C	6	6	6	6	1.354838841	1.354838841	1.354838841	1.354838841
17	42341050	42341134	12	7.076923	0.964286	85	56	C	2	2	2	3	0.282608699	0.282608699	0.282608699	0.423913048
17	30966	30996	12	2.583333	0.333333	31	87	G	2	2	2	2	0.774193648	0.774193648	0.774193648	0.774193648
17	3410283	3410309	12	2.25	1	27	66	G	1	1	1	1	0.444444444	0.444444444	0.444444444	0.444444444
17	3730352	3730396	12	3.642857	1	45	62	G	4	4	4	4	1.098039259	1.098039259	1.098039259	1.098039259
17	8048245	8048278	12	2.769231	0.595238	34	84	G	3	3	3	3	1.083333243	1.083333243	1.083333243	1.083333243
17	48427077	48427112	12	3.083333	1	36	61	G	2	2	2	2	0.648648719	0.648648719	0.648648719	0.648648719
17	80076957	80077017	12	5	0.902439	61	82	G	7	7	7	7	1.4	1.4	1.4	1.4
17	1082765	1082814	12	4.153846	0.542857	50	70	C	4	4	4	4	0.962962999	0.962962999	0.962962999	0.962962999
17	2573042	2573086	12	4	1	45	53	C	2	2	2	2	0.5	0.5	0.5	0.5
17	14445004	14445032	12	2.416667	1	29	65	C	2	2	2	2	0.827586093	0.827586093	0.827586093	0.827586093
17	38225325	38225442	12	9.5625	1	118	62	C	7	11	11	11	0.732026144	1.150326797	1.150326797	1.150326797
17	66472758	66472799	12	3.461539	1	42	64	C	3	3	3	3	0.866666532	0.866666532	0.866666532	0.866666532
17	74901737	74901773	12	3.083333	1	37	64	C	2	2	2	2	0.648648719	0.648648719	0.648648719	0.648648719
17	75688067	75688093	12	2.25	0.69863	27	73	C	1	1	1	1	0.444444444	0.444444444	0.444444444	0.444444444
17	77905822	77905851	12	2.5	0.75	30	80	C	1	1	1	1	0.4	0.4	0.4	0.4
17	6328810	6328937	12	10.642858	0.373134	128	67	G	0	0	0	3	0	0	0	0.281879172
17	7976776	7976805	12	2.5	0.75	30	80	G	2	2	2	2	0.8	0.8	0.8	0.8
17	34758487	34758520	12	2.833333	0.487179	34	78	G	1	1	1	1	0.352941218	0.352941218	0.352941218	0.352941218
17	38216134	38216165	12	2.666667	1	32	65	G	2	2	2	2	0.749999906	0.749999906	0.749999906	0.749999906
17	39922557	39922619	12	5.071429	1	63	47	G	0	0	0	1	0	0	0	0.197183082
17	41058128	41058176	12	4.076923	1	49	57	G	0	2	2	2	0	0.490566047	0.490566047	0.490566047
17	46443802	46443852	12	4.5	0.791045	51	67	G	0	2	2	2	0	0.444444444	0.444444444	0.444444444
17	55333796	55333846	12	4.125	1	51	72	G	0	0	1	1	0	0	0.242424242	0.242424242
17	63209615	63209706	12	7.666667	0.966667	92	60	G	0	0	0	1	0	0	0	0.130434777
17	73892757	73892781	12	2.083333	0.333333	25	84	G	1	1	1	1	0.480000077	0.480000077	0.480000077	0.480000077
17	74023195	74023246	12	4.066667	0.277778	52	72	G	0	0	1	1	0	0	0.245901619	0.245901619
17	76119822	76119920	12	8.5	1	99	54	G	3	9	9	9	0.352941176	1.058823529	1.058823529	1.058823529
17	78465979	78466482	12	41.63158	0.616438	504	73	G	1	1	2	18	0.024020227	0.024020227	0.048040454	0.432364085
17	79398373	79399834	12	111.903229	1	1462	52	G	0	0	6	31	0	0	0.053617756	0.277025071
17	5593924	5593957	12	2.769231	1	34	61	C	1	1	1	1	0.361111081	0.361111081	0.361111081	0.361111081
17	11317375	11317452	12	7.076923	0.965517	78	58	C	0	0	1	1	0	0	0.141304349	0.141304349
17	14445180	14445227	12	4.083333	1	48	54	C	1	1	1	1	0.244897979	0.244897979	0.244897979	0.244897979
17	34183634	34183683	12	4.384615	0.733333	50	60	C	2	2	2	2	0.456140391	0.456140391	0.456140391	0.456140391
17	38280569	38280673	12	8.611111	0.932203	105	59	C	4	5	7	7	0.464516135	0.580645169	0.812903236	0.812903236
17	43434186	43434248	12	5.25	0.901639	63	61	C	4	4	4	4	0.761904762	0.761904762	0.761904762	0.761904762
17	44302373	44302405	12	2.833333	0.393939	33	99	C	1	1	1	1	0.352941218	0.352941218	0.352941218	0.352941218
17	54886845	54887297	12	36.26923	0.925926	453	54	C	0	2	8	22	0	0.055143161	0.220572645	0.606574774
17	55119828	55120004	12	15.066667	1	177	35	C	0	1	1	1	0	0.06637168	0.06637168	0.06637168
17	64972469	64972506	12	3.25	1	38	68	C	2	2	2	2	0.615384615	0.615384615	0.615384615	0.615384615
17	74173207	74173231	12	2.083333	0.304348	25	92	C	1	1	1	1	0.480000077	0.480000077	0.480000077	0.480000077
17	74487274	74487314	12	3.384615	0.777778	41	63	C	0	1	1	1	0	0.295454579	0.295454579	0.295454579
17	79849337	79849375	12	3.25	0.292929	39	99	C	1	1	1	1	0.307692308	0.307692308	0.307692308	0.307692308
18	43405083	43405335	12	21.444445	1	253	58	G	17	23	25	26	0.792746093	1.072538832	1.165803079	1.212435202
18	26737434	26737513	12	6.538462	1	80	63	G	7	8	8	8	1.07058816	1.223529325	1.223529325	1.223529325
18	76296699	76296770	12	5.846154	0.966102	72	59	G	3	6	6	6	0.513157881	1.026315762	1.026315762	1.026315762
18	10008275	10008611	12	27.869566	1	337	52	C	6	16	18	24	0.215288605	0.574102948	0.645865816	0.861154422
18	13099168	13099213	12	3.833333	1	46	76	G	5	5	5	5	1.30434794	1.30434794	1.30434794	1.30434794
18	36462080	36462118	12	3.153846	1	39	64	G	3	3	3	3	0.951219559	0.951219559	0.951219559	0.951219559
18	57567121	57567152	12	2.666667	0.651163	32	86	G	3	3	3	3	1.124999859	1.124999859	1.124999859	1.124999859
18	73930071	73930118	12	4	1	48	62	G	3	3	3	3	0.75	0.75	0.75	0.75
18	48485438	48485639	12	16.76923	1	202	38	C	2	2	2	2	0.119266061	0.119266061	0.119266061	0.119266061
18	53861705	53861773	12	5.533333	1	69	62	C	5	7	7	7	0.903614512	1.265060317	1.265060317	1.265060317
18	72569958	72570171	12	17.666666	0.928571	214	56	C	10	12	14	16	0.566037757	0.679245309	0.79245286	0.905660412
18	8970479	8970508	12	2.583333	1	30	70	G	2	2	2	2	0.774193648	0.774193648	0.774193648	0.774193648
18	11981399	11981433	12	2.916667	0.6	35	85	G	3	3	3	3	1.028571311	1.028571311	1.028571311	1.028571311
18	66749731	66749792	12	5.153846	1	62	56	G	1	4	4	4	0.194029857	0.776119426	0.776119426	0.776119426
18	73976493	73976530	12	3.166667	0.6	38	75	G	3	3	3	3	0.947368321	0.947368321	0.947368321	0.947368321
18	76987391	76987462	12	5.928571	0.934426	72	61	G	4	6	6	6	0.674698844	1.012048266	1.012048266	1.012048266
18	78016607	78016824	12	17.894737	1	218	54	G	18	24	24	24	1.005882344	1.341176459	1.341176459	1.341176459
18	19727318	19727358	12	3.307692	1	41	65	C	4	4	4	4	1.209302438	1.209302438	1.209302438	1.209302438
18	34057443	34057510	12	5.666667	1	68	60	C	1	1	1	3	0.176470578	0.176470578	0.176470578	0.529411734
18	42862767	42862795	12	2.416667	1	29	65	C	2	2	2	2	0.827586093	0.827586093	0.827586093	0.827586093
18	45842412	45842439	12	2.333333	1	28	67	C	2	2	2	2	0.85714298	0.85714298	0.85714298	0.85714298
18	61985794	61985820	12	2.25	1	27	66	C	1	1	1	1	0.444444444	0.444444444	0.444444444	0.444444444
18	71074952	71074983	12	2.666667	1	32	65	C	2	2	2	2	0.749999906	0.749999906	0.749999906	0.749999906
18	76803396	76803553	12	13.25	1	158	68	C	17	20	20	20	1.283018868	1.509433962	1.509433962	1.509433962
18	45633444	45633496	12	4.461538	1	53	62	G	0	1	2	2	0	0.224137954	0.448275908	0.448275908
18	45698617	45698642	12	2.166667	1	26	57	G	1	1	1	1	0.461538391	0.461538391	0.461538391	0.461538391
18	52572607	52572665	12	5.071429	1	59	52	G	1	1	1	1	0.197183082	0.197183082	0.197183082	0.197183082
18	54980688	54980808	12	10.785714	0.964912	121	57	G	0	1	1	3	0	0.092715234	0.092715234	0.278145703
18	64755564	64755610	12	3.769231	1	47	53	G	1	1	1	1	0.265306106	0.265306106	0.265306106	0.265306106
18	37468739	37468785	12	4.076923	1	47	61	C	1	2	2	2	0.245283023	0.490566047	0.490566047	0.490566047
18	44051919	44051992	12	6.166667	0.529412	74	68	C	1	1	1	1	0.162162153	0.162162153	0.162162153	0.162162153
18	46136746	46136809	12	5.333333	0.264706	64	68	C	0	3	3	3	0	0.562500035	0.562500035	0.562500035
18	67506215	67506691	12	40.764706	0.758621	477	58	C	12	27	29	37	0.294372294	0.66233766	0.711399709	0.907647905
18	77550986	77551042	12	4.714286	0.88	57	50	C	0	0	0	1	0	0	0	0.212121199
19	54685333	54685962	12	52.166668	1	630	61	G	64	78	78	78	1.226837029	1.49520763	1.49520763	1.49520763
19	14473313	14473380	12	5.538462	1	68	67	G	8	8	8	8	1.444444324	1.444444324	1.444444324	1.444444324
19	2377447	2377666	12	18.388889	1	220	71	C	26	30	30	30	1.413897272	1.63141993	1.63141993	1.63141993
19	4080826	4080950	12	10.3	1	125	68	G	9	14	14	14	0.873786408	1.359223301	1.359223301	1.359223301
19	42715553	42715637	12	7	0.96875	85	64	G	8	9	9	9	1.142857143	1.285714286	1.285714286	1.285714286
19	57649182	57649518	12	28	1	337	50	G	7	8	8	8	0.25	0.285714286	0.285714286	0.285714286
19	1664373	1664407	12	2.846154	1	35	77	C	5	5	5	5	1.756756662	1.756756662	1.756756662	1.756756662
19	39664684	39664725	12	3.357143	1	42	76	C	5	5	5	5	1.489361639	1.489361639	1.489361639	1.489361639
19	3528623	3530704	12	176.888885	0.830508	2082	59	G	10	43	51	92	0.056532665	0.243090458	0.288316589	0.520100514
19	32618531	32618630	12	8.461538	1	100	59	G	5	5	5	7	0.590909123	0.590909123	0.590909123	0.827272772
19	6636372	6636450	12	6.714286	0.96875	79	64	C	6	8	8	8	0.893616983	1.191489311	1.191489311	1.191489311
19	18058610	18058650	12	3.416667	0.5625	41	96	C	4	4	4	4	1.170731593	1.170731593	1.170731593	1.170731593
19	33555834	33555865	12	2.833333	0.710843	32	83	C	3	3	3	3	1.058823654	1.058823654	1.058823654	1.058823654
19	708843	708883	12	3.384615	0.724138	41	87	G	4	4	4	4	1.181818316	1.181818316	1.181818316	1.181818316
19	29881389	29881424	12	3	1	36	66	G	2	2	2	2	0.666666667	0.666666667	0.666666667	0.666666667
19	1664282	1664334	12	4.428571	1	53	64	C	4	4	4	4	0.903225894	0.903225894	0.903225894	0.903225894
19	2357001	2358010	12	83.75	0.960784	1010	51	C	11	24	31	55	0.131343284	0.286567164	0.370149254	0.656716418
19	43468545	43468593	12	4.166667	1	49	61	C	3	3	3	3	0.719999942	0.719999942	0.719999942	0.719999942
19	56808725	56808846	12	10.714286	1	122	54	C	2	3	5	5	0.186666662	0.279999993	0.466666654	0.466666654
19	10131008	10131060	12	4.5	1	53	62	G	3	3	3	3	0.666666667	0.666666667	0.666666667	0.666666667
19	15161278	15161336	12	4.916667	1	59	59	G	1	1	3	3	0.203389817	0.203389817	0.61016945	0.61016945
19	19196604	19196671	12	5.411765	0.971429	68	70	G	1	1	4	4	0.184782599	0.184782599	0.739130395	0.739130395
19	31579133	31579180	12	3.8	1	48	58	G	2	3	3	3	0.526315789	0.789473684	0.789473684	0.789473684
19	51684484	51684508	12	2.083333	1	25	76	G	1	1	1	1	0.480000077	0.480000077	0.480000077	0.480000077
19	5805003	5805047	12	3.692308	0.526882	45	93	C	3	3	3	3	0.812499932	0.812499932	0.812499932	0.812499932
19	9238010	9238077	12	5.769231	1	68	60	C	2	2	5	5	0.346666653	0.346666653	0.866666632	0.866666632
19	11097197	11097240	12	3.666667	0.244444	44	90	C	5	5	5	5	1.36363624	1.36363624	1.36363624	1.36363624
19	13928879	13928909	12	2.666667	0.573034	31	89	C	2	2	2	2	0.749999906	0.749999906	0.749999906	0.749999906
19	17514186	17514219	12	2.833333	0.52381	34	84	C	2	2	2	2	0.705882436	0.705882436	0.705882436	0.705882436
19	30302590	30302648	12	4.75	0.4375	59	96	C	7	7	7	7	1.473684211	1.473684211	1.473684211	1.473684211
19	32307692	32307764	12	6.076923	1	73	56	C	2	2	2	2	0.329113928	0.329113928	0.329113928	0.329113928
19	34362655	34362794	12	11	0.964286	140	56	C	5	8	8	11	0.454545455	0.727272727	0.727272727	1
19	1936473	1936599	12	10.294118	0.882353	127	51	G	0	0	1	3	0	0	0.097142854	0.291428561
19	4184820	4184925	12	8.529411	1	106	49	G	1	2	4	4	0.11724139	0.23448278	0.468965559	0.468965559
19	6349351	6349541	12	16.071428	1	191	50	G	3	4	4	7	0.186666673	0.248888898	0.248888898	0.435555571
19	39289434	39289464	12	2.583333	1	31	77	G	2	2	2	2	0.774193648	0.774193648	0.774193648	0.774193648
19	42937421	42937460	12	3.416667	0.740741	40	54	G	2	2	2	2	0.585365797	0.585365797	0.585365797	0.585365797
19	48305482	48305953	12	38.809525	0.415385	472	65	G	46	57	58	58	1.185276037	1.468711611	1.494478482	1.494478482
19	390942	390968	12	2.25	0.555556	27	99	C	2	2	2	2	0.888888889	0.888888889	0.888888889	0.888888889
19	409212	409241	12	2.5	0.474747	30	99	C	2	2	2	2	0.8	0.8	0.8	0.8
19	2157667	2157742	12	6.538462	1	76	60	C	6	6	6	6	0.917646994	0.917646994	0.917646994	0.917646994
19	6589969	6590007	12	3.071429	0.933333	39	60	C	2	2	2	2	0.6511627	0.6511627	0.6511627	0.6511627
19	14359508	14359542	12	3	1	35	65	C	2	2	2	2	0.666666667	0.666666667	0.666666667	0.666666667
19	16765845	16765884	12	3.307692	1	40	52	C	2	2	2	2	0.604651219	0.604651219	0.604651219	0.604651219
19	17740646	17740841	12	16.411764	1	196	46	C	0	0	0	4	0	0	0	0.243727609
19	18719893	18719940	12	4	1	48	62	C	0	1	1	1	0	0.25	0.25	0.25
19	31694651	31694752	12	8.823529	1	102	47	C	0	0	1	2	0	0	0.113333339	0.226666677
19	41114416	41114449	12	2.833333	0.380952	34	84	C	2	2	2	2	0.705882436	0.705882436	0.705882436	0.705882436
19	45567723	45567769	12	3.916667	0.439024	47	82	C	4	4	4	4	1.021276509	1.021276509	1.021276509	1.021276509
19	46795137	46795417	12	23.411764	1	281	49	C	0	0	1	3	0	0	0.042713569	0.128140707
19	48216627	48216656	12	2.5	0.833333	30	72	C	1	1	1	1	0.4	0.4	0.4	0.4
19	51129650	51129736	12	7.416667	0.309091	87	55	C	0	0	0	1	0	0	0	0.134831455
19	51473246	51473295	12	4.166667	1	50	58	C	0	1	1	1	0	0.239999981	0.239999981	0.239999981
19	57478745	57478924	12	14.714286	0.927273	180	55	C	0	0	0	3	0	0	0	0.203883491
19	58859033	58859093	12	5.083333	0.45679	61	81	C	0	2	2	2	0	0.393442649	0.393442649	0.393442649
20	61328137	61328278	12	11.923077	1	142	74	G	21	21	21	21	1.761290311	1.761290311	1.761290311	1.761290311
20	61386406	61387290	12	75.150002	1	885	59	C	50	76	88	92	0.665335977	1.011310685	1.170991319	1.224218198
20	55338748	55338798	12	4.230769	1	51	74	G	8	8	8	8	1.890909194	1.890909194	1.890909194	1.890909194
20	50784007	50784112	12	8.25	1	106	63	C	13	13	13	13	1.575757576	1.575757576	1.575757576	1.575757576
20	24774919	24774957	12	3.333333	0.873418	39	79	C	5	5	5	5	1.50000015	1.50000015	1.50000015	1.50000015
20	8301466	8301504	12	3.25	1	39	66	G	4	4	4	4	1.230769231	1.230769231	1.230769231	1.230769231
20	61026578	61027364	12	65.23333	0.966102	787	59	G	32	58	69	71	0.49054678	0.889116039	1.057741495	1.088400669
20	16013366	16013480	12	9.470589	1	115	53	G	3	3	6	6	0.316770161	0.316770161	0.633540322	0.633540322
20	57095195	57095395	12	16.318182	1	201	55	G	8	14	16	18	0.490250691	0.857938709	0.980501382	1.103064055
20	59438921	59438979	12	4.769231	0.894737	59	57	G	3	3	3	3	0.629032228	0.629032228	0.629032228	0.629032228
20	49677621	49677755	12	11.384615	1	135	57	C	3	7	8	9	0.263513522	0.614864886	0.702702726	0.790540567
20	34240735	34240766	12	2.666667	0.333333	32	93	G	2	2	2	2	0.749999906	0.749999906	0.749999906	0.749999906
20	49404307	49404347	12	3.384615	1	41	63	G	3	3	3	3	0.886363737	0.886363737	0.886363737	0.886363737
20	52328662	52328757	12	7.647059	1	96	60	C	6	9	9	9	0.784615367	1.17692305	1.17692305	1.17692305
20	6587890	6587927	12	3.166667	1	38	63	G	2	2	2	2	0.631578881	0.631578881	0.631578881	0.631578881
20	30181354	30181382	12	2.416667	0.546667	29	75	G	2	2	2	2	0.827586093	0.827586093	0.827586093	0.827586093
20	39493313	39493337	12	2.083333	1	25	48	G	1	1	1	1	0.480000077	0.480000077	0.480000077	0.480000077
20	55514207	55514251	12	3.769231	1	45	64	G	4	4	4	4	1.061224425	1.061224425	1.061224425	1.061224425
20	57319016	57319099	12	7.230769	0.965517	84	58	G	1	4	5	5	0.138297877	0.553191507	0.691489384	0.691489384
20	62284965	62285000	12	3	1	36	61	G	1	1	1	1	0.333333333	0.333333333	0.333333333	0.333333333
20	62371577	62371606	12	2.5	0.520833	30	96	G	2	2	2	2	0.8	0.8	0.8	0.8
20	44856091	44856136	12	3.692308	0.477273	46	88	C	1	3	3	3	0.270833311	0.812499932	0.812499932	0.812499932
20	56660092	56660117	12	2.166667	0.369863	26	73	C	1	1	1	1	0.461538391	0.461538391	0.461538391	0.461538391
20	56950061	56950296	12	19.238094	0.931035	236	58	C	6	10	13	17	0.311881208	0.519802014	0.675742618	0.883663423
20	58402050	58402074	12	2.083333	1	25	68	C	1	1	1	1	0.480000077	0.480000077	0.480000077	0.480000077
20	6588078	6588169	12	7.666667	1	92	48	G	0	0	0	1	0	0	0	0.130434777
20	24264918	24264974	12	4.75	0.966667	57	60	G	0	2	2	2	0	0.421052632	0.421052632	0.421052632
20	25964862	25964906	12	3.833333	0.527778	45	72	G	0	2	2	2	0	0.521739176	0.521739176	0.521739176
20	30578883	30578922	12	3.538461	0.733333	40	75	G	1	1	1	1	0.282608739	0.282608739	0.282608739	0.282608739
20	34080136	34080161	12	2.166667	1	26	69	G	1	1	1	1	0.461538391	0.461538391	0.461538391	0.461538391
20	35645331	35645402	12	6.461538	1	72	62	G	1	1	2	2	0.154761916	0.154761916	0.309523832	0.309523832
20	47257560	47257611	12	4.416667	0.959184	52	49	G	0	1	1	1	0	0.226415077	0.226415077	0.226415077
20	48549076	48549190	12	9.466666	0.954545	115	44	G	0	0	0	2	0	0	0	0.211267621
20	49035125	49035167	12	3.461539	0.92	43	50	G	0	1	1	1	0	0.288888844	0.288888844	0.288888844
20	50027078	50027164	12	7.533333	1	87	50	G	1	1	3	3	0.132743369	0.132743369	0.398230106	0.398230106
20	57465341	57465386	12	3.769231	0.348837	46	86	G	0	1	1	1	0	0.265306106	0.265306106	0.265306106
20	62843508	62843618	12	9.230769	0.609756	111	82	G	11	11	11	11	1.191666696	1.191666696	1.191666696	1.191666696
20	1809488	1809642	12	13	1	155	56	C	4	9	11	11	0.307692308	0.692307692	0.846153846	0.846153846
20	5260140	5260186	12	3.642857	0.927273	47	55	C	1	2	2	2	0.274509815	0.549019629	0.549019629	0.549019629
20	31527414	31527452	12	3.153846	1	39	56	C	1	1	1	1	0.317073186	0.317073186	0.317073186	0.317073186
20	44803475	44803518	12	3.666667	0.473684	44	95	C	4	4	4	4	1.090908992	1.090908992	1.090908992	1.090908992
20	46738698	46738739	12	3.357143	1	42	66	C	3	3	3	3	0.893616983	0.893616983	0.893616983	0.893616983
20	50117162	50117389	12	18.761906	0.971014	228	69	C	15	16	20	22	0.799492333	0.852791822	1.065989777	1.172588755
20	51306525	51306884	12	30.190475	1	360	44	C	1	1	1	2	0.03312303	0.03312303	0.03312303	0.066246059
20	54387193	54387273	12	6.4375	1	81	53	C	0	0	1	2	0	0	0.155339806	0.310679612
20	61798770	61798930	12	13.75	0.75	161	72	C	0	7	9	10	0	0.509090909	0.654545455	0.727272727
21	40738733	40738890	12	13.5	1	158	64	C	20	20	20	20	1.481481481	1.481481481	1.481481481	1.481481481
21	18445660	18445718	12	5.083333	1	59	66	G	5	5	5	5	0.983606622	0.983606622	0.983606622	0.983606622
21	33237264	33237299	12	3.083333	1	36	69	C	4	4	4	4	1.297297438	1.297297438	1.297297438	1.297297438
21	45196324	45196360	12	3.083333	0.515152	37	99	G	3	3	3	3	0.972973078	0.972973078	0.972973078	0.972973078
21	46975050	46975250	12	18.166666	0.521739	201	92	G	8	19	19	19	0.440366989	1.045871598	1.045871598	1.045871598
21	30230864	30230934	12	6.083333	0.935484	71	62	G	3	4	5	5	0.493150712	0.657534283	0.821917853	0.821917853
21	43099722	43099755	12	2.833333	0.848485	34	66	G	3	3	3	3	1.058823654	1.058823654	1.058823654	1.058823654
21	33133439	33133529	12	7.1875	1	91	54	C	3	6	6	6	0.417391304	0.834782609	0.834782609	0.834782609
21	28946399	28946704	12	26.75	0.857143	306	42	G	0	0	0	2	0	0	0	0.074766355
21	45786126	45786206	12	6.571429	0.787879	81	66	G	1	5	5	5	0.152173903	0.760869516	0.760869516	0.760869516
21	45854111	45854330	12	17.777779	0.565217	220	69	G	0	4	8	12	0	0.224999985	0.449999969	0.674999954
21	9549113	9549178	12	5.666667	0.314286	66	70	C	3	5	5	5	0.529411734	0.882352889	0.882352889	0.882352889
21	15358972	15359034	12	5.5	0.15493	63	71	C	0	1	2	2	0	0.181818182	0.363636364	0.363636364
21	38995902	38995949	12	4	1	48	56	C	0	1	1	1	0	0.25	0.25	0.25
21	43113967	43114645	12	56.650002	0.957447	679	47	C	0	0	0	1	0	0	0	0.01765225
21	45220126	45220203	12	6.052631	0.057143	78	70	C	0	0	0	2	0	0	0	0.330434814
21	46352037	46352070	12	2.833333	0.706667	34	75	C	2	2	2	2	0.705882436	0.705882436	0.705882436	0.705882436
21	46575480	46575539	12	5.083333	1	60	55	C	0	1	3	3	0	0.196721324	0.590163973	0.590163973
22	43583136	43583406	12	22.476191	0.681818	271	88	C	46	46	46	46	2.046610122	2.046610122	2.046610122	2.046610122
22	37956359	37956388	12	2.5	0.569892	30	93	G	9	9	9	9	3.6	3.6	3.6	3.6
22	48644717	48644830	12	9.5	1	114	58	C	7	7	7	7	0.736842105	0.736842105	0.736842105	0.736842105
22	26674718	26674994	12	23.888889	1	277	41	G	4	4	4	4	0.16744186	0.16744186	0.16744186	0.16744186
22	24181925	24181967	12	3.461539	1	43	65	C	3	3	3	3	0.866666532	0.866666532	0.866666532	0.866666532
22	44452802	44452920	12	9.923077	0.653333	119	75	G	2	2	2	2	0.201550386	0.201550386	0.201550386	0.201550386
22	25368605	25368645	12	3.307692	1	41	60	C	2	2	2	2	0.604651219	0.604651219	0.604651219	0.604651219
22	25883237	25883954	12	59.454544	0.962264	718	53	G	8	16	19	23	0.134556578	0.269113156	0.319571873	0.386850162
22	18268368	18268396	12	2.5	0.585366	29	82	C	2	2	2	2	0.8	0.8	0.8	0.8
22	21369840	21369868	12	2.5	0.512195	29	82	C	2	2	2	2	0.8	0.8	0.8	0.8
22	31562547	31562651	12	8.769231	1	105	50	C	2	2	2	2	0.228070169	0.228070169	0.228070169	0.228070169
22	45098051	45098085	12	2.916667	0.333333	35	93	C	2	2	2	2	0.685714207	0.685714207	0.685714207	0.685714207
22	47343576	47343620	12	3.642857	0.935484	45	62	C	3	3	3	3	0.823529444	0.823529444	0.823529444	0.823529444
22	49560695	49560803	12	8.846154	0.756757	109	74	C	13	13	13	13	1.469565192	1.469565192	1.469565192	1.469565192
22	22647260	22647294	12	2.916667	0.390244	35	82	G	0	1	1	1	0	0.342857104	0.342857104	0.342857104
22	23921772	23921811	12	3.230769	1	40	72	G	3	13	25	36	0.928571495	4.023809811	7.738095791	11.14285794
22	24552065	24552105	12	3.416667	0.448276	41	87	G	0	3	3	3	0	0.878048695	0.878048695	0.878048695
22	27383659	27383736	12	6.176471	0.785714	78	56	G	0	0	1	1	0	0	0.161904751	0.161904751
22	30151320	30151373	12	4.5	1	54	64	G	1	2	3	3	0.222222222	0.444444444	0.666666667	0.666666667
22	34173621	34173696	12	6.066667	0.971014	76	69	G	4	5	5	5	0.659340623	0.824175779	0.824175779	0.824175779
22	35245020	35245045	12	2.166667	1	26	65	G	41	69	88	88	18.92307401	31.84614895	40.61537837	40.61537837
22	35989139	35989201	12	5.307693	0.969697	63	66	G	1	5	7	34	0.188405773	0.942028863	1.318840408	6.405796266
22	37268558	37269477	12	76.944443	0.961538	920	52	G	5	5	5	5	0.064981951	0.064981951	0.064981951	0.064981951
22	38100465	38100495	12	2.583333	1	31	77	G	2	2	2	2	0.774193648	0.774193648	0.774193648	0.774193648
22	40018602	40018632	12	2.583333	0.860465	31	86	G	0	0	1	1	0	0	0.387096824	0.387096824
22	42318718	42318801	12	5.913043	0.901639	84	61	G	2	3	3	3	0.338235321	0.507352982	0.507352982	0.507352982
22	42736838	42736882	12	3.75	1	45	66	G	0	0	0	1	0	0	0	0.266666667
22	42804965	42805051	12	7.307693	0.880597	87	67	G	3	3	3	3	0.410526277	0.410526277	0.410526277	0.410526277
22	45342458	45342531	12	5.933333	0.925926	74	54	G	0	1	1	2	0	0.168539335	0.168539335	0.337078671
22	23892625	23892805	12	15.533334	0.955556	181	45	C	0	0	0	2	0	0	0	0.128755359
22	23892925	23892988	12	5.384615	1	64	46	C	0	0	0	1	0	0	0	0.185714299
22	23893040	23893110	12	5.923077	1	71	49	C	0	0	0	1	0	0	0	0.168831167
22	23893378	23895171	12	154.149994	0.955556	1794	45	C	1	4	11	44	0.006487188	0.025948752	0.071359069	0.285436274
22	26804650	26804828	12	15.266666	1	179	49	C	5	5	5	8	0.327510931	0.327510931	0.327510931	0.52401749
22	27059857	27059883	12	2.25	0.506849	27	73	C	1	1	1	1	0.444444444	0.444444444	0.444444444	0.444444444
22	35918906	35918994	12	7.642857	0.929825	89	57	C	0	0	2	2	0	0	0.261682248	0.261682248
22	42867510	42867750	12	19.944445	1	241	55	C	5	8	8	14	0.250696372	0.401114195	0.401114195	0.701949841
22	44375919	44375986	12	5.666667	0.925926	68	54	C	1	1	1	2	0.176470578	0.176470578	0.176470578	0.352941156
22	44856370	44856458	12	7.846154	1	89	56	C	2	4	4	5	0.254901956	0.509803912	0.509803912	0.637254889
22	47630775	47630808	12	2.833333	1	34	55	C	1	1	1	1	0.352941218	0.352941218	0.352941218	0.352941218
22	48880659	48880741	12	6.388889	1	83	61	C	3	5	5	5	0.469565209	0.782608682	0.782608682	0.782608682
22	49490907	49490947	12	3.416667	0.927273	41	55	C	1	2	2	2	0.292682898	0.585365797	0.585365797	0.585365797
22	50718877	50718909	12	2.75	0.333333	33	90	C	2	2	2	2	0.727272727	0.727272727	0.727272727	0.727272727
X	112542949	112543309	12	31	0.944444	361	72	C	46	49	49	49	1.483870968	1.580645161	1.580645161	1.580645161
X	30319366	30319478	12	9.5	1	113	65	G	15	17	17	17	1.578947368	1.789473684	1.789473684	1.789473684
X	20013787	20013920	12	11.25	1	134	64	G	12	15	15	15	1.066666667	1.333333333	1.333333333	1.333333333
X	122935350	122935603	12	21.428572	1	254	61	G	19	24	24	25	0.886666643	1.11999997	1.11999997	1.166666636
X	15721955	15721987	12	2.833333	1	33	84	G	5	5	5	5	1.76470609	1.76470609	1.76470609	1.76470609
X	8089877	8089920	12	3.615385	1	44	81	C	6	6	6	6	1.659574292	1.659574292	1.659574292	1.659574292
X	33802711	33802917	12	15.863636	1	207	44	C	5	5	8	8	0.315186254	0.315186254	0.504298006	0.504298006
X	44329360	44329443	12	7	1	84	64	G	9	9	9	9	1.285714286	1.285714286	1.285714286	1.285714286
X	53077548	53077582	12	2.916667	0.770833	35	96	C	5	5	5	5	1.714285518	1.714285518	1.714285518	1.714285518
X	3557147	3557353	12	17.3125	0.967213	207	61	G	6	13	15	18	0.346570397	0.750902527	0.866425993	1.039711191
X	13440757	13440803	12	3.923077	0.938462	47	65	G	4	4	4	4	1.019607823	1.019607823	1.019607823	1.019607823
X	122318636	122318660	12	2.083333	0.68	25	100	G	3	3	3	3	1.44000023	1.44000023	1.44000023	1.44000023
X	137423066	137423109	12	3.666667	1	44	65	G	3	3	3	3	0.818181744	0.818181744	0.818181744	0.818181744
X	139915526	139915602	12	6.384615	1	77	58	G	3	3	3	3	0.469879546	0.469879546	0.469879546	0.469879546
X	9932255	9932393	12	11.6875	1	139	56	C	4	6	6	6	0.342245989	0.513368984	0.513368984	0.513368984
X	39002933	39003055	12	9.571428	0.932203	123	59	C	4	5	8	8	0.417910473	0.522388091	0.835820945	0.835820945
X	150822125	150822454	12	27.470589	1	330	40	C	3	3	3	3	0.109207706	0.109207706	0.109207706	0.109207706
X	118649529	118649572	12	3.666667	1	44	63	G	2	2	2	2	0.545454496	0.545454496	0.545454496	0.545454496
X	151307118	151307153	12	3	1	36	66	G	3	3	3	3	1	1	1	1
X	40416406	40416714	12	25.299999	1	309	39	C	2	3	3	3	0.079051387	0.11857708	0.11857708	0.11857708
X	48369581	48369671	12	7.571429	0.962963	91	54	C	4	4	4	6	0.528301857	0.528301857	0.528301857	0.792452785
X	19364325	19364350	12	2.166667	1	26	69	G	2	2	2	2	0.923076781	0.923076781	0.923076781	0.923076781
X	67537313	67537355	12	3.666667	1	43	62	G	2	2	2	2	0.545454496	0.545454496	0.545454496	0.545454496
X	100281018	100281068	12	4.25	1	51	60	G	3	3	3	3	0.705882353	0.705882353	0.705882353	0.705882353
X	136512621	136512653	12	2.75	0.866667	33	90	G	3	3	3	3	1.090909091	1.090909091	1.090909091	1.090909091
X	70090	70117	12	2.333333	1	28	67	C	2	2	2	2	0.85714298	0.85714298	0.85714298	0.85714298
X	9754393	9754426	12	2.916667	0.414141	34	99	C	3	3	3	3	1.028571311	1.028571311	1.028571311	1.028571311
X	10083969	10084168	12	17.333334	0.768116	200	69	C	11	17	19	20	0.63461536	0.980769193	1.096153804	1.153846109
X	15540323	15540366	12	3.615385	1	44	61	C	2	2	2	2	0.553191431	0.553191431	0.553191431	0.553191431
X	57148270	57148296	12	2.25	0.692308	27	91	C	2	2	2	2	0.888888889	0.888888889	0.888888889	0.888888889
X	71526285	71526315	12	2.583333	0.311828	31	93	C	2	2	2	2	0.774193648	0.774193648	0.774193648	0.774193648
X	147696086	147696118	12	2.75	1	33	66	C	2	2	2	2	0.727272727	0.727272727	0.727272727	0.727272727
X	2403751	2403982	12	19.611111	1	232	50	G	4	10	12	14	0.203966007	0.509915017	0.61189802	0.713881024
X	2459844	2459900	12	5	1	57	42	G	0	2	2	2	0	0.4	0.4	0.4
X	2691413	2691912	12	42	0.961538	500	52	G	0	0	3	5	0	0	0.071428571	0.119047619
X	5826028	5826238	12	17.450001	0.859649	211	57	G	2	4	6	10	0.114613174	0.229226348	0.343839522	0.57306587
X	10916246	10916294	12	4.076923	1	49	55	G	4	4	4	4	0.981132094	0.981132094	0.981132094	0.981132094
X	15452582	15452618	12	3.083333	1	37	59	G	1	1	1	1	0.324324359	0.324324359	0.324324359	0.324324359
X	15965080	15965153	12	6.166667	1	74	48	G	0	3	3	3	0	0.48648646	0.48648646	0.48648646
X	47196680	47196714	12	2.916667	0.846154	35	65	G	0	1	1	1	0	0.342857104	0.342857104	0.342857104
X	50213211	50213433	12	18.615385	0.264706	223	68	G	0	0	0	9	0	0	0	0.483471064
X	52263620	52263679	12	5	0.901639	60	61	G	1	1	1	1	0.2	0.2	0.2	0.2
X	96531266	96531307	12	3.5	0.787879	42	66	G	4	4	4	4	1.142857143	1.142857143	1.142857143	1.142857143
X	100546477	100546514	12	3.166667	0.555556	38	81	G	1	1	1	1	0.31578944	0.31578944	0.31578944	0.31578944
X	109493130	109493178	12	4	0.924528	49	53	G	1	1	1	1	0.25	0.25	0.25	0.25
X	152041041	152041334	12	24.15	1	294	57	G	4	19	21	23	0.16563147	0.786749482	0.869565217	0.952380952
X	1472453	1472515	12	5.2	0.259259	63	54	C	0	0	0	1	0	0	0	0.192307692
X	2619171	2619222	12	4.333333	0.896552	52	58	C	0	2	2	2	0	0.461538497	0.461538497	0.461538497
X	3720195	3720485	12	24.25	0.522388	291	67	C	2	18	18	21	0.082474227	0.742268041	0.742268041	0.865979381
X	5726928	5726966	12	3.25	0.939394	39	66	C	2	2	2	2	0.615384615	0.615384615	0.615384615	0.615384615
X	8001907	8001989	12	6.785714	0.851852	83	54	C	0	0	0	1	0	0	0	0.147368427
X	34577626	34577670	12	3.846154	1	45	64	C	1	2	2	2	0.25999999	0.519999979	0.519999979	0.519999979
X	38017816	38017848	12	2.75	0.714286	33	63	C	1	1	1	1	0.363636364	0.363636364	0.363636364	0.363636364
X	69309375	69309445	12	5.8125	0.962963	71	54	C	0	1	1	1	0	0.172043011	0.172043011	0.172043011
X	107981174	107981225	12	4.333333	1	52	57	C	2	2	2	2	0.461538497	0.461538497	0.461538497	0.461538497
X	112197633	112197891	12	20.5	0.948718	259	39	C	0	3	3	3	0	0.146341463	0.146341463	0.146341463
X	148620863	148620902	12	3.230769	0.733333	40	75	C	0	1	1	1	0	0.309523832	0.309523832	0.309523832
Y	18890659	18890693	12	2.846154	1	35	68	G	4	4	4	4	1.405405329	1.405405329	1.405405329	1.405405329
Y	24812460	24812499	12	3.333333	1	40	62	C	2	2	2	2	0.60000006	0.60000006	0.60000006	0.60000006
Y	28286889	28286928	12	3.333333	1	40	62	C	2	2	2	2	0.60000006	0.60000006	0.60000006	0.60000006
Y	19450142	19450167	12	2.166667	1	26	65	G	1	1	1	1	0.461538391	0.461538391	0.461538391	0.461538391
Y	20090	20117	12	2.333333	1	28	67	C	2	2	2	2	0.85714298	0.85714298	0.85714298	0.85714298
Y	16326451	16326489	12	3.153846	1	39	64	C	2	2	2	2	0.634146372	0.634146372	0.634146372	0.634146372
Y	21710342	21710388	12	3.923077	0.936508	47	63	C	1	3	3	3	0.254901956	0.764705867	0.764705867	0.764705867
Y	2353751	2353982	12	19.611111	1	232	50	G	4	10	12	14	0.203966007	0.509915017	0.61189802	0.713881024
Y	2409844	2409900	12	5	1	57	42	G	0	2	2	2	0	0.4	0.4	0.4
Y	2641413	2641912	12	42	0.961538	500	52	G	0	0	3	5	0	0	0.071428571	0.119047619
Y	17071080	17071401	12	26.928572	0.953488	322	43	G	3	3	3	6	0.111405833	0.111405833	0.111405833	0.222811666
Y	18871772	18871829	12	4.714286	1	58	55	G	0	1	2	2	0	0.212121199	0.424242399	0.424242399
Y	19878174	19878212	12	3.153846	1	39	41	G	1	1	1	1	0.317073186	0.317073186	0.317073186	0.317073186
Y	25858419	25858461	12	3.4	1	43	41	G	1	1	1	1	0.294117647	0.294117647	0.294117647	0.294117647
Y	1422453	1422515	12	5.2	0.259259	63	54	C	0	0	0	1	0	0	0	0.192307692
Y	2569171	2569222	12	4.333333	0.896552	52	58	C	0	2	2	2	0	0.461538497	0.461538497	0.461538497
Y	14232666	14232773	12	9.2	1	108	54	C	3	4	7	7	0.326086957	0.434782609	0.760869565	0.760869565
Y	14981902	14981935	12	2.916667	0.939394	34	66	C	1	1	1	1	0.342857104	0.342857104	0.342857104	0.342857104
Y	20301555	20301595	12	3.357143	1	41	46	C	1	1	1	1	0.297872328	0.297872328	0.297872328	0.297872328
Y	25719185	25719240	12	4.692307	1	56	58	C	1	2	2	2	0.213114786	0.426229571	0.426229571	0.426229571
1	244354245	244354278	13	2.571429	0.833333	34	96	G	6	6	6	6	2.333332944	2.333332944	2.333332944	2.333332944
1	39769837	39769867	13	2.384615	1	31	80	C	4	4	4	4	1.677419625	1.677419625	1.677419625	1.677419625
1	43638235	43638313	13	6.538462	0.907692	79	65	G	7	8	8	8	1.07058816	1.223529325	1.223529325	1.223529325
1	156616990	156617018	13	2.307692	1	29	72	G	3	3	3	3	1.300000173	1.300000173	1.300000173	1.300000173
1	205171193	205171282	13	7.214286	1	90	65	G	12	12	12	12	1.663366271	1.663366271	1.663366271	1.663366271
1	225464793	225464839	13	3.4	0.948718	47	78	G	5	5	5	5	1.470588235	1.470588235	1.470588235	1.470588235
1	2256542	2256638	13	7.375	1	97	55	C	5	6	6	6	0.677966102	0.813559322	0.813559322	0.813559322
1	27929655	27929680	13	2	0.846154	26	91	C	3	3	3	3	1.5	1.5	1.5	1.5
1	150459373	150459397	13	1.923077	0.833333	25	96	C	3	3	3	3	1.559999938	1.559999938	1.559999938	1.559999938
1	1447860	1447900	13	3.133333	0.458333	41	96	G	4	4	4	4	1.27659588	1.27659588	1.27659588	1.27659588
1	94586431	94586475	13	3.538461	0.946667	45	75	C	5	5	5	5	1.413043693	1.413043693	1.413043693	1.413043693
1	7289479	7289725	13	18.346153	0.940298	247	67	G	5	14	17	18	0.2725367	0.763102761	0.926624781	0.981132121
1	1476023	1476062	13	2.933333	0.948052	40	77	C	3	3	3	3	1.022727389	1.022727389	1.022727389	1.022727389
1	6155920	6155997	13	6.333333	0.941176	78	68	C	5	7	7	7	0.789473726	1.105263216	1.105263216	1.105263216
1	15262161	15262201	13	3.214286	1	41	65	C	3	3	3	3	0.93333325	0.93333325	0.93333325	0.93333325
1	185623516	185623582	13	5	1	67	47	C	1	1	1	1	0.2	0.2	0.2	0.2
1	229071969	229071994	13	2	0.558824	26	68	C	1	1	1	1	0.5	0.5	0.5	0.5
1	995009	995063	13	4.307693	0.39759	55	83	G	0	0	2	2	0	0	0.46428564	0.46428564
1	9780724	9780748	13	1.923077	1	25	80	G	1	1	1	1	0.519999979	0.519999979	0.519999979	0.519999979
1	10719447	10719481	13	2.692308	0.780822	35	73	G	1	1	1	1	0.371428529	0.371428529	0.371428529	0.371428529
1	11714877	11714910	13	2.692308	0.474747	34	99	G	2	2	2	2	0.742857058	0.742857058	0.742857058	0.742857058
1	15311742	15311801	13	4.615385	0.623188	60	69	G	0	0	2	2	0	0	0.433333297	0.433333297
1	23006159	23006197	13	3	0.558824	39	68	G	2	2	2	2	0.666666667	0.666666667	0.666666667	0.666666667
1	34462356	34462403	13	3.714286	0.928571	48	56	G	0	0	1	1	0	0	0.269230749	0.269230749
1	36592517	36592566	13	3.928571	0.939394	50	66	G	3	3	3	3	0.763636447	0.763636447	0.763636447	0.763636447
1	110859854	110859883	13	2.307692	0.534884	30	86	G	2	2	2	2	0.866666782	0.866666782	0.866666782	0.866666782
1	164423199	164423226	13	2.153846	1	28	53	G	1	1	1	1	0.464285747	0.464285747	0.464285747	0.464285747
1	182298700	182298730	13	2.384615	0.684211	31	57	G	1	1	1	1	0.419354906	0.419354906	0.419354906	0.419354906
1	211752318	211752356	13	3	0.52381	39	84	G	2	2	2	2	0.666666667	0.666666667	0.666666667	0.666666667
1	228115613	228115704	13	6.777778	0.940298	92	67	G	9	9	9	9	1.327868809	1.327868809	1.327868809	1.327868809
1	228255393	228260103	13	357.133331	0.84	4711	50	G	11	26	69	95	0.030800822	0.072801942	0.193205153	0.266007095
1	1182254	1182282	13	2.307692	0.6	29	85	C	1	1	1	1	0.433333391	0.433333391	0.433333391	0.433333391
1	1822050	1822099	13	3.866667	0.578947	50	76	C	4	4	4	4	1.034482669	1.034482669	1.034482669	1.034482669
1	4503370	4503618	13	19.1875	0.754386	249	57	C	0	0	1	4	0	0	0.052117264	0.208469055
1	11754923	11754962	13	3.230769	0.774194	40	62	C	1	1	1	1	0.309523832	0.309523832	0.309523832	0.309523832
1	14747373	14747421	13	3.714286	1	49	69	C	0	0	1	1	0	0	0.269230749	0.269230749
1	24014641	24014701	13	4.666667	0.907692	61	65	C	3	4	4	4	0.642857097	0.857142796	0.857142796	0.857142796
1	24479880	24479944	13	4.875	0.914286	65	70	C	2	5	5	5	0.41025641	1.025641026	1.025641026	1.025641026
1	30833388	30833412	13	1.923077	0.2	25	80	C	1	1	1	1	0.519999979	0.519999979	0.519999979	0.519999979
1	43397921	43397952	13	2.615385	0.61039	32	77	C	2	2	2	2	0.76470577	0.76470577	0.76470577	0.76470577
1	71758837	71758892	13	4.538462	1	56	51	C	1	1	1	1	0.220338961	0.220338961	0.220338961	0.220338961
1	100278839	100278867	13	2.307692	0.882353	29	51	C	1	1	1	1	0.433333391	0.433333391	0.433333391	0.433333391
1	111012707	111012781	13	6.307693	1	75	56	C	1	5	5	5	0.158536568	0.79268284	0.79268284	0.79268284
1	151369249	151369457	13	15.363636	0.95	209	40	C	0	0	0	1	0	0	0	0.065088759
1	203469594	203469649	13	4.285714	0.78125	56	64	C	0	0	1	1	0	0	0.233333349	0.233333349
1	230530846	230530922	13	5.35	0.941176	77	68	C	4	5	5	5	0.747663551	0.934579439	0.934579439	0.934579439
1	240172919	240172943	13	1.923077	0.647059	25	68	C	1	1	1	1	0.519999979	0.519999979	0.519999979	0.519999979
2	7268071	7268527	13	34.400002	1	457	72	C	78	78	78	78	2.267441729	2.267441729	2.267441729	2.267441729
2	3751910	3752333	13	33.727272	0.866667	424	75	G	52	56	56	56	1.541779009	1.660377394	1.660377394	1.660377394
2	73857095	73857130	13	2.769231	0.892473	36	93	C	6	6	6	6	2.166666486	2.166666486	2.166666486	2.166666486
2	171627337	171627384	13	3.533333	0.612903	48	93	C	6	6	6	6	1.698113368	1.698113368	1.698113368	1.698113368
2	242641686	242641715	13	2.307692	0.666667	30	96	G	4	4	4	4	1.733333564	1.733333564	1.733333564	1.733333564
2	38949173	38949197	13	1.923077	1	25	92	C	4	4	4	4	2.079999917	2.079999917	2.079999917	2.079999917
2	114382100	114382343	13	18.950001	0.925926	244	54	C	26	30	30	30	1.37203159	1.583113373	1.583113373	1.583113373
2	127033828	127034014	13	14.35	0.934426	187	61	G	15	19	19	19	1.045296167	1.324041812	1.324041812	1.324041812
2	179244042	179244108	13	5.153846	1	67	58	G	5	5	5	5	0.970149283	0.970149283	0.970149283	0.970149283
2	32239107	32239145	13	2.928571	1	39	66	G	3	3	3	3	1.024390394	1.024390394	1.024390394	1.024390394
2	132560834	132561073	13	18.200001	0.921569	240	51	G	16	20	21	23	0.879120831	1.098901039	1.15384609	1.263736194
2	64107276	64107327	13	3.75	1	52	73	C	5	5	5	5	1.333333333	1.333333333	1.333333333	1.333333333
2	92045122	92045399	13	21.277779	0.882353	278	51	C	18	22	24	27	0.845952954	1.033942499	1.127937272	1.268929431
2	208785749	208785783	13	2.769231	1	35	65	C	2	2	2	2	0.722222162	0.722222162	0.722222162	0.722222162
2	236601193	236601228	13	2.714286	0.774648	36	71	C	3	3	3	3	1.105263042	1.105263042	1.105263042	1.105263042
2	241828109	241828142	13	2.615385	0.694444	34	72	C	3	3	3	3	1.147058655	1.147058655	1.147058655	1.147058655
2	71927794	71927834	13	3.285714	0.904762	41	84	G	3	3	3	3	0.913043558	0.913043558	0.913043558	0.913043558
2	119491909	119491937	13	2.307692	1	29	62	G	1	1	1	1	0.433333391	0.433333391	0.433333391	0.433333391
2	207270872	207270900	13	2.307692	1	29	79	G	2	2	2	2	0.866666782	0.866666782	0.866666782	0.866666782
2	56658401	56658436	13	2.714286	1	36	69	C	1	1	1	1	0.368421014	0.368421014	0.368421014	0.368421014
2	1591017	1591076	13	4.615385	0.577465	60	71	G	1	2	3	3	0.216666649	0.433333297	0.649999946	0.649999946
2	9033183	9033258	13	6	0.871795	76	78	G	6	6	6	6	1	1	1	1
2	51078371	51078396	13	2	1	26	69	G	1	1	1	1	0.5	0.5	0.5	0.5
2	61625716	61625767	13	3.866667	1	52	57	G	2	3	3	3	0.517241335	0.775862002	0.775862002	0.775862002
2	132182675	132182812	13	10.615385	0.494505	138	91	G	18	18	18	18	1.695652112	1.695652112	1.695652112	1.695652112
2	228281309	228281344	13	2.769231	0.84127	36	63	G	2	2	2	2	0.722222162	0.722222162	0.722222162	0.722222162
2	240838306	240838924	13	49	0.966102	619	59	G	0	2	4	31	0	0.040816327	0.081632653	0.632653061
2	241363742	241363770	13	2.307692	0.653333	29	75	G	2	2	2	2	0.866666782	0.866666782	0.866666782	0.866666782
2	241390393	241390426	13	2.615385	0.757576	34	66	G	1	1	1	1	0.382352885	0.382352885	0.382352885	0.382352885
2	241759457	241759514	13	4.375	0.4	58	90	G	5	5	5	5	1.142857143	1.142857143	1.142857143	1.142857143
2	10006	10174	13	12.722222	1	169	62	C	2	10	12	12	0.157205243	0.786026215	0.943231458	0.943231458
2	3494079	3494144	13	5.133333	0.493333	66	75	C	4	4	4	4	0.77922083	0.77922083	0.77922083	0.77922083
2	3836369	3836426	13	4.615385	0.966102	58	59	C	4	4	4	4	0.866666594	0.866666594	0.866666594	0.866666594
2	9906875	9906907	13	2.538461	0.84	33	75	C	2	2	2	2	0.787878955	0.787878955	0.787878955	0.787878955
2	21592868	21592940	13	5.222222	1	73	54	C	1	3	3	3	0.19148937	0.57446811	0.57446811	0.57446811
2	85637513	85637547	13	2.692308	0.789474	35	76	C	2	2	2	2	0.742857058	0.742857058	0.742857058	0.742857058
2	113315302	113315326	13	1.923077	1	25	80	C	1	1	1	1	0.519999979	0.519999979	0.519999979	0.519999979
2	113454911	113454946	13	2.846154	1	36	61	C	2	2	2	2	0.702702665	0.702702665	0.702702665	0.702702665
2	132570301	132570489	13	14.333333	0.818182	189	55	C	18	21	21	21	1.255813983	1.465116313	1.465116313	1.465116313
2	135735614	135735639	13	2	1	26	61	C	1	1	1	1	0.5	0.5	0.5	0.5
2	147144637	147144664	13	2.153846	0.666667	28	60	C	1	1	1	1	0.464285747	0.464285747	0.464285747	0.464285747
2	241507782	241507820	13	3.076923	0.393939	39	99	C	3	3	3	3	0.975000024	0.975000024	0.975000024	0.975000024
3	115182628	115182700	13	5.6	0.976471	73	85	G	13	13	13	13	2.321428571	2.321428571	2.321428571	2.321428571
3	197407849	197407958	13	8.615385	0.887324	110	71	G	11	13	13	13	1.276785657	1.508928504	1.508928504	1.508928504
3	93762379	93762502	13	9.166667	1	124	75	C	18	18	18	18	1.963636292	1.963636292	1.963636292	1.963636292
3	176470361	176470407	13	3.846154	1	47	76	G	5	5	5	5	1.299999948	1.299999948	1.299999948	1.299999948
3	17914354	17914378	13	1.923077	1	25	60	G	1	1	1	1	0.519999979	0.519999979	0.519999979	0.519999979
3	131678965	131678991	13	2.076923	1	27	70	G	1	1	1	1	0.481481499	0.481481499	0.481481499	0.481481499
3	165192105	165192133	13	2.230769	0.672131	29	61	G	1	1	1	1	0.448275908	0.448275908	0.448275908	0.448275908
3	183794506	183794530	13	1.923077	0.5	25	64	G	1	1	1	1	0.519999979	0.519999979	0.519999979	0.519999979
3	184016855	184016880	13	2	0.452381	26	84	G	1	1	1	1	0.5	0.5	0.5	0.5
3	25721191	25721257	13	4.9375	0.969697	67	66	G	0	0	2	2	0	0	0.405063291	0.405063291
3	58477566	58477591	13	2	0.452381	26	84	G	1	1	1	1	0.5	0.5	0.5	0.5
3	81360378	81360496	13	8.888889	0.843137	119	51	G	0	1	2	2	0	0.112499999	0.224999997	0.224999997
3	119764912	119764956	13	3.428571	1	45	68	G	3	3	3	3	0.875000109	0.875000109	0.875000109	0.875000109
3	128220073	128220098	13	2	0.508197	26	61	G	1	1	1	1	0.5	0.5	0.5	0.5
3	129088759	129089791	13	78.151512	0.914894	1033	47	G	0	0	0	3	0	0	0	0.038386973
3	134275293	134275330	13	3	1	38	60	G	1	2	2	2	0.333333333	0.666666667	0.666666667	0.666666667
3	140104670	140104699	13	2.307692	0.657895	30	76	G	2	2	2	2	0.866666782	0.866666782	0.866666782	0.866666782
3	155925000	155925034	13	2.692308	1	35	60	G	1	1	1	1	0.371428529	0.371428529	0.371428529	0.371428529
3	14852108	14852172	13	5	0.505376	65	93	C	4	5	5	5	0.8	1	1	1
3	46015544	46015568	13	1.923077	1	25	68	C	1	1	1	1	0.519999979	0.519999979	0.519999979	0.519999979
3	48471442	48471490	13	3.642857	0.544304	49	79	C	2	2	2	2	0.549019629	0.549019629	0.549019629	0.549019629
3	54000243	54000267	13	1.923077	0.5	25	64	C	1	1	1	1	0.519999979	0.519999979	0.519999979	0.519999979
3	70261019	70261044	13	2	1	26	53	C	1	1	1	1	0.5	0.5	0.5	0.5
3	71451091	71451120	13	2.384615	1	30	60	C	1	1	1	1	0.419354906	0.419354906	0.419354906	0.419354906
3	111839874	111839929	13	4.357143	0.925926	56	27	C	0	0	1	1	0	0	0.229508189	0.229508189
3	112707040	112707071	13	2.461539	0.815385	32	65	C	2	2	2	2	0.812499822	0.812499822	0.812499822	0.812499822
3	113177008	113177082	13	5.769231	0.823529	75	68	C	8	8	8	8	1.386666611	1.386666611	1.386666611	1.386666611
3	134491333	134491366	13	2.615385	1	34	67	C	1	1	1	1	0.382352885	0.382352885	0.382352885	0.382352885
3	180209231	180209273	13	3.2	1	43	48	C	0	0	1	1	0	0	0.3125	0.3125
3	188878386	188878410	13	1.923077	1	25	64	C	1	1	1	1	0.519999979	0.519999979	0.519999979	0.519999979
3	194773841	194773872	13	2.461539	0.915493	32	71	C	2	2	2	2	0.812499822	0.812499822	0.812499822	0.812499822
4	38840718	38840781	13	4.625	0.971014	64	69	G	9	9	9	9	1.945945946	1.945945946	1.945945946	1.945945946
4	75576413	75576544	13	10.263158	0.971429	132	70	G	14	14	15	15	1.36410255	1.36410255	1.461538447	1.461538447
4	168003892	168003944	13	4.230769	1	53	62	G	4	4	4	4	0.945454597	0.945454597	0.945454597	0.945454597
4	160701283	160701323	13	3.307692	1	41	68	C	4	4	4	4	1.209302438	1.209302438	1.209302438	1.209302438
4	125412280	125412304	13	1.923077	1	25	84	G	3	3	3	3	1.559999938	1.559999938	1.559999938	1.559999938
4	26386388	26386634	13	18.941177	0.942029	247	69	C	17	24	25	25	0.897515503	1.26708071	1.31987574	1.31987574
4	84500011	84500049	13	3.076923	1	39	58	C	2	2	2	2	0.650000016	0.650000016	0.650000016	0.650000016
4	1773886	1773910	13	1.923077	0.4	25	80	G	1	1	1	1	0.519999979	0.519999979	0.519999979	0.519999979
4	38665416	38665458	13	3.285714	0.586207	43	87	G	4	4	4	4	1.21739141	1.21739141	1.21739141	1.21739141
4	2334980	2335021	13	3.307692	0.893333	42	75	C	3	3	3	3	0.906976829	0.906976829	0.906976829	0.906976829
4	42268253	42268317	13	4.875	1	65	67	C	3	5	5	5	0.615384615	1.025641026	1.025641026	1.025641026
4	176914288	176914312	13	1.923077	1	25	68	C	1	1	1	1	0.519999979	0.519999979	0.519999979	0.519999979
4	8712263	8712318	13	4.307693	0.914286	56	70	G	5	5	5	5	1.160714099	1.160714099	1.160714099	1.160714099
4	157403154	157403185	13	2.461539	0.625	32	80	G	1	1	1	1	0.406249911	0.406249911	0.406249911	0.406249911
4	159241563	159241590	13	2.153846	0.791045	28	67	G	1	1	1	1	0.464285747	0.464285747	0.464285747	0.464285747
4	186392511	186392535	13	1.923077	0.8	25	80	G	1	1	1	1	0.519999979	0.519999979	0.519999979	0.519999979
4	190686281	190686329	13	3.714286	0.478261	49	69	G	5	5	5	5	1.346153743	1.346153743	1.346153743	1.346153743
4	1106982	1107006	13	1.923077	0.904762	25	84	C	1	1	1	1	0.519999979	0.519999979	0.519999979	0.519999979
4	3376958	3377504	13	43.53846	0.762712	547	59	C	0	0	1	19	0	0	0.022968199	0.436395775
4	11114286	11114313	13	2.153846	1	28	57	C	1	1	1	1	0.464285747	0.464285747	0.464285747	0.464285747
4	16674555	16674652	13	7.6875	0.955556	98	45	C	0	0	0	1	0	0	0	0.130081301
4	75266635	75266700	13	5.230769	1	66	53	C	1	2	2	2	0.191176479	0.382352958	0.382352958	0.382352958
4	153565063	153565125	13	4.764706	0.967742	63	62	C	1	3	3	3	0.209876538	0.629629614	0.629629614	0.629629614
4	184826350	184826387	13	2.928571	0.209302	38	86	C	3	3	3	3	1.024390394	1.024390394	1.024390394	1.024390394
5	39610631	39611093	13	36.222221	0.933333	463	60	C	47	56	56	56	1.297546056	1.546012322	1.546012322	1.546012322
5	137130664	137130696	13	2.615385	0.75	33	96	G	5	5	5	5	1.911764425	1.911764425	1.911764425	1.911764425
5	164265760	164265810	13	3.647059	0.971014	51	69	C	6	6	6	6	1.645161211	1.645161211	1.645161211	1.645161211
5	166390918	166390942	13	1.923077	0.84	25	100	G	4	4	4	4	2.079999917	2.079999917	2.079999917	2.079999917
5	95677019	95677059	13	3.133333	1	41	75	C	5	5	5	5	1.595744851	1.595744851	1.595744851	1.595744851
5	135172649	135172673	13	1.923077	1	25	92	C	4	4	4	4	2.079999917	2.079999917	2.079999917	2.079999917
5	1667393	1667464	13	5.31579	0.974026	72	77	C	9	9	9	9	1.693069139	1.693069139	1.693069139	1.693069139
5	8785113	8785153	13	3.307692	1	41	60	C	3	3	3	3	0.906976829	0.906976829	0.906976829	0.906976829
5	124187159	124187197	13	3	1	39	69	C	3	3	3	3	1	1	1	1
5	44547470	44547503	13	2.642857	1	34	67	C	2	2	2	2	0.756756798	0.756756798	0.756756798	0.756756798
5	68743123	68743294	13	13.333333	1	172	40	G	1	1	1	2	0.075000002	0.075000002	0.075000002	0.150000004
5	75380514	75380538	13	1.923077	0.666667	25	96	G	1	1	1	1	0.519999979	0.519999979	0.519999979	0.519999979
5	92967492	92967533	13	3.066667	1	42	73	G	4	4	4	4	1.304347684	1.304347684	1.304347684	1.304347684
5	150356555	150356586	13	2.615385	1	32	62	G	1	1	1	1	0.382352885	0.382352885	0.382352885	0.382352885
5	142637785	142637815	13	2.461539	1	31	77	C	1	1	1	1	0.406249911	0.406249911	0.406249911	0.406249911
5	170030092	170030117	13	2	0.333333	26	69	C	1	1	1	1	0.5	0.5	0.5	0.5
5	31378582	31378612	13	2.384615	1	31	64	G	1	1	1	1	0.419354906	0.419354906	0.419354906	0.419354906
5	106654581	106654639	13	4.733333	1	59	61	G	1	1	1	1	0.211267621	0.211267621	0.211267621	0.211267621
5	159931266	159932219	13	75.1875	0.923077	954	52	G	0	4	6	33	0	0.053200333	0.079800499	0.438902743
5	179734146	179734172	13	2.076923	0.82716	27	81	G	1	1	1	1	0.481481499	0.481481499	0.481481499	0.481481499
5	1166063	1166151	13	7	1	89	57	C	0	2	4	5	0	0.285714286	0.571428571	0.714285714
5	31686176	31686202	13	2.076923	1	27	55	C	1	1	1	1	0.481481499	0.481481499	0.481481499	0.481481499
5	33298110	33298218	13	8.384615	0.184211	109	76	C	0	0	5	5	0	0	0.596330303	0.596330303
5	66621873	66624794	13	200.810806	0.583333	2922	24	C	0	1	40	91	0	0.004979812	0.199192468	0.453162864
5	117617669	117617719	13	3.647059	0.969231	51	65	C	0	2	2	2	0	0.54838707	0.54838707	0.54838707
5	154220763	154220787	13	1.923077	0.764706	25	68	C	1	1	1	1	0.519999979	0.519999979	0.519999979	0.519999979
5	159823141	159823174	13	2.615385	1	34	67	C	2	2	2	2	0.76470577	0.76470577	0.76470577	0.76470577
5	170288799	170288837	13	3	0.471264	39	87	C	0	1	1	1	0	0.333333333	0.333333333	0.333333333
5	171275101	171275130	13	2.307692	0.806452	30	62	C	1	1	1	1	0.433333391	0.433333391	0.433333391	0.433333391
5	177543178	177543210	13	2.538461	0.44	33	75	C	1	1	1	1	0.393939478	0.393939478	0.393939478	0.393939478
5	178561721	178562189	13	37.125	0.473684	469	76	C	1	28	35	37	0.026936027	0.754208754	0.942760943	0.996632997
6	160145910	160145981	13	5.5625	1	72	58	G	7	7	7	7	1.258426966	1.258426966	1.258426966	1.258426966
6	32119726	32119756	13	2.384615	0.757576	31	99	G	4	4	4	4	1.677419625	1.677419625	1.677419625	1.677419625
6	154839902	154839943	13	3.0625	0.951219	42	82	C	5	5	5	5	1.632653061	1.632653061	1.632653061	1.632653061
6	2468508	2468532	13	1.923077	1	25	68	G	2	2	2	2	1.039999958	1.039999958	1.039999958	1.039999958
6	17206755	17206792	13	2.866667	0.946667	38	75	G	4	4	4	4	1.395348675	1.395348675	1.395348675	1.395348675
6	28512325	28512393	13	5.384615	0.971014	69	69	G	4	6	6	6	0.742857196	1.114285794	1.114285794	1.114285794
6	81037591	81037644	13	4.133333	1	54	59	C	5	5	5	5	1.209677517	1.209677517	1.209677517	1.209677517
6	7079366	7079390	13	1.923077	0.894737	25	76	G	1	1	1	1	0.519999979	0.519999979	0.519999979	0.519999979
6	27062201	27062248	13	3.785714	1	48	58	G	1	2	2	2	0.264150963	0.528301927	0.528301927	0.528301927
6	30654985	30655019	13	2.846154	1	35	71	G	2	2	2	2	0.702702665	0.702702665	0.702702665	0.702702665
6	91006364	91006392	13	2.307692	0.92	29	75	G	2	2	2	2	0.866666782	0.866666782	0.866666782	0.866666782
6	130340441	130340465	13	1.923077	0.44	25	100	G	1	1	1	1	0.519999979	0.519999979	0.519999979	0.519999979
6	134000763	134000812	13	4	0.933333	50	60	G	1	2	2	2	0.25	0.5	0.5	0.5
6	148601165	148601215	13	3.866667	1	51	58	C	3	4	4	4	0.775862002	1.034482669	1.034482669	1.034482669
6	17987894	17987940	13	3.4375	0.414141	47	99	G	0	0	1	1	0	0	0.290909091	0.290909091
6	32212206	32212237	13	2.461539	0.34375	32	64	G	1	1	1	1	0.406249911	0.406249911	0.406249911	0.406249911
6	37356410	37356438	13	2.230769	0.823529	29	68	G	1	1	1	1	0.448275908	0.448275908	0.448275908	0.448275908
6	41125699	41125725	13	2.076923	1	27	51	G	1	1	1	1	0.481481499	0.481481499	0.481481499	0.481481499
6	42463333	42463394	13	5.142857	1	62	25	G	0	0	1	1	0	0	0.19444445	0.19444445
6	43853765	43853794	13	2.307692	0.898305	30	59	G	2	2	2	2	0.866666782	0.866666782	0.866666782	0.866666782
6	48874055	48874116	13	5	0.515152	62	33	G	0	1	2	2	0	0.2	0.4	0.4
6	70506812	70506837	13	2	1	26	69	G	1	1	1	1	0.5	0.5	0.5	0.5
6	162364646	162365178	13	40.75	0.206897	533	58	G	0	0	2	9	0	0	0.049079755	0.220858896
6	163148310	163148358	13	3.928571	0.688312	49	77	G	0	1	1	1	0	0.254545482	0.254545482	0.254545482
6	168765068	168765358	13	22.470589	0.614035	291	57	G	3	7	15	20	0.133507849	0.311518314	0.667539244	0.890052326
6	727486	727515	13	2.307692	1	30	60	C	1	1	1	1	0.433333391	0.433333391	0.433333391	0.433333391
6	17281645	17281698	13	4.357143	0.419355	54	93	C	0	2	2	2	0	0.459016378	0.459016378	0.459016378
6	17454222	17454266	13	3.461539	0.828571	45	70	C	0	0	1	1	0	0	0.288888844	0.288888844
6	21293650	21293674	13	1.923077	1	25	64	C	1	1	1	1	0.519999979	0.519999979	0.519999979	0.519999979
6	22906604	22906735	13	9.619047	1	132	50	C	0	0	0	1	0	0	0	0.103960403
6	24646503	24646545	13	3.307692	0.643836	43	73	C	1	2	2	2	0.30232561	0.604651219	0.604651219	0.604651219
6	33139450	33139480	13	2.384615	0.910448	31	67	C	2	2	2	2	0.838709813	0.838709813	0.838709813	0.838709813
6	38923487	38923521	13	2.769231	1	35	51	C	1	1	1	1	0.361111081	0.361111081	0.361111081	0.361111081
6	42833204	42833244	13	3.230769	0.575	41	80	C	3	3	3	3	0.928571495	0.928571495	0.928571495	0.928571495
6	83278372	83278420	13	3.769231	0.393939	49	66	C	0	0	1	1	0	0	0.265306106	0.265306106
6	97368650	97368700	13	3.866667	0.884615	51	52	C	1	1	1	1	0.258620667	0.258620667	0.258620667	0.258620667
6	141205089	141205153	13	4.9375	0.962963	65	54	C	0	1	1	1	0	0.202531646	0.202531646	0.202531646
6	143548499	143548526	13	2.153846	0.481481	28	81	C	1	1	1	1	0.464285747	0.464285747	0.464285747	0.464285747
6	168135774	168136415	13	49.533333	0.522388	642	67	C	0	2	2	14	0	0.040376851	0.040376851	0.282637956
6	170208083	170208137	13	3.941176	0.555556	55	63	C	0	0	1	1	0	0	0.253731374	0.253731374
7	68631074	68631294	13	17.388889	1	221	74	G	34	34	34	34	1.955271553	1.955271553	1.955271553	1.955271553
7	27153477	27153519	13	3.285714	1	43	79	C	6	6	6	6	1.826087115	1.826087115	1.826087115	1.826087115
7	101252761	101252799	13	3.076923	1	39	66	C	5	5	5	5	1.625000041	1.625000041	1.625000041	1.625000041
7	9429438	9429481	13	3.266667	1	44	72	G	5	5	5	5	1.530612089	1.530612089	1.530612089	1.530612089
7	98853108	98853139	13	2.615385	1	32	68	G	2	2	2	2	0.76470577	0.76470577	0.76470577	0.76470577
7	76976234	76976276	13	3.384615	0.948718	43	78	C	4	4	4	4	1.181818316	1.181818316	1.181818316	1.181818316
7	143579712	143579757	13	3.571429	0.622222	46	90	C	5	5	5	5	1.399999832	1.399999832	1.399999832	1.399999832
7	414085	414131	13	3.846154	1	47	63	G	4	4	4	4	1.039999958	1.039999958	1.039999958	1.039999958
7	155176740	155176768	13	2.230769	0.476923	29	65	G	1	1	1	1	0.448275908	0.448275908	0.448275908	0.448275908
7	392544	392574	13	2.384615	0.421053	31	76	C	2	2	2	2	0.838709813	0.838709813	0.838709813	0.838709813
7	1516924	1516948	13	1.923077	1	25	72	C	1	1	1	1	0.519999979	0.519999979	0.519999979	0.519999979
7	5213279	5213307	13	2.230769	0.617647	29	68	C	1	1	1	1	0.448275908	0.448275908	0.448275908	0.448275908
7	485997	486030	13	2.615385	1	34	61	G	1	1	1	1	0.382352885	0.382352885	0.382352885	0.382352885
7	944908	944953	13	3.5	0.493333	46	75	G	0	0	1	1	0	0	0.285714286	0.285714286
7	1570243	1570297	13	4.266667	0.5	55	92	G	5	5	5	5	1.171874908	1.171874908	1.171874908	1.171874908
7	64030880	64030919	13	2.933333	0.948052	40	77	G	3	3	3	3	1.022727389	1.022727389	1.022727389	1.022727389
7	77278321	77278359	13	2.866667	1	39	58	G	0	1	1	1	0	0.348837169	0.348837169	0.348837169
7	100806153	100806177	13	1.923077	0.4	25	80	G	1	1	1	1	0.519999979	0.519999979	0.519999979	0.519999979
7	100806631	100806657	13	2.076923	0.521739	27	92	G	1	1	1	1	0.481481499	0.481481499	0.481481499	0.481481499
7	124514896	124514932	13	3	1	37	54	G	1	1	1	1	0.333333333	0.333333333	0.333333333	0.333333333
7	155202843	155202870	13	2.153846	0.630435	28	92	G	1	1	1	1	0.464285747	0.464285747	0.464285747	0.464285747
7	506018	506537	13	40.8125	1	520	59	C	24	30	40	46	0.58805513	0.735068913	0.980091884	1.127105666
7	1646718	1646861	13	11.352942	1	144	53	C	0	0	0	2	0	0	0	0.17616579
7	4187590	4187623	13	2.615385	0.641026	34	78	C	2	2	2	2	0.76470577	0.76470577	0.76470577	0.76470577
7	5434278	5434312	13	2.714286	0.6	35	85	C	2	2	2	2	0.736842028	0.736842028	0.736842028	0.736842028
7	36339375	36339399	13	1.923077	0.818182	25	88	C	1	1	1	1	0.519999979	0.519999979	0.519999979	0.519999979
7	100244957	100244992	13	2.714286	0.807229	36	83	C	3	3	3	3	1.105263042	1.105263042	1.105263042	1.105263042
7	150497816	150497840	13	1.923077	0.818182	25	88	C	1	1	1	1	0.519999979	0.519999979	0.519999979	0.519999979
7	155139255	155139378	13	8.68	0.345455	124	55	C	0	0	0	1	0	0	0	0.115207373
7	155139766	155139984	13	15.434783	0.191489	219	47	C	0	0	0	1	0	0	0	0.064788731
7	156573516	156573551	13	2.769231	1	36	66	C	1	1	1	1	0.361111081	0.361111081	0.361111081	0.361111081
7	158164863	158165332	13	33.863636	0.217391	470	69	C	1	24	39	39	0.029530202	0.70872484	1.151677865	1.151677865
8	6747398	6747449	13	4.153846	0.974684	52	79	C	8	8	8	8	1.925925997	1.925925997	1.925925997	1.925925997
8	144271091	144271162	13	5.210526	0.896104	72	77	C	10	10	10	10	1.919192036	1.919192036	1.919192036	1.919192036
8	116780396	116781043	13	48.84	1	648	50	C	65	69	69	69	1.330876331	1.412776413	1.412776413	1.412776413
8	22735724	22735762	13	3.153846	1	39	74	G	4	4	4	4	1.268292745	1.268292745	1.268292745	1.268292745
8	24232538	24232563	13	2	1	26	84	G	3	3	3	3	1.5	1.5	1.5	1.5
8	118708741	118708766	13	2	1	26	69	G	3	3	3	3	1.5	1.5	1.5	1.5
8	143592456	143592496	13	3.214286	0.428571	41	91	G	3	3	3	3	0.93333325	0.93333325	0.93333325	0.93333325
8	1247157	1247182	13	2	0.394737	26	76	G	1	1	1	1	0.5	0.5	0.5	0.5
8	8253927	8254047	13	9.235294	1	121	68	G	4	7	9	9	0.433121025	0.757961793	0.974522305	0.974522305
8	170440	170577	13	10.533334	1	138	53	C	18	18	18	18	1.708860651	1.708860651	1.708860651	1.708860651
8	1106561	1106742	13	14	0.44	182	75	C	14	15	17	17	1	1.071428571	1.214285714	1.214285714
8	2444410	2444490	13	6.5	1	81	51	C	2	3	3	3	0.307692308	0.461538462	0.461538462	0.461538462
8	67416357	67416381	13	1.923077	1	25	64	C	1	1	1	1	0.519999979	0.519999979	0.519999979	0.519999979
8	223794	223850	13	4.235294	0.972222	57	72	G	5	5	5	5	1.180555588	1.180555588	1.180555588	1.180555588
8	992670	993434	13	59.809525	0.967742	765	62	G	42	48	51	63	0.702229285	0.802547755	0.852706989	1.053343928
8	1922232	1922280	13	3.666667	0.654321	49	81	G	0	2	2	2	0	0.545454496	0.545454496	0.545454496
8	19808314	19808467	13	11.866667	1	154	48	G	1	1	1	4	0.084269661	0.084269661	0.084269661	0.337078642
8	22611460	22611490	13	2.384615	0.820895	31	67	G	2	2	2	2	0.838709813	0.838709813	0.838709813	0.838709813
8	135256195	135256245	13	4	0.964912	51	57	G	4	4	4	4	1	1	1	1
8	141931328	141931367	13	2.933333	1	40	50	G	1	1	1	1	0.34090913	0.34090913	0.34090913	0.34090913
8	142871866	142872292	13	33.222221	0.415385	427	65	G	0	1	3	18	0	0.030100336	0.090301007	0.54180604
8	143103897	143104039	13	10.714286	0.428571	143	63	G	0	0	0	1	0	0	0	0.093333331
8	143884677	143886374	13	126.08696	0.471698	1698	53	G	2	5	29	90	0.015862069	0.039655171	0.229999994	0.713793084
8	145924649	145924699	13	3.8	0.590361	51	83	G	5	5	5	5	1.315789474	1.315789474	1.315789474	1.315789474
8	840553	840581	13	2.307692	1	29	68	C	1	1	1	1	0.433333391	0.433333391	0.433333391	0.433333391
8	10623493	10623562	13	5.384615	0.466667	70	75	C	2	3	4	4	0.371428598	0.557142897	0.742857196	0.742857196
8	15957874	15957927	13	4.266667	0.767442	54	43	C	0	0	1	1	0	0	0.234374982	0.234374982
8	21296809	21296837	13	2.307692	0.375	29	64	C	1	1	1	1	0.433333391	0.433333391	0.433333391	0.433333391
8	27882476	27882501	13	2	0.794118	26	68	C	1	1	1	1	0.5	0.5	0.5	0.5
8	93524476	93524502	13	2.076923	0.548387	27	62	C	1	1	1	1	0.481481499	0.481481499	0.481481499	0.481481499
8	97506345	97506379	13	2.642857	0.291139	35	79	C	1	1	1	1	0.378378399	0.378378399	0.378378399	0.378378399
9	138088012	138088678	13	53.200001	1	667	54	C	84	92	92	92	1.578947339	1.729323276	1.729323276	1.729323276
9	35781393	35781417	13	1.923077	1	25	88	G	3	3	3	3	1.559999938	1.559999938	1.559999938	1.559999938
9	39209578	39209617	13	3.153846	1	40	62	C	3	3	3	3	0.951219559	0.951219559	0.951219559	0.951219559
9	40552942	40552980	13	3.076923	1	39	64	C	3	3	3	3	0.975000024	0.975000024	0.975000024	0.975000024
9	125628636	125628670	13	2.642857	1	35	80	C	4	4	4	4	1.513513595	1.513513595	1.513513595	1.513513595
9	6397515	6397560	13	3.615385	1	46	60	G	4	4	4	4	1.106382861	1.106382861	1.106382861	1.106382861
9	71610088	71610137	13	3.733333	1	50	56	G	3	3	3	3	0.8035715	0.8035715	0.8035715	0.8035715
9	132222575	132222734	13	11.909091	0.913043	160	69	C	9	13	14	15	0.755725185	1.091603045	1.17557251	1.259541975
9	100837647	100837789	13	10.952381	0.966102	143	59	G	11	13	13	13	1.004347822	1.186956517	1.186956517	1.186956517
9	127255263	127255299	13	3	0.406593	37	91	G	3	3	3	3	1	1	1	1
9	133353053	133353091	13	3	0.452055	39	73	G	3	3	3	3	1	1	1	1
9	139564906	139564930	13	1.923077	1	25	68	G	1	1	1	1	0.519999979	0.519999979	0.519999979	0.519999979
9	27827129	27827158	13	2.384615	1	30	63	C	1	1	1	1	0.419354906	0.419354906	0.419354906	0.419354906
9	33381722	33381750	13	2.307692	0.756098	29	82	C	1	1	1	1	0.433333391	0.433333391	0.433333391	0.433333391
9	33447648	33447677	13	2.307692	0.445783	30	83	C	2	2	2	2	0.866666782	0.866666782	0.866666782	0.866666782
9	44880345	44880377	13	2.615385	0.62963	33	81	C	3	3	3	3	1.147058655	1.147058655	1.147058655	1.147058655
9	71916483	71916508	13	2	0.394737	26	76	C	1	1	1	1	0.5	0.5	0.5	0.5
9	139304927	139304968	13	3.230769	0.434783	42	92	C	3	3	3	3	0.928571495	0.928571495	0.928571495	0.928571495
9	36316130	36316179	13	3.933333	1	50	68	G	3	3	3	3	0.762711929	0.762711929	0.762711929	0.762711929
9	78092013	78092037	13	1.923077	1	25	48	G	1	1	1	1	0.519999979	0.519999979	0.519999979	0.519999979
9	86278037	86278113	13	5.9375	1	77	50	G	2	2	4	4	0.336842105	0.336842105	0.673684211	0.673684211
9	91673117	91675157	13	162.454544	0.827586	2041	58	G	0	0	0	1	0	0	0	0.006155568
9	125117335	125117370	13	2.769231	0.681159	36	69	G	0	1	1	1	0	0.361111081	0.361111081	0.361111081
9	128189416	128189473	13	4.333333	0.47619	58	84	G	1	4	4	4	0.230769249	0.923076994	0.923076994	0.923076994
9	130633085	130633126	13	3.230769	0.787879	42	66	G	4	4	4	4	1.238095327	1.238095327	1.238095327	1.238095327
9	131047490	131047603	13	8.75	1	114	46	G	2	2	2	2	0.228571429	0.228571429	0.228571429	0.228571429
9	131963410	131963434	13	1.923077	0.578947	25	76	G	1	1	1	1	0.519999979	0.519999979	0.519999979	0.519999979
9	132101883	132102026	13	11	0.925926	144	54	G	0	1	1	3	0	0.090909091	0.090909091	0.272727273
9	136868074	136868123	13	3.846154	0.351351	50	74	G	0	0	1	1	0	0	0.25999999	0.25999999
9	140052710	140052795	13	6.923077	0.714286	86	63	G	0	0	2	2	0	0	0.288888886	0.288888886
9	6925406	6925449	13	3.2	1	44	56	C	1	2	2	2	0.3125	0.625	0.625	0.625
9	33221267	33221301	13	2.692308	0.5	35	68	C	2	2	2	2	0.742857058	0.742857058	0.742857058	0.742857058
9	71003029	71003062	13	2.692308	1	34	67	C	1	1	1	1	0.371428529	0.371428529	0.371428529	0.371428529
9	79009500	79009541	13	3.230769	0.3	42	80	C	0	1	1	1	0	0.309523832	0.309523832	0.309523832
9	97961594	97961624	13	2.384615	0.567568	31	74	C	1	1	1	1	0.419354906	0.419354906	0.419354906	0.419354906
9	101522668	101522711	13	3.384615	0.843137	44	51	C	0	0	1	1	0	0	0.295454579	0.295454579
9	104000445	104000585	13	10.647058	0.666667	141	24	C	0	0	0	1	0	0	0	0.093922659
9	133774115	133774533	13	30.115385	0.8	419	70	C	25	34	42	42	0.830140475	1.128991046	1.394635998	1.394635998
9	135883331	135883389	13	4.294117	1	59	62	C	0	3	3	3	0	0.698630242	0.698630242	0.698630242
9	136699355	136699383	13	2.307692	1	29	65	C	1	1	1	1	0.433333391	0.433333391	0.433333391	0.433333391
9	136783016	136783040	13	1.923077	0.52381	25	84	C	1	1	1	1	0.519999979	0.519999979	0.519999979	0.519999979
9	137099155	137099824	13	52.650002	0.731343	670	67	C	4	8	24	42	0.075973406	0.151946813	0.455840439	0.797720767
9	139440432	139440469	13	2.928571	0.354167	38	96	C	2	2	2	2	0.682926929	0.682926929	0.682926929	0.682926929
10	29148246	29148276	13	2.384615	0.933333	31	90	G	4	4	4	4	1.677419625	1.677419625	1.677419625	1.677419625
10	123807902	123807984	13	6.294117	0.967742	83	62	C	6	8	8	8	0.953271126	1.271028168	1.271028168	1.271028168
10	126138640	126138670	13	2.461539	0.797753	31	89	G	3	3	3	3	1.218749733	1.218749733	1.218749733	1.218749733
10	114711380	114711422	13	3.266667	0.4375	43	96	C	4	4	4	4	1.224489671	1.224489671	1.224489671	1.224489671
10	102253752	102253788	13	2.846154	1	37	56	G	3	3	3	3	1.054053997	1.054053997	1.054053997	1.054053997
10	26776506	26776535	13	2.384615	0.806452	30	62	G	1	1	1	1	0.419354906	0.419354906	0.419354906	0.419354906
10	28822575	28822603	13	2.230769	0.59596	29	99	G	2	2	2	2	0.896551817	0.896551817	0.896551817	0.896551817
10	31608075	31608113	13	2.866667	0.950617	39	81	G	4	4	4	4	1.395348675	1.395348675	1.395348675	1.395348675
10	32217005	32217029	13	1.923077	0.142857	25	84	G	1	1	1	1	0.519999979	0.519999979	0.519999979	0.519999979
10	122166717	122166746	13	2.307692	0.826087	30	69	G	1	1	1	1	0.433333391	0.433333391	0.433333391	0.433333391
10	103135015	103135049	13	2.769231	0.935484	35	62	C	1	1	1	1	0.361111081	0.361111081	0.361111081	0.361111081
10	6219858	6219915	13	4.266667	0.538462	58	65	G	0	0	2	2	0	0	0.468749963	0.468749963
10	7906905	7906929	13	1.923077	0.789474	25	76	G	1	1	1	1	0.519999979	0.519999979	0.519999979	0.519999979
10	12269275	12269305	13	2.461539	1	31	80	G	2	2	2	2	0.812499822	0.812499822	0.812499822	0.812499822
10	12833317	12833369	13	4.142857	0.488372	53	43	G	0	0	1	1	0	0	0.241379319	0.241379319
10	46103560	46103601	13	3.214286	1	42	69	G	4	4	4	4	1.244444334	1.244444334	1.244444334	1.244444334
10	83453426	83454093	13	50.76923	1	668	16	G	0	2	18	32	0	0.03939394	0.35454546	0.63030304
10	115086239	115086263	13	1.923077	1	25	48	G	1	1	1	1	0.519999979	0.519999979	0.519999979	0.519999979
10	121749781	121749809	13	2.307692	0.846154	29	78	G	1	1	1	1	0.433333391	0.433333391	0.433333391	0.433333391
10	126226658	126226801	13	10.733334	0.015873	144	63	G	0	0	2	5	0	0	0.186335392	0.46583848
10	1994549	1994665	13	9	0.733333	117	60	C	0	0	2	5	0	0	0.222222222	0.555555556
10	11386878	11386906	13	2.230769	0.5	29	68	C	1	1	1	1	0.448275908	0.448275908	0.448275908	0.448275908
10	24849283	24849328	13	3.615385	1	46	50	C	2	2	2	2	0.553191431	0.553191431	0.553191431	0.553191431
10	43872081	43872120	13	3.153846	0.473684	40	57	C	0	1	1	1	0	0.317073186	0.317073186	0.317073186
10	47050391	47050506	13	8.933333	0.482759	116	58	C	0	0	0	3	0	0	0	0.335820908
10	64447924	64447949	13	2	0.794118	26	68	C	1	1	1	1	0.5	0.5	0.5	0.5
10	87721962	87721986	13	1.923077	1	25	64	C	1	1	1	1	0.519999979	0.519999979	0.519999979	0.519999979
10	99474348	99474372	13	1.923077	0.5	25	64	C	1	1	1	1	0.519999979	0.519999979	0.519999979	0.519999979
10	104174581	104174613	13	2.538461	1	33	66	C	2	2	2	2	0.787878955	0.787878955	0.787878955	0.787878955
10	121659496	121659542	13	3.692308	0.815385	47	65	C	0	0	1	1	0	0	0.270833311	0.270833311
10	122577257	122577299	13	3	1	43	41	C	0	1	1	1	0	0.333333333	0.333333333	0.333333333
11	1357919	1358099	13	13.157895	0.692308	181	91	G	31	31	31	31	2.355999953	2.355999953	2.355999953	2.355999953
11	134281945	134282026	13	6.058824	0.701149	82	87	G	12	12	12	12	1.98058237	1.98058237	1.98058237	1.98058237
11	65168773	65168867	13	7.307693	0.815789	95	76	C	12	12	12	12	1.642105108	1.642105108	1.642105108	1.642105108
11	64367091	64367123	13	2.571429	1	33	84	C	5	5	5	5	1.94444412	1.94444412	1.94444412	1.94444412
11	66861863	66861924	13	4.705883	1	62	61	G	4	6	6	6	0.849999883	1.274999825	1.274999825	1.274999825
11	369318	369404	13	6.333333	0.685393	87	89	C	8	11	11	11	1.263157961	1.736842197	1.736842197	1.736842197
11	117354739	117354769	13	2.384615	0.655914	31	93	C	4	4	4	4	1.677419625	1.677419625	1.677419625	1.677419625
11	57241037	57241071	13	2.692308	1	35	65	G	3	3	3	3	1.114285587	1.114285587	1.114285587	1.114285587
11	71904398	71904471	13	5.692307	0.966102	74	59	G	5	5	5	5	0.878378485	0.878378485	0.878378485	0.878378485
11	115322863	115322892	13	2.307692	1	30	83	G	3	3	3	3	1.300000173	1.300000173	1.300000173	1.300000173
11	66042238	66042262	13	1.923077	0.789474	25	76	C	2	2	2	2	1.039999958	1.039999958	1.039999958	1.039999958
11	63581007	63581058	13	3.705882	0.510638	52	94	G	4	4	4	4	1.079365182	1.079365182	1.079365182	1.079365182
11	10315460	10315495	13	2.846154	0.431818	36	88	C	3	3	3	3	1.054053997	1.054053997	1.054053997	1.054053997
11	104629573	104629608	13	2.846154	0.852941	36	68	C	3	3	3	3	1.054053997	1.054053997	1.054053997	1.054053997
11	109010974	109011039	13	5.214286	1	66	59	C	2	4	4	4	0.383561623	0.767123246	0.767123246	0.767123246
11	1415084	1416242	13	87.875	0.451613	1159	62	G	0	0	85	85	0	0	0.967283073	0.967283073
11	2907194	2907231	13	3.076923	0.313131	38	99	G	1	1	1	1	0.325000008	0.325000008	0.325000008	0.325000008
11	22885158	22885202	13	3.428571	0.833333	45	72	G	0	0	1	1	0	0	0.291666703	0.291666703
11	24207008	24207313	13	23.5625	1	306	52	G	5	10	15	20	0.212201592	0.424403183	0.636604775	0.848806366
11	33721990	33722022	13	2.615385	0.357143	33	84	G	1	1	1	1	0.382352885	0.382352885	0.382352885	0.382352885
11	48107162	48107189	13	2.153846	0.514286	28	70	G	1	1	1	1	0.464285747	0.464285747	0.464285747	0.464285747
11	55930158	55930200	13	3.285714	0.59375	43	64	G	2	2	2	2	0.608695705	0.608695705	0.608695705	0.608695705
11	59454868	59454918	13	4.076923	1	51	52	G	0	0	1	1	0	0	0.245283023	0.245283023
11	63795896	63795922	13	2.076923	1	27	66	G	1	1	1	1	0.481481499	0.481481499	0.481481499	0.481481499
11	88303174	88303201	13	2.153846	1	28	50	G	1	1	1	1	0.464285747	0.464285747	0.464285747	0.464285747
11	113120144	113120177	13	2.615385	0.507246	34	69	G	2	2	2	2	0.76470577	0.76470577	0.76470577	0.76470577
11	6677632	6677683	13	3.933333	0.965517	52	58	C	1	3	3	3	0.25423731	0.762711929	0.762711929	0.762711929
11	46398590	46398615	13	2	0.605263	26	76	C	1	1	1	1	0.5	0.5	0.5	0.5
11	61643515	61643549	13	2.692308	0.69863	35	73	C	3	3	3	3	1.114285587	1.114285587	1.114285587	1.114285587
11	65639979	65640012	13	2.615385	0.189873	34	79	C	2	2	2	2	0.76470577	0.76470577	0.76470577	0.76470577
11	69212914	69213322	13	31.049999	0.555556	409	54	C	1	2	10	22	0.03220612	0.06441224	0.322061202	0.708534644
11	70013743	70013836	13	7.230769	0.264706	94	68	C	0	0	4	4	0	0	0.553191507	0.553191507
11	109293103	109293131	13	2.307692	0.565217	29	92	C	2	2	2	2	0.866666782	0.866666782	0.866666782	0.866666782
11	110307296	110307324	13	2.307692	0.863636	29	88	C	2	2	2	2	0.866666782	0.866666782	0.866666782	0.866666782
11	125368019	125368400	13	29.846153	0.235294	382	34	C	0	0	0	10	0	0	0	0.335051556
12	50992509	50992679	13	13.1875	1	171	78	C	27	27	27	27	2.047393365	2.047393365	2.047393365	2.047393365
12	71177635	71177668	13	2.571429	0.833333	34	96	G	6	6	6	6	2.333332944	2.333332944	2.333332944	2.333332944
12	109359732	109359774	13	3.214286	1	43	67	C	5	5	5	5	1.555555417	1.555555417	1.555555417	1.555555417
12	114450940	114450991	13	3.764706	1	52	76	G	6	6	6	6	1.59374995	1.59374995	1.59374995	1.59374995
12	126222771	126222813	13	3.461539	1	43	74	C	5	5	5	5	1.44444422	1.44444422	1.44444422	1.44444422
12	6949953	6949978	13	2	1	26	76	C	3	3	3	3	1.5	1.5	1.5	1.5
12	12298432	12298470	13	3	1	39	71	C	4	4	4	4	1.333333333	1.333333333	1.333333333	1.333333333
12	56136898	56136930	13	2.615385	0.5	33	96	C	3	3	3	3	1.147058655	1.147058655	1.147058655	1.147058655
12	116963190	116963235	13	3.642857	0.935484	46	62	C	5	5	5	5	1.372549073	1.372549073	1.372549073	1.372549073
12	113482591	113482619	13	2.307692	1	29	65	G	1	1	1	1	0.433333391	0.433333391	0.433333391	0.433333391
12	131214548	131214580	13	2.615385	1	33	60	G	2	2	2	2	0.76470577	0.76470577	0.76470577	0.76470577
12	111258440	111258498	13	4.5625	1	59	69	C	3	4	4	4	0.657534247	0.876712329	0.876712329	0.876712329
12	127990274	127990405	13	10.428572	1	132	54	C	1	2	3	5	0.095890406	0.191780811	0.287671217	0.479452029
12	2016796	2017034	13	18.235294	0.462687	239	67	G	0	0	2	10	0	0	0.10967742	0.5483871
12	2698725	2698760	13	2.714286	0.506494	36	77	G	2	2	2	2	0.736842028	0.736842028	0.736842028	0.736842028
12	6291257	6291283	13	2.076923	0.797101	27	69	G	1	1	1	1	0.481481499	0.481481499	0.481481499	0.481481499
12	16663197	16663252	13	4.538462	0.87234	56	47	G	0	0	1	1	0	0	0.220338961	0.220338961
12	49580256	49580302	13	3.615385	0.842105	47	76	G	0	2	2	2	0	0.553191431	0.553191431	0.553191431
12	50636584	50636633	13	3.846154	0.411765	50	68	G	5	5	5	5	1.299999948	1.299999948	1.299999948	1.299999948
12	53440960	53440995	13	3	0.393939	36	99	G	2	2	2	2	0.666666667	0.666666667	0.666666667	0.666666667
12	83248240	83248273	13	2.615385	0.944444	34	72	G	2	2	2	2	0.76470577	0.76470577	0.76470577	0.76470577
12	124787312	124787428	13	8.866667	0.459459	117	74	G	0	0	6	6	0	0	0.676691704	0.676691704
12	125052043	125052077	13	2.642857	0.295455	35	88	G	1	1	1	1	0.378378399	0.378378399	0.378378399	0.378378399
12	131323881	131323905	13	1.923077	0.478261	25	92	G	1	1	1	1	0.519999979	0.519999979	0.519999979	0.519999979
12	131766817	131766925	13	8.384615	0.333333	109	66	G	0	0	6	6	0	0	0.715596363	0.715596363
12	133195636	133195859	13	17.31579	0.542169	224	83	G	29	30	30	30	1.674771986	1.732522744	1.732522744	1.732522744
12	3263741	3263773	13	2.615385	1	33	60	C	1	1	1	1	0.382352885	0.382352885	0.382352885	0.382352885
12	13320572	13320597	13	2	0.508197	26	61	C	1	1	1	1	0.5	0.5	0.5	0.5
12	50303357	50303382	13	2	0.095238	26	84	C	1	1	1	1	0.5	0.5	0.5	0.5
12	52124629	52124658	13	2.307692	0.909091	30	66	C	2	2	2	2	0.866666782	0.866666782	0.866666782	0.866666782
12	54449001	54449030	13	2.384615	0.848101	30	79	C	2	2	2	2	0.838709813	0.838709813	0.838709813	0.838709813
12	117681401	117681442	13	3.307692	1	42	54	C	1	2	2	2	0.30232561	0.604651219	0.604651219	0.604651219
12	125254089	125254134	13	3.538461	0.714286	46	70	C	3	3	3	3	0.847826216	0.847826216	0.847826216	0.847826216
12	131578477	131578729	13	18.722221	0.462687	253	67	C	12	15	19	20	0.640949597	0.801186996	1.014836862	1.068249328
12	131707667	131707762	13	7.235294	0.723077	96	65	C	0	1	3	4	0	0.138211384	0.414634153	0.552845537
12	133463744	133463769	13	2	0.393939	26	99	C	1	1	1	1	0.5	0.5	0.5	0.5
13	98583891	98583922	13	2.538461	1	32	81	G	5	5	5	5	1.969697388	1.969697388	1.969697388	1.969697388
13	35459852	35459884	13	2.615385	1	33	66	G	3	3	3	3	1.147058655	1.147058655	1.147058655	1.147058655
13	31606138	31606162	13	1.923077	1	25	88	C	3	3	3	3	1.559999938	1.559999938	1.559999938	1.559999938
13	101266005	101266040	13	2.769231	1	36	66	C	3	3	3	3	1.083333243	1.083333243	1.083333243	1.083333243
13	59035928	59036012	13	6.642857	1	85	55	C	2	3	4	4	0.301075275	0.451612913	0.602150551	0.602150551
13	51548532	51548606	13	6.214286	0.966102	75	59	G	5	6	6	6	0.804597664	0.965517197	0.965517197	0.965517197
13	33161268	33161300	13	2.571429	0.354839	33	93	G	2	2	2	2	0.777777648	0.777777648	0.777777648	0.777777648
13	33164962	33165010	13	3.846154	0.517241	49	58	G	0	0	1	1	0	0	0.25999999	0.25999999
13	34190383	34190418	13	2.769231	0.929825	36	57	G	2	2	2	2	0.722222162	0.722222162	0.722222162	0.722222162
13	91128028	91128058	13	2.384615	0.910448	31	67	G	1	1	1	1	0.419354906	0.419354906	0.419354906	0.419354906
13	99738094	99738129	13	2.769231	0.792208	36	77	G	3	3	3	3	1.083333243	1.083333243	1.083333243	1.083333243
13	114916020	114916087	13	5.230769	0.134328	68	67	G	0	0	2	2	0	0	0.382352958	0.382352958
13	31489945	31489971	13	2.076923	0.666667	27	84	C	1	1	1	1	0.481481499	0.481481499	0.481481499	0.481481499
13	31670904	31670937	13	2.615385	0.594203	34	69	C	2	2	2	2	0.76470577	0.76470577	0.76470577	0.76470577
13	112767100	112767193	13	7.307693	0.692308	94	65	C	6	8	8	8	0.821052554	1.094736738	1.094736738	1.094736738
13	114187556	114187600	13	3.461539	1	45	46	C	0	0	1	1	0	0	0.288888844	0.288888844
13	114220007	114220040	13	2.615385	0.650794	34	63	C	1	1	1	1	0.382352885	0.382352885	0.382352885	0.382352885
14	34496375	34496767	13	29.84	1	393	69	G	41	47	49	50	1.373994638	1.575067024	1.642091153	1.675603217
14	24050092	24050194	13	7.5	1	103	74	C	15	15	15	15	2	2	2	2
14	45751724	45751763	13	3.307692	1	40	67	C	4	4	4	4	1.209302438	1.209302438	1.209302438	1.209302438
14	96394019	96394730	13	54.375	0.9375	712	64	C	72	88	90	90	1.324137931	1.618390805	1.655172414	1.655172414
14	44484101	44484457	13	27.041666	1	357	31	G	4	4	4	4	0.14791988	0.14791988	0.14791988	0.14791988
14	92393115	92393162	13	3.4375	0.777778	48	72	G	3	3	3	3	0.872727273	0.872727273	0.872727273	0.872727273
14	105652608	105652652	13	3.333333	0.9375	45	64	G	1	1	1	1	0.30000003	0.30000003	0.30000003	0.30000003
14	31369812	31369839	13	2.153846	0.5625	28	64	C	1	1	1	1	0.464285747	0.464285747	0.464285747	0.464285747
14	33668923	33668960	13	3	1	38	63	C	2	2	2	2	0.666666667	0.666666667	0.666666667	0.666666667
14	67268335	67268364	13	2.307692	0.917808	30	73	C	1	1	1	1	0.433333391	0.433333391	0.433333391	0.433333391
14	71874128	71874245	13	9	1	118	59	C	11	11	12	12	1.222222222	1.222222222	1.333333333	1.333333333
14	103607484	103607515	13	2.461539	0.594595	32	74	C	2	2	2	2	0.812499822	0.812499822	0.812499822	0.812499822
14	24744866	24744902	13	2.846154	0.102564	37	78	G	2	2	2	2	0.702702665	0.702702665	0.702702665	0.702702665
14	34269799	34269843	13	3.4	0.515152	45	99	G	2	2	2	2	0.588235294	0.588235294	0.588235294	0.588235294
14	54186154	54186211	13	4.333333	0.212121	58	33	G	0	0	1	1	0	0	0.230769249	0.230769249
14	65511606	65511633	13	2.153846	1	28	60	G	1	1	1	1	0.464285747	0.464285747	0.464285747	0.464285747
14	80067227	80067290	13	5.066667	0.959184	64	49	G	0	1	1	1	0	0.197368408	0.197368408	0.197368408
14	99505171	99505227	13	4.333333	1	57	57	G	1	2	2	2	0.230769249	0.461538497	0.461538497	0.461538497
14	102383022	102383074	13	3.8125	0.808219	53	73	G	2	3	3	3	0.524590164	0.786885246	0.786885246	0.786885246
14	103998262	103998288	13	2.076923	0.797101	27	69	G	1	1	1	1	0.481481499	0.481481499	0.481481499	0.481481499
14	23518543	23518660	13	8.529411	0.311475	118	61	C	0	3	6	6	0	0.351724169	0.703448339	0.703448339
14	69366095	69366257	13	13.157895	1	163	52	C	1	1	1	3	0.075999998	0.075999998	0.075999998	0.227999995
14	77236961	77236991	13	2.384615	0.6	31	80	C	2	2	2	2	0.838709813	0.838709813	0.838709813	0.838709813
14	94510553	94510580	13	2.153846	1	28	57	C	1	1	1	1	0.464285747	0.464285747	0.464285747	0.464285747
14	105325137	105328794	13	282.23999	0.854545	3658	55	C	1	2	17	70	0.003543084	0.007086168	0.060232428	0.248015882
14	105333554	105333579	13	2	0.558824	26	68	C	1	1	1	1	0.5	0.5	0.5	0.5
14	105722778	105722824	13	3.714286	0.460317	47	63	C	0	0	1	1	0	0	0.269230749	0.269230749
14	106220099	106220133	13	2.692308	0.661538	35	65	C	2	2	2	2	0.742857058	0.742857058	0.742857058	0.742857058
15	45989146	45989251	13	8.222222	1	106	59	C	5	5	5	8	0.608108125	0.608108125	0.608108125	0.972972999
15	94610888	94610915	13	2.153846	0.717172	28	99	G	3	3	3	3	1.392857242	1.392857242	1.392857242	1.392857242
15	63196942	63196973	13	2.461539	0.911765	32	68	G	2	2	2	2	0.812499822	0.812499822	0.812499822	0.812499822
15	74959776	74959837	13	4.857143	1	62	74	G	4	4	4	4	0.823529388	0.823529388	0.823529388	0.823529388
15	76051132	76051162	13	2.384615	0.85	31	80	G	2	2	2	2	0.838709813	0.838709813	0.838709813	0.838709813
15	84483527	84483555	13	2.307692	1	29	58	G	1	1	1	1	0.433333391	0.433333391	0.433333391	0.433333391
15	98827046	98827075	13	2.307692	0.806452	30	62	G	1	1	1	1	0.433333391	0.433333391	0.433333391	0.433333391
15	73116980	73117006	13	2.076923	0.548387	27	62	C	1	1	1	1	0.481481499	0.481481499	0.481481499	0.481481499
15	20435303	20435364	13	4.928571	1	62	54	G	1	4	4	4	0.202898568	0.811594273	0.811594273	0.811594273
15	67626992	67627024	13	2.538461	0.28	33	75	G	1	1	1	1	0.393939478	0.393939478	0.393939478	0.393939478
15	74383397	74383421	13	1.923077	0.789474	25	76	G	1	1	1	1	0.519999979	0.519999979	0.519999979	0.519999979
15	78029777	78029838	13	4.625	1	62	59	G	0	0	2	2	0	0	0.432432432	0.432432432
15	78557016	78557044	13	2.230769	0.413043	29	92	G	2	2	2	2	0.896551817	0.896551817	0.896551817	0.896551817
15	84403599	84403627	13	2.230769	0.705882	29	68	G	1	1	1	1	0.448275908	0.448275908	0.448275908	0.448275908
15	20545495	20549355	13	298.194458	0.333333	3861	66	C	0	0	0	13	0	0	0	0.043595713
15	49923341	49923365	13	1.923077	1	25	60	C	1	1	1	1	0.519999979	0.519999979	0.519999979	0.519999979
15	72938499	72938523	13	1.923077	0.789474	25	76	C	1	1	1	1	0.519999979	0.519999979	0.519999979	0.519999979
15	89386025	89386049	13	1.923077	1	25	56	C	1	1	1	1	0.519999979	0.519999979	0.519999979	0.519999979
16	13233202	13233243	13	3.214286	0.946667	42	75	C	6	6	6	6	1.866666501	1.866666501	1.866666501	1.866666501
16	77557669	77557694	13	2	0.846154	26	91	G	3	3	3	3	1.5	1.5	1.5	1.5
16	25074022	25074048	13	2.076923	1	27	85	G	2	2	2	2	0.962962999	0.962962999	0.962962999	0.962962999
16	88981799	88982160	13	25.90909	0.753425	362	73	G	8	16	26	29	0.308771941	0.617543881	1.003508807	1.119298285
16	2226807	2226840	13	2.615385	1	34	70	C	3	3	3	3	1.147058655	1.147058655	1.147058655	1.147058655
16	20102083	20102113	13	2.461539	1	31	64	C	2	2	2	2	0.812499822	0.812499822	0.812499822	0.812499822
16	84637702	84637738	13	3	0.855072	37	69	C	3	3	3	3	1	1	1	1
16	578076	578118	13	3.384615	0.413043	43	92	G	3	3	3	3	0.886363737	0.886363737	0.886363737	0.886363737
16	691087	691173	13	6.25	0.222222	87	72	G	0	0	3	3	0	0	0.48	0.48
16	1061149	1061531	13	29.200001	0.333333	383	66	G	0	0	16	22	0	0	0.547945187	0.753424632
16	1103575	1103599	13	1.923077	0.6	25	80	G	1	1	1	1	0.519999979	0.519999979	0.519999979	0.519999979
16	11690612	11690679	13	5.133333	0.938462	68	65	G	3	4	4	4	0.584415622	0.77922083	0.77922083	0.77922083
16	16713694	16713724	13	2.384615	0.742857	31	70	G	1	1	1	1	0.419354906	0.419354906	0.419354906	0.419354906
16	57724942	57725097	13	11.777778	1	156	56	G	0	0	0	2	0	0	0	0.169811318
16	57972969	57973057	13	6.647059	0.623188	89	69	G	0	3	3	3	0	0.451327422	0.451327422	0.451327422
16	73145636	73145667	13	2.615385	1	32	62	G	1	1	1	1	0.382352885	0.382352885	0.382352885	0.382352885
16	87017308	87017456	13	12.125	0.78125	149	64	G	1	2	2	5	0.082474227	0.164948454	0.164948454	0.412371134
16	88519890	88519919	13	2.307692	0.434783	30	92	G	2	2	2	2	0.866666782	0.866666782	0.866666782	0.866666782
16	691087	691173	13	6.25	0.222222	87	72	C	1	4	4	4	0.16	0.64	0.64	0.64
16	838008	838037	13	2.307692	0.826087	30	69	C	1	1	1	1	0.433333391	0.433333391	0.433333391	0.433333391
16	7322844	7322877	13	2.615385	0.925926	34	54	C	1	1	1	1	0.382352885	0.382352885	0.382352885	0.382352885
16	9971453	9971550	13	7.875	0.935484	98	62	C	2	4	6	6	0.253968254	0.507936508	0.761904762	0.761904762
16	24487067	24487126	13	4.642857	0.962963	60	54	C	0	0	1	1	0	0	0.215384622	0.215384622
16	55912472	55913467	13	76.238098	0.714286	996	56	C	1	4	20	50	0.013116802	0.052467206	0.26233603	0.655840076
16	58117750	58117774	13	1.923077	1	25	76	C	1	1	1	1	0.519999979	0.519999979	0.519999979	0.519999979
16	74773237	74773282	13	3.615385	0.565217	46	69	C	0	1	1	1	0	0.276595715	0.276595715	0.276595715
16	81478109	81478135	13	2.076923	0.555556	27	99	C	1	1	1	1	0.481481499	0.481481499	0.481481499	0.481481499
16	85236539	85236582	13	3.2	0.942857	44	70	C	2	2	2	2	0.625	0.625	0.625	0.625
16	89070084	89070117	13	2.615385	0.564103	34	78	C	2	2	2	2	0.76470577	0.76470577	0.76470577	0.76470577
17	80346665	80346772	13	8.615385	0.552632	108	76	C	14	14	14	14	1.624999927	1.624999927	1.624999927	1.624999927
17	16216228	16216269	13	3.461539	1	42	73	G	5	5	5	5	1.44444422	1.44444422	1.44444422	1.44444422
17	16309607	16309656	13	3.923077	1	50	62	G	4	4	4	4	1.019607823	1.019607823	1.019607823	1.019607823
17	37812244	37812282	13	2.866667	1	39	69	G	4	4	4	4	1.395348675	1.395348675	1.395348675	1.395348675
17	48726989	48727072	13	6.3125	1	84	57	G	4	4	7	7	0.633663366	0.633663366	1.108910891	1.108910891
17	45727921	45727946	13	2	1	26	84	C	3	3	3	3	1.5	1.5	1.5	1.5
17	1613182	1613217	13	2.846154	0.783784	36	74	G	3	3	3	3	1.054053997	1.054053997	1.054053997	1.054053997
17	38219028	38219061	13	2.571429	0.583333	34	96	G	2	2	2	2	0.777777648	0.777777648	0.777777648	0.777777648
17	74812046	74812088	13	3.357143	1	43	60	G	2	2	2	2	0.595744656	0.595744656	0.595744656	0.595744656
17	63397096	63397135	13	3.153846	1	40	62	C	3	3	3	3	0.951219559	0.951219559	0.951219559	0.951219559
17	7308118	7308148	13	2.384615	0.707317	31	82	G	2	2	2	2	0.838709813	0.838709813	0.838709813	0.838709813
17	27453318	27453360	13	3.384615	0.894737	43	76	G	3	3	3	3	0.886363737	0.886363737	0.886363737	0.886363737
17	71228796	71228820	13	1.923077	0.263158	25	76	G	1	1	1	1	0.519999979	0.519999979	0.519999979	0.519999979
17	20808768	20808792	13	1.923077	0.894737	25	76	C	1	1	1	1	0.519999979	0.519999979	0.519999979	0.519999979
17	25833699	25833723	13	1.923077	1	25	80	C	1	1	1	1	0.519999979	0.519999979	0.519999979	0.519999979
17	3827053	3827095	13	3.384615	0.71875	43	64	G	0	0	1	1	0	0	0.295454579	0.295454579
17	4607470	4607494	13	1.923077	0.809524	25	84	G	1	1	1	1	0.519999979	0.519999979	0.519999979	0.519999979
17	8029950	8029983	13	2.615385	0.458333	34	96	G	2	2	2	2	0.76470577	0.76470577	0.76470577	0.76470577
17	27033959	27033989	13	2.384615	1	31	77	G	2	2	2	2	0.838709813	0.838709813	0.838709813	0.838709813
17	64960973	64961007	13	2.714286	0.373737	35	99	G	2	2	2	2	0.736842028	0.736842028	0.736842028	0.736842028
17	72462352	72462382	13	2.384615	0.578947	31	57	G	1	1	1	1	0.419354906	0.419354906	0.419354906	0.419354906
17	75211796	75212534	13	57.076923	0.803922	739	51	G	0	3	54	54	0	0.052560647	0.946091645	0.946091645
17	13102886	13103046	13	11.952381	1	161	41	C	1	1	1	1	0.083665338	0.083665338	0.083665338	0.083665338
17	25930593	25930634	13	3.230769	0.479452	42	73	C	3	3	3	3	0.928571495	0.928571495	0.928571495	0.928571495
17	28219843	28219871	13	2.307692	0.901639	29	61	C	2	2	2	2	0.866666782	0.866666782	0.866666782	0.866666782
17	39929868	39929893	13	2	1	26	69	C	1	1	1	1	0.5	0.5	0.5	0.5
17	56703472	56703508	13	2.846154	0.6875	37	64	C	1	1	1	1	0.351351332	0.351351332	0.351351332	0.351351332
17	71644487	71644513	13	2.076923	0.758621	27	58	C	1	1	1	1	0.481481499	0.481481499	0.481481499	0.481481499
17	76299572	76299596	13	1.923077	0.714286	25	84	C	1	1	1	1	0.519999979	0.519999979	0.519999979	0.519999979
17	77215999	77216033	13	2.692308	0.64557	35	79	C	3	3	3	3	1.114285587	1.114285587	1.114285587	1.114285587
18	75055270	75055495	13	17.466667	1	226	65	G	16	24	24	24	0.916030517	1.374045775	1.374045775	1.374045775
18	22939975	22940007	13	2.571429	0.76	33	75	C	2	2	2	2	0.777777648	0.777777648	0.777777648	0.777777648
18	14879543	14879798	13	19.181818	0.882353	256	51	G	18	19	22	25	0.938388634	0.990521336	1.146919442	1.303317548
18	59995445	59995477	13	2.692308	1	33	69	G	2	2	2	2	0.742857058	0.742857058	0.742857058	0.742857058
18	67786705	67786733	13	2.307692	1	29	58	G	1	1	1	1	0.433333391	0.433333391	0.433333391	0.433333391
18	41080534	41080558	13	1.923077	1	25	60	C	1	1	1	1	0.519999979	0.519999979	0.519999979	0.519999979
18	71202590	71202620	13	2.384615	0.6	31	80	C	1	1	1	1	0.419354906	0.419354906	0.419354906	0.419354906
18	55323982	55324019	13	2.923077	1	38	57	G	1	1	1	1	0.342105254	0.342105254	0.342105254	0.342105254
18	62212475	62213750	13	101.928574	0.904762	1276	21	G	0	4	18	40	0	0.039243166	0.176594249	0.392431665
18	77307565	77307592	13	2.153846	0.219512	28	82	G	1	1	1	1	0.464285747	0.464285747	0.464285747	0.464285747
18	6929383	6929476	13	7.384615	0.44	94	75	C	6	9	9	9	0.812500042	1.218750063	1.218750063	1.218750063
18	11344043	11344071	13	2.307692	1	29	62	C	1	1	1	1	0.433333391	0.433333391	0.433333391	0.433333391
18	14984639	14984730	13	7	0.684211	92	57	C	8	9	9	9	1.142857143	1.285714286	1.285714286	1.285714286
18	35359296	35359338	13	3.266667	0.653333	43	75	C	3	3	3	3	0.918367253	0.918367253	0.918367253	0.918367253
18	47147112	47147139	13	2.153846	1	28	71	C	1	1	1	1	0.464285747	0.464285747	0.464285747	0.464285747
18	57234489	57234530	13	3.307692	0.754386	42	57	C	1	1	1	1	0.30232561	0.30232561	0.30232561	0.30232561
18	72246328	72246405	13	6.1875	0.935484	78	62	C	0	1	3	3	0	0.161616162	0.484848485	0.484848485
19	17833574	17833616	13	3.428571	1	43	69	G	4	4	4	4	1.166666813	1.166666813	1.166666813	1.166666813
19	49202235	49202267	13	2.615385	1	33	66	C	3	3	3	3	1.147058655	1.147058655	1.147058655	1.147058655
19	45790932	45790956	13	1.923077	0.619048	25	84	G	2	2	2	2	1.039999958	1.039999958	1.039999958	1.039999958
19	2344097	2344130	13	2.692308	0.876543	34	81	C	3	3	3	3	1.114285587	1.114285587	1.114285587	1.114285587
19	17237713	17237745	13	2.615385	1	33	84	C	3	3	3	3	1.147058655	1.147058655	1.147058655	1.147058655
19	17351371	17351397	13	2.076923	1	27	62	G	1	1	1	1	0.481481499	0.481481499	0.481481499	0.481481499
19	22723555	22723584	13	2.384615	1	30	66	G	2	2	2	2	0.838709813	0.838709813	0.838709813	0.838709813
19	34540401	34540426	13	2	1	26	61	G	1	1	1	1	0.5	0.5	0.5	0.5
19	55087730	55087754	13	1.923077	0.684211	25	76	C	1	1	1	1	0.519999979	0.519999979	0.519999979	0.519999979
19	55210430	55210454	13	1.923077	0.684211	25	76	C	1	1	1	1	0.519999979	0.519999979	0.519999979	0.519999979
19	3478766	3478805	13	2.933333	0.714286	40	84	G	3	3	3	3	1.022727389	1.022727389	1.022727389	1.022727389
19	6065992	6066020	13	2.307692	0.704545	29	88	G	2	2	2	2	0.866666782	0.866666782	0.866666782	0.866666782
19	8171664	8171748	13	6.6875	0.961538	85	52	G	3	4	4	4	0.448598131	0.598130841	0.598130841	0.598130841
19	11200430	11200468	13	3.153846	0.580247	39	81	G	1	1	1	1	0.317073186	0.317073186	0.317073186	0.317073186
19	11314808	11314850	13	3.384615	0.940298	43	67	G	1	2	2	2	0.295454579	0.590909158	0.590909158	0.590909158
19	18068046	18068086	13	3.230769	1	41	58	G	4	4	4	4	1.238095327	1.238095327	1.238095327	1.238095327
19	3682927	3682993	13	4.875	0.972973	67	74	C	5	6	6	6	1.025641026	1.230769231	1.230769231	1.230769231
19	4210707	4210750	13	3.384615	0.793103	44	58	C	3	3	3	3	0.886363737	0.886363737	0.886363737	0.886363737
19	6937437	6937471	13	2.714286	1	35	74	C	3	3	3	3	1.105263042	1.105263042	1.105263042	1.105263042
19	10169455	10169480	13	2	0.605263	26	76	C	1	1	1	1	0.5	0.5	0.5	0.5
19	10668787	10668829	13	3.2	0.536232	43	69	C	3	3	3	3	0.9375	0.9375	0.9375	0.9375
19	45322548	45322574	13	2.076923	0.797101	27	69	C	1	1	1	1	0.481481499	0.481481499	0.481481499	0.481481499
19	51071600	51071628	13	2.307692	0.431579	29	95	C	2	2	2	2	0.866666782	0.866666782	0.866666782	0.866666782
19	52367625	52367661	13	2.846154	0.555556	37	72	C	1	1	1	1	0.351351332	0.351351332	0.351351332	0.351351332
19	52900681	52900706	13	2	1	26	61	C	1	1	1	1	0.5	0.5	0.5	0.5
20	62461974	62461998	13	1.923077	0.52	25	100	G	2	2	2	2	1.039999958	1.039999958	1.039999958	1.039999958
20	24651360	24651384	13	1.923077	0.368421	25	76	G	1	1	1	1	0.519999979	0.519999979	0.519999979	0.519999979
20	46299391	46299453	13	5.076923	0.791045	63	67	G	6	6	6	6	1.1818182	1.1818182	1.1818182	1.1818182
20	62041465	62041490	13	2	0.642857	26	84	G	1	1	1	1	0.5	0.5	0.5	0.5
20	1857680	1857885	13	15.2	0.650794	206	63	C	7	14	18	18	0.460526316	0.921052632	1.184210526	1.184210526
20	3705174	3705223	13	3.923077	1	50	56	G	1	1	1	1	0.254901956	0.254901956	0.254901956	0.254901956
20	23092026	23092050	13	1.923077	1	25	64	G	1	1	1	1	0.519999979	0.519999979	0.519999979	0.519999979
20	24937623	24937731	13	8.375	0.802817	109	71	G	4	7	9	9	0.47761194	0.835820896	1.074626866	1.074626866
20	41686047	41686084	13	2.866667	1	38	65	G	1	1	1	1	0.348837169	0.348837169	0.348837169	0.348837169
20	46442295	46442391	13	8.307693	0.45	97	40	G	0	0	2	3	0	0	0.240740721	0.361111081
20	60319355	60319632	13	21.416666	1	278	55	G	0	5	7	14	0	0.233463042	0.326848259	0.653696518
20	62103451	62103496	13	3.692308	0.333333	46	78	G	0	1	1	1	0	0.270833311	0.270833311	0.270833311
20	1036878	1036915	13	3.076923	1	38	57	C	0	1	1	1	0	0.325000008	0.325000008	0.325000008
20	48102307	48102361	13	4.428571	0.365079	55	63	C	0	1	1	1	0	0.225806473	0.225806473	0.225806473
20	57082572	57082614	13	3.357143	0.9375	43	64	C	1	1	1	1	0.297872328	0.297872328	0.297872328	0.297872328
20	59361936	59362093	13	12.222222	1	158	60	C	0	1	5	7	0	0.081818183	0.409090917	0.572727283
20	60795333	60795383	13	3.866667	0.419355	51	93	C	2	3	3	3	0.517241335	0.775862002	0.775862002	0.775862002
21	38240456	38240511	13	4.538462	1	56	46	G	4	4	4	4	0.881355843	0.881355843	0.881355843	0.881355843
21	42688601	42688644	13	3.2	0.494253	44	87	C	2	2	2	2	0.625	0.625	0.625	0.625
21	45720179	45720222	13	3.384615	0.444444	44	90	C	3	3	3	3	0.886363737	0.886363737	0.886363737	0.886363737
21	34694374	34696354	13	149.217392	0.652174	1981	23	G	0	0	3	6	0	0	0.020104895	0.04020979
21	43241875	43241923	13	3.846154	1	49	65	G	1	2	2	2	0.25999999	0.519999979	0.519999979	0.519999979
21	43708821	43708912	13	6.882353	1	92	38	G	2	2	2	2	0.290598288	0.290598288	0.290598288	0.290598288
21	47554239	47554289	13	3.733333	0.850746	51	67	G	5	5	5	5	1.339285834	1.339285834	1.339285834	1.339285834
21	14731837	14731909	13	5.533333	0.6	73	65	C	8	8	8	8	1.44578322	1.44578322	1.44578322	1.44578322
21	31122515	31122558	13	3.357143	1	44	54	C	1	1	1	1	0.297872328	0.297872328	0.297872328	0.297872328
21	41036458	41036491	13	2.692308	0.777778	34	72	C	2	2	2	2	0.742857058	0.742857058	0.742857058	0.742857058
21	44805354	44805465	13	8.333333	0.37931	112	58	C	0	0	1	3	0	0	0.120000005	0.360000014
21	47555401	47555605	13	15.647058	0.703704	205	54	C	0	2	9	12	0	0.127819556	0.575188	0.766917334
22	39393791	39394080	13	22.549999	0.966667	290	60	C	27	37	37	37	1.197339299	1.640798299	1.640798299	1.640798299
22	51122178	51122306	13	9.529411	1	129	73	G	4	4	4	4	0.41975312	0.41975312	0.41975312	0.41975312
22	29947774	29947798	13	1.923077	1	25	84	C	2	2	2	2	1.039999958	1.039999958	1.039999958	1.039999958
22	43553275	43553299	13	1.923077	0.636364	25	88	G	4	6	6	6	2.079999917	3.119999875	3.119999875	3.119999875
22	40124044	40124080	13	2.846154	0.714286	37	91	C	2	2	2	2	0.702702665	0.702702665	0.702702665	0.702702665
22	20264548	20264656	13	8.266666	0.964912	109	57	G	0	0	0	3	0	0	0	0.362903255
22	23873928	23874055	13	9.846154	0.491525	128	59	G	1	1	1	1	0.101562498	0.101562498	0.101562498	0.101562498
22	24181579	24181603	13	1.923077	0.5	25	96	G	0	0	1	1	0	0	0.519999979	0.519999979
22	25960853	25960895	13	3.307692	0.4375	43	96	G	3	8	8	13	0.906976829	2.418604876	2.418604876	3.930232924
22	39184466	39184503	13	3	1	38	65	G	0	2	3	7	0	0.666666667	1	2.333333333
22	40007050	40007094	13	3.461539	0.666667	45	66	G	0	0	0	7	0	0	0	2.022221908
22	43312409	43312439	13	2.384615	1	31	80	G	0	0	2	4	0	0	0.838709813	1.677419625
22	43430913	43430955	13	3.2	1	43	81	G	5	5	5	5	1.5625	1.5625	1.5625	1.5625
22	43605018	43605043	13	2	0.794118	26	68	G	1	2	3	3	0.5	1	1.5	1.5
22	50360767	50360793	13	2.076923	0.631579	27	76	G	3	3	3	3	1.444444498	1.444444498	1.444444498	1.444444498
22	18949195	18949370	13	13.3125	0.931035	176	58	C	0	0	0	4	0	0	0	0.300469484
22	23843989	23844152	13	12.444445	0.887324	164	71	C	0	1	5	8	0	0.080357139	0.401785696	0.642857114
22	30339757	30339781	13	1.923077	1	25	72	C	1	1	1	1	0.519999979	0.519999979	0.519999979	0.519999979
22	46287163	46287272	13	8.1875	0.626667	110	75	C	0	0	5	5	0	0	0.610687023	0.610687023
22	49413904	49413939	13	2.769231	0.783784	36	74	C	2	2	2	2	0.722222162	0.722222162	0.722222162	0.722222162
22	49973952	49974099	13	11.666667	1	148	47	C	0	0	0	1	0	0	0	0.085714283
X	26592247	26592294	13	3.923077	1	48	70	G	6	6	6	6	1.529411735	1.529411735	1.529411735	1.529411735
X	18658548	18658572	13	1.923077	1	25	92	C	4	4	4	4	2.079999917	2.079999917	2.079999917	2.079999917
X	155051973	155052010	13	3	1	38	73	G	4	4	4	4	1.333333333	1.333333333	1.333333333	1.333333333
X	380911	381079	13	12.933333	1	169	55	C	7	8	12	12	0.541237127	0.618556717	0.927835075	0.927835075
X	47206734	47206781	13	3.642857	1	48	62	C	5	5	5	5	1.372549073	1.372549073	1.372549073	1.372549073
X	119133733	119133775	13	3.2	1	43	62	G	3	3	3	3	0.9375	0.9375	0.9375	0.9375
X	152815205	152815246	13	3.285714	0.552941	42	85	G	3	3	3	3	0.913043558	0.913043558	0.913043558	0.913043558
X	153235976	153236063	13	6.933333	0.96875	88	64	G	5	7	7	7	0.721153881	1.009615433	1.009615433	1.009615433
X	151619869	151619902	13	2.615385	1	34	76	C	3	3	3	3	1.147058655	1.147058655	1.147058655	1.147058655
X	153649162	153649191	13	2.307692	0.473684	30	76	C	1	1	1	1	0.433333391	0.433333391	0.433333391	0.433333391
X	953572	953850	13	21.47826	1	279	36	G	1	2	4	6	0.046558706	0.093117413	0.186234825	0.279352238
X	45642708	45642751	13	3.384615	0.264706	44	68	G	0	0	1	1	0	0	0.295454579	0.295454579
X	100172493	100172711	13	17.277779	1	219	31	G	0	1	1	1	0	0.057877809	0.057877809	0.057877809
X	133930338	133930393	13	4.125	0.614458	56	83	G	2	4	4	4	0.484848485	0.96969697	0.96969697	0.96969697
X	134555803	134555827	13	1.923077	0.8	25	80	G	1	1	1	1	0.519999979	0.519999979	0.519999979	0.519999979
X	149010392	149010446	13	4.230769	0.285714	55	84	G	0	0	1	1	0	0	0.236363649	0.236363649
X	152735300	152735330	13	2.461539	1	31	61	G	2	2	2	2	0.812499822	0.812499822	0.812499822	0.812499822
X	579990	580023	13	2.615385	0.855072	34	69	C	2	2	2	2	0.76470577	0.76470577	0.76470577	0.76470577
X	2650760	2650847	13	7	1	88	48	C	0	1	1	1	0	0.142857143	0.142857143	0.142857143
X	3077197	3077226	13	2.307692	0.806452	30	62	C	2	2	2	2	0.866666782	0.866666782	0.866666782	0.866666782
X	20078889	20078916	13	2.153846	0.432432	28	74	C	1	1	1	1	0.464285747	0.464285747	0.464285747	0.464285747
X	68309999	68310037	13	3	0.545455	39	66	C	1	1	1	1	0.333333333	0.333333333	0.333333333	0.333333333
X	75726257	75726285	13	2.307692	1	29	82	C	2	2	2	2	0.866666782	0.866666782	0.866666782	0.866666782
X	82053540	82053589	13	3.733333	0.473684	50	38	C	0	0	1	1	0	0	0.267857167	0.267857167
X	112102099	112102132	13	2.571429	1	34	61	C	2	2	2	2	0.777777648	0.777777648	0.777777648	0.777777648
X	115297968	115298002	13	2.692308	1	35	51	C	1	1	1	1	0.371428529	0.371428529	0.371428529	0.371428529
X	118754919	118754969	13	4	0.917808	51	73	C	1	3	3	3	0.25	0.75	0.75	0.75
Y	14233543	14233649	13	8.176471	0.965517	107	58	C	7	9	10	11	0.856115065	1.100719369	1.223021521	1.345323673
Y	59154979	59155016	13	3	1	38	73	G	4	4	4	4	1.333333333	1.333333333	1.333333333	1.333333333
Y	330911	331079	13	12.933333	1	169	55	C	7	8	12	12	0.541237127	0.618556717	0.927835075	0.927835075
Y	903572	903850	13	21.47826	1	279	36	G	1	2	4	6	0.046558706	0.093117413	0.186234825	0.279352238
Y	16313075	16313165	13	6.736842	1	91	51	G	0	1	4	4	0	0.148437502	0.593750009	0.593750009
Y	529990	530023	13	2.615385	0.855072	34	69	C	2	2	2	2	0.76470577	0.76470577	0.76470577	0.76470577
Y	2600760	2600847	13	7	1	88	48	C	0	1	1	1	0	0.142857143	0.142857143	0.142857143
Y	9066381	9066418	13	3	1	38	42	C	0	1	1	1	0	0.333333333	0.333333333	0.333333333
Y	28103906	28103943	13	3.076923	1	38	47	C	1	1	1	1	0.325000008	0.325000008	0.325000008	0.325000008
1	228523004	228523052	14	3.4375	0.898734	49	79	G	8	8	8	8	2.327272727	2.327272727	2.327272727	2.327272727
1	2136321	2136444	14	8.833333	0.609756	124	82	C	16	17	17	17	1.811320823	1.924528375	1.924528375	1.924528375
1	114287607	114287675	14	4.647059	0.653333	69	75	G	9	9	9	9	1.936708787	1.936708787	1.936708787	1.936708787
1	154728067	154728095	14	2.071429	1	29	79	G	4	4	4	4	1.931034083	1.931034083	1.931034083	1.931034083
1	26330672	26330730	14	4	0.971429	59	70	C	7	7	7	7	1.75	1.75	1.75	1.75
1	24394665	24394703	14	2.6875	0.534884	39	86	G	4	4	4	4	1.488372093	1.488372093	1.488372093	1.488372093
1	7945947	7945975	14	2.142857	1	29	82	G	2	2	2	2	0.933333396	0.933333396	0.933333396	0.933333396
1	33348344	33348373	14	2.214286	1	30	73	G	3	3	3	3	1.354838535	1.354838535	1.354838535	1.354838535
1	46126063	46126101	14	2.733333	1	39	56	G	3	3	3	3	1.097561109	1.097561109	1.097561109	1.097561109
1	113015606	113015671	14	4.8125	1	66	63	G	4	6	6	6	0.831168831	1.246753247	1.246753247	1.246753247
1	153323049	153323090	14	3.142857	1	42	64	G	3	3	3	3	0.954545498	0.954545498	0.954545498	0.954545498
1	22199359	22199395	14	2.714286	0.662338	37	77	C	4	4	4	4	1.473684055	1.473684055	1.473684055	1.473684055
1	62787450	62787488	14	3	1	39	76	C	3	3	3	3	1	1	1	1
1	236305637	236305758	14	8.318182	0.376344	122	93	G	8	12	12	12	0.961748613	1.442622919	1.442622919	1.442622919
1	51985050	51985088	14	2.866667	0.468085	39	94	C	3	3	3	3	1.046511506	1.046511506	1.046511506	1.046511506
1	184080114	184080188	14	5.857143	1	75	61	C	2	3	4	4	0.341463406	0.512195109	0.682926813	0.682926813
1	213601729	213601779	14	3.588235	1	51	68	C	4	4	4	4	1.11475419	1.11475419	1.11475419	1.11475419
1	934124	934164	14	2.928571	0.6	41	85	G	0	1	1	1	0	0.341463465	0.341463465	0.341463465
1	2518237	2518298	14	4.3125	0.459459	62	74	G	1	3	3	3	0.231884058	0.695652174	0.695652174	0.695652174
1	2536006	2536037	14	2.285714	0.661972	32	71	G	1	1	1	1	0.437500055	0.437500055	0.437500055	0.437500055
1	3386973	3387053	14	6	0.719298	81	57	G	0	0	1	1	0	0	0.166666667	0.166666667
1	3468293	3468324	14	2.285714	0.837838	32	74	G	1	1	1	1	0.437500055	0.437500055	0.437500055	0.437500055
1	15375036	15375407	14	26.571428	0.278689	372	61	G	0	0	7	17	0	0	0.263440866	0.63978496
1	17398086	17398113	14	2	0.78125	28	64	G	1	1	1	1	0.5	0.5	0.5	0.5
1	18497795	18497825	14	2.214286	0.542857	31	70	G	1	1	1	1	0.451612845	0.451612845	0.451612845	0.451612845
1	22149052	22149079	14	2	0.391304	28	92	G	1	1	1	1	0.5	0.5	0.5	0.5
1	31082566	31082734	14	11.45	0.5625	169	64	G	1	2	8	9	0.087336245	0.174672489	0.698689956	0.786026201
1	31165551	31165655	14	7.052631	1	105	54	G	0	0	0	1	0	0	0	0.141791056
1	34466512	34466624	14	7.526316	1	113	55	G	0	0	0	2	0	0	0	0.265734258
1	39988461	39988496	14	2.571429	0.623529	36	85	G	3	3	3	3	1.166666472	1.166666472	1.166666472	1.166666472
1	46866802	46866829	14	2	1	28	71	G	1	1	1	1	0.5	0.5	0.5	0.5
1	91358072	91358118	14	3.571429	0.942857	47	70	G	2	3	3	3	0.559999933	0.839999899	0.839999899	0.839999899
1	161993636	161993671	14	2.571429	0.45	36	80	G	2	2	2	2	0.777777648	0.777777648	0.777777648	0.777777648
1	170922916	170922957	14	2.9375	1	42	64	G	1	1	1	1	0.340425532	0.340425532	0.340425532	0.340425532
1	180123904	180123944	14	2.928571	0.52809	41	89	G	3	3	3	3	1.024390394	1.024390394	1.024390394	1.024390394
1	206704801	206704833	14	2.428571	0.652174	33	69	G	1	1	1	1	0.411764779	0.411764779	0.411764779	0.411764779
1	231323428	231323462	14	2.5	0.780822	35	73	G	1	1	1	1	0.4	0.4	0.4	0.4
1	241970769	241970940	14	12.866667	1	172	37	G	0	0	1	1	0	0	0.077720205	0.077720205
1	941138	941186	14	3.4	0.392405	49	79	C	0	2	2	2	0	0.588235294	0.588235294	0.588235294
1	2811264	2811309	14	3.357143	0.835616	46	73	C	3	3	3	3	0.893616983	0.893616983	0.893616983	0.893616983
1	7562957	7562987	14	2.214286	0.72093	31	86	C	2	2	2	2	0.90322569	0.90322569	0.90322569	0.90322569
1	11473861	11474013	14	11.285714	1	153	62	C	0	7	10	10	0	0.62025318	0.886075972	0.886075972
1	14742248	14742280	14	2.5	0.894737	33	57	C	2	2	2	2	0.8	0.8	0.8	0.8
1	16697889	16697922	14	2.428571	0.855072	34	69	C	2	2	2	2	0.823529557	0.823529557	0.823529557	0.823529557
1	22729419	22729446	14	2	0.461538	28	78	C	1	1	1	1	0.5	0.5	0.5	0.5
1	28879572	28879606	14	2.5	0.390244	35	82	C	2	2	2	2	0.8	0.8	0.8	0.8
1	54864382	54864418	14	2.642857	0.623188	37	69	C	2	2	2	2	0.756756798	0.756756798	0.756756798	0.756756798
1	68036599	68036641	14	3	0.193548	43	62	C	0	1	1	1	0	0.333333333	0.333333333	0.333333333
1	99894105	99894187	14	5.777778	1	83	59	C	2	4	4	4	0.346153833	0.692307666	0.692307666	0.692307666
1	107587474	107587510	14	2.714286	0.319149	37	94	C	2	2	2	2	0.736842028	0.736842028	0.736842028	0.736842028
1	112532141	112532169	14	2.142857	0.252525	29	99	C	1	1	1	1	0.466666698	0.466666698	0.466666698	0.466666698
1	112560708	112560765	14	4.142857	0.892857	58	56	C	1	2	2	2	0.241379319	0.482758637	0.482758637	0.482758637
1	148005426	148005495	14	4.777778	0.952381	70	42	C	0	0	0	1	0	0	0	0.209302316
1	155002845	155002885	14	2.866667	0.518987	41	79	C	3	3	3	3	1.046511506	1.046511506	1.046511506	1.046511506
1	156213761	156213806	14	3.2	0.75	46	64	C	0	0	1	1	0	0	0.3125	0.3125
1	156872025	156872051	14	1.928571	0.275	27	80	C	1	1	1	1	0.518518634	0.518518634	0.518518634	0.518518634
1	157981786	157981812	14	1.928571	1	27	62	C	1	1	1	1	0.518518634	0.518518634	0.518518634	0.518518634
1	169075363	169075389	14	1.928571	0.5	27	88	C	1	1	1	1	0.518518634	0.518518634	0.518518634	0.518518634
1	173446361	173446421	14	4.25	0.382979	61	94	C	2	5	5	5	0.470588235	1.176470588	1.176470588	1.176470588
1	181093590	181093662	14	5	0.966102	73	59	C	0	2	2	2	0	0.4	0.4	0.4
1	201623512	201623548	14	2.642857	1	37	75	C	3	3	3	3	1.135135196	1.135135196	1.135135196	1.135135196
1	211500097	211500123	14	1.928571	0.541667	27	96	C	1	1	1	1	0.518518634	0.518518634	0.518518634	0.518518634
1	227463286	227463315	14	2.214286	1	30	83	C	2	2	2	2	0.90322569	0.90322569	0.90322569	0.90322569
1	232994697	232994747	14	3.642857	0.84127	51	63	C	4	4	4	4	1.098039259	1.098039259	1.098039259	1.098039259
1	237679148	237679316	14	12.333333	0.957447	169	47	C	0	1	1	2	0	0.081081083	0.081081083	0.162162167
2	134615958	134616117	14	11.8	0.967742	160	62	G	18	19	19	19	1.525423729	1.610169492	1.610169492	1.610169492
2	217645824	217646085	14	17.75	0.969697	262	66	C	30	30	33	33	1.690140845	1.690140845	1.85915493	1.85915493
2	27889220	27889250	14	2.285714	0.935484	31	93	C	6	6	6	6	2.625000328	2.625000328	2.625000328	2.625000328
2	37696188	37696231	14	3.066667	0.766234	44	77	C	6	6	6	6	1.956521526	1.956521526	1.956521526	1.956521526
2	155867404	155867449	14	3.4	0.818182	46	88	C	6	6	6	6	1.764705882	1.764705882	1.764705882	1.764705882
2	27038630	27038668	14	2.75	0.42268	39	97	G	4	4	4	4	1.454545455	1.454545455	1.454545455	1.454545455
2	124792566	124792600	14	2.533333	1	35	77	C	4	4	4	4	1.578947576	1.578947576	1.578947576	1.578947576
2	233012645	233012695	14	3.6	1	51	70	C	6	6	6	6	1.666666667	1.666666667	1.666666667	1.666666667
2	70994639	70994666	14	2	1	28	78	G	2	2	2	2	1	1	1	1
2	101718496	101718544	14	3.294118	1	49	69	G	3	3	3	3	0.910714188	0.910714188	0.910714188	0.910714188
2	175319348	175319629	14	20.23077	1	282	51	G	7	10	15	19	0.346007591	0.494296559	0.741444839	0.939163462
2	36761367	36761402	14	2.642857	1	36	69	G	1	1	1	1	0.378378399	0.378378399	0.378378399	0.378378399
2	73395560	73395694	14	10.058824	1	135	46	G	2	2	2	2	0.1988304	0.1988304	0.1988304	0.1988304
2	144685848	144685994	14	10.555555	1	147	50	G	3	3	3	4	0.284210541	0.284210541	0.284210541	0.378947388
2	24625998	24626045	14	3.4375	0.590909	48	88	C	4	4	4	4	1.163636364	1.163636364	1.163636364	1.163636364
2	157198867	157198900	14	2.428571	0.583333	34	96	C	3	3	3	3	1.235294336	1.235294336	1.235294336	1.235294336
2	319224	319320	14	7.055555	0.52381	97	63	G	0	0	0	1	0	0	0	0.141732295
2	703413	703458	14	3.285714	0.535714	46	56	G	0	0	1	1	0	0	0.304347853	0.304347853
2	2718121	2718159	14	2.785714	0.630769	39	65	G	2	2	2	2	0.717948792	0.717948792	0.717948792	0.717948792
2	7594623	7595230	14	43.266666	0.28	608	50	G	0	0	4	19	0	0	0.092449924	0.439137141
2	8493056	8493255	14	13.65	1	200	65	G	23	24	24	24	1.684981685	1.758241758	1.758241758	1.758241758
2	15742863	15742892	14	2.142857	0.302326	30	86	G	1	1	1	1	0.466666698	0.466666698	0.466666698	0.466666698
2	15924546	15924583	14	2.733333	0.714286	38	70	G	1	1	1	1	0.365853703	0.365853703	0.365853703	0.365853703
2	32673695	32673744	14	3.6	0.764706	50	68	G	0	2	2	2	0	0.555555556	0.555555556	0.555555556
2	40006476	40006517	14	3.142857	1	42	73	G	4	4	4	4	1.272727331	1.272727331	1.272727331	1.272727331
2	41687944	41687982	14	2.785714	0.666667	39	42	G	0	1	1	1	0	0.358974396	0.358974396	0.358974396
2	52746377	52746405	14	2.071429	0.803279	29	61	G	1	1	1	1	0.482758521	0.482758521	0.482758521	0.482758521
2	55928548	55928603	14	3.882353	1	56	57	G	0	1	1	1	0	0.257575754	0.257575754	0.257575754
2	86777481	86777590	14	8	0.967213	110	61	G	8	8	9	9	1	1	1.125	1.125
2	105266789	105266849	14	4.176471	0.880597	61	67	G	2	4	4	4	0.478873192	0.957746384	0.957746384	0.957746384
2	105469680	105469725	14	3.25	0.938462	46	65	G	2	2	2	2	0.615384615	0.615384615	0.615384615	0.615384615
2	110069154	110069486	14	23.235294	0.295775	333	71	G	0	0	4	10	0	0	0.1721519	0.430379749
2	113970833	113970977	14	10.294118	0.90625	145	64	G	13	16	16	16	1.2628571	1.554285661	1.554285661	1.554285661
2	121638902	121639323	14	29.481482	0.757576	422	66	G	10	25	32	34	0.339195974	0.847989935	1.085427117	1.153266311
2	218617418	218617506	14	6.357143	0.111111	89	63	G	0	0	3	3	0	0	0.471910102	0.471910102
2	221067826	221067861	14	2.571429	0.549296	36	71	G	2	2	2	2	0.777777648	0.777777648	0.777777648	0.777777648
2	234739244	234739319	14	6.214286	0.369863	76	73	G	0	0	0	1	0	0	0	0.160919533
2	237279441	237279469	14	2.142857	0.923077	29	78	G	2	2	2	2	0.933333396	0.933333396	0.933333396	0.933333396
2	239007205	239007301	14	6.928571	0.253731	97	67	G	0	0	0	1	0	0	0	0.144329906
2	240981347	240982306	14	68.5625	0.612903	960	62	G	0	30	31	61	0	0.437556974	0.452142206	0.88969918
2	241034913	241035341	14	28.714285	0.305556	429	72	G	2	12	23	28	0.069651743	0.417910458	0.800995045	0.975124402
2	241086837	241086864	14	2	1	28	71	G	1	1	1	1	0.5	0.5	0.5	0.5
2	241144755	241144800	14	3.266667	1	46	56	G	3	3	3	3	0.918367253	0.918367253	0.918367253	0.918367253
2	241902451	241902508	14	4.142857	0.15625	58	64	G	0	1	1	1	0	0.241379319	0.241379319	0.241379319
2	242838640	242839026	14	27.8125	1	387	65	G	45	50	50	50	1.617977528	1.797752809	1.797752809	1.797752809
2	10520	10547	14	2	1	28	42	C	1	1	1	1	0.5	0.5	0.5	0.5
2	12262648	12263549	14	64.625	0.909091	902	22	C	0	0	49	55	0	0	0.758220503	0.85106383
2	55172302	55172441	14	9.619047	1	140	64	C	4	11	12	12	0.415841611	1.14356443	1.247524833	1.247524833
2	65939286	65939330	14	3.0625	1	45	53	C	3	3	3	3	0.979591837	0.979591837	0.979591837	0.979591837
2	67082137	67082189	14	3.611111	0.463415	53	41	C	0	2	2	2	0	0.553846171	0.553846171	0.553846171
2	67440912	67440949	14	2.733333	1	38	60	C	0	1	1	1	0	0.365853703	0.365853703	0.365853703
2	67441746	67441848	14	7.533333	1	103	48	C	2	4	5	5	0.265486737	0.530973475	0.663716844	0.663716844
2	72371650	72371679	14	2.214286	1	30	83	C	2	2	2	2	0.90322569	0.90322569	0.90322569	0.90322569
2	76308426	76308464	14	2.785714	1	39	58	C	1	1	1	1	0.358974396	0.358974396	0.358974396	0.358974396
2	97467664	97467992	14	23.454546	0.608696	329	46	C	0	0	0	2	0	0	0	0.085271316
2	106582726	106582752	14	1.928571	0.532468	27	77	C	1	1	1	1	0.518518634	0.518518634	0.518518634	0.518518634
2	110069154	110069486	14	23.235294	0.295775	333	71	C	0	0	2	10	0	0	0.08607595	0.430379749
2	125720859	125720907	14	3.857143	0.625	49	32	C	0	1	1	1	0	0.25925925	0.25925925	0.25925925
2	135252545	135252578	14	2.428571	0.666667	34	66	C	2	2	2	2	0.823529557	0.823529557	0.823529557	0.823529557
2	166278733	166278760	14	2	0.641026	28	78	C	1	1	1	1	0.5	0.5	0.5	0.5
2	198456642	198456677	14	2.714286	0.859155	36	71	C	1	1	1	1	0.368421014	0.368421014	0.368421014	0.368421014
2	217123438	217123469	14	2.285714	0.709677	32	62	C	1	1	1	1	0.437500055	0.437500055	0.437500055	0.437500055
2	224702338	224702396	14	4.25	0.61039	59	77	C	0	2	2	2	0	0.470588235	0.470588235	0.470588235
2	232469400	232469465	14	4.714286	0.172414	66	87	C	7	7	7	7	1.484848395	1.484848395	1.484848395	1.484848395
2	234739244	234739319	14	6.214286	0.369863	76	73	C	0	3	3	3	0	0.482758598	0.482758598	0.482758598
2	239007205	239007301	14	6.928571	0.253731	97	67	C	0	0	4	4	0	0	0.577319623	0.577319623
2	241034913	241035341	14	28.714285	0.305556	429	72	C	0	0	0	2	0	0	0	0.069651743
2	241136489	241136538	14	3.785714	0.103448	50	58	C	0	0	1	1	0	0	0.264150963	0.264150963
2	241831760	241831790	14	2.285714	0.72093	31	86	C	2	2	2	2	0.875000109	0.875000109	0.875000109	0.875000109
2	242447753	242447803	14	3.8	0.393258	51	89	C	3	4	4	4	0.789473684	1.052631579	1.052631579	1.052631579
3	158291158	158291202	14	3.285714	0.826087	45	92	G	8	8	8	8	2.43478282	2.43478282	2.43478282	2.43478282
3	50654503	50654556	14	3.8125	0.97561	54	82	G	7	7	7	7	1.836065574	1.836065574	1.836065574	1.836065574
3	57756851	57756935	14	5.833333	0.940298	85	67	C	6	6	6	6	1.028571487	1.028571487	1.028571487	1.028571487
3	149120823	149120852	14	2.142857	1	30	76	C	3	3	3	3	1.400000093	1.400000093	1.400000093	1.400000093
3	195742163	195742189	14	1.928571	1	27	74	C	3	3	3	3	1.555555901	1.555555901	1.555555901	1.555555901
3	13009388	13009425	14	2.714286	0.595506	38	89	G	4	4	4	4	1.473684055	1.473684055	1.473684055	1.473684055
3	123603865	123603895	14	2.214286	1	31	80	G	2	2	2	2	0.90322569	0.90322569	0.90322569	0.90322569
3	127391683	127391755	14	5.25	0.452632	73	95	G	10	10	10	10	1.904761905	1.904761905	1.904761905	1.904761905
3	168224645	168224676	14	2.285714	1	32	68	C	2	2	2	2	0.875000109	0.875000109	0.875000109	0.875000109
3	43427239	43427272	14	2.466667	1	34	67	G	2	2	2	2	0.810810701	0.810810701	0.810810701	0.810810701
3	125592408	125592462	14	3.928571	1	55	61	G	3	3	3	3	0.763636447	0.763636447	0.763636447	0.763636447
3	174070126	174070240	14	8.25	1	115	49	G	1	2	3	3	0.121212121	0.242424242	0.363636364	0.363636364
3	195496935	195496964	14	2.142857	0.853659	30	82	G	1	1	1	1	0.466666698	0.466666698	0.466666698	0.466666698
3	28295090	28295122	14	2.5	1	33	45	C	1	1	1	1	0.4	0.4	0.4	0.4
3	9190351	9190382	14	2.285714	0.333333	32	75	G	1	1	1	1	0.437500055	0.437500055	0.437500055	0.437500055
3	36832591	36832654	14	4.642857	0.789474	64	57	G	4	5	5	5	0.861538488	1.07692311	1.07692311	1.07692311
3	50431119	50431150	14	2.285714	0.79661	32	59	G	2	2	2	2	0.875000109	0.875000109	0.875000109	0.875000109
3	116156428	116156561	14	9.434783	1	134	53	G	1	2	3	5	0.105990779	0.211981558	0.317972337	0.529953895
3	117481904	117481958	14	3.928571	0.90625	55	64	G	3	4	4	4	0.763636447	1.018181929	1.018181929	1.018181929
3	123020678	123020716	14	2.785714	0.808219	39	73	G	1	2	2	2	0.358974396	0.717948792	0.717948792	0.717948792
3	132441688	132441730	14	3.142857	0.526316	43	76	G	3	3	3	3	0.954545498	0.954545498	0.954545498	0.954545498
3	138311390	138311429	14	2.857143	0.850746	40	67	G	0	1	1	1	0	0.349999983	0.349999983	0.349999983
3	154738471	154738525	14	3.866667	1	55	52	G	0	0	1	1	0	0	0.258620667	0.258620667
3	156824808	156824837	14	2.142857	0.833333	30	72	G	1	1	1	1	0.466666698	0.466666698	0.466666698	0.466666698
3	2425277	2425325	14	3.294118	0.934426	49	61	C	1	1	1	1	0.303571396	0.303571396	0.303571396	0.303571396
3	4107830	4107865	14	2.571429	0.768116	36	69	C	0	1	1	1	0	0.388888824	0.388888824	0.388888824
3	13858174	13858203	14	2.142857	1	30	63	C	1	1	1	1	0.466666698	0.466666698	0.466666698	0.466666698
3	40137242	40137268	14	1.928571	1	27	51	C	1	1	1	1	0.518518634	0.518518634	0.518518634	0.518518634
3	43147051	43147094	14	3.142857	0.590909	44	88	C	4	4	4	4	1.272727331	1.272727331	1.272727331	1.272727331
3	45102396	45102423	14	2	0.5625	28	64	C	1	1	1	1	0.5	0.5	0.5	0.5
3	86908678	86910200	14	102.588234	0.52381	1523	21	C	0	0	8	34	0	0	0.077981652	0.331422023
3	110424729	110424862	14	9.611111	1	134	35	C	0	1	1	1	0	0.104046244	0.104046244	0.104046244
3	125802823	125802862	14	2.857143	0.47619	40	84	C	2	2	2	2	0.699999965	0.699999965	0.699999965	0.699999965
3	139083132	139083176	14	3.214286	1	45	68	C	0	2	2	2	0	0.622222167	0.622222167	0.622222167
3	141523594	141523985	14	27.387096	0.822222	392	45	C	0	0	0	1	0	0	0	0.036513546
3	197774219	197774394	14	12.315789	0.290323	176	62	C	0	0	0	1	0	0	0	0.081196584
4	1540060	1540260	14	14.647058	0.890411	201	73	G	31	31	31	31	2.116465982	2.116465982	2.116465982	2.116465982
4	164663465	164663509	14	3.357143	1	45	62	C	5	5	5	5	1.489361639	1.489361639	1.489361639	1.489361639
4	76861491	76861521	14	2.214286	0.790698	31	86	G	3	3	3	3	1.354838535	1.354838535	1.354838535	1.354838535
4	9650086	9650126	14	2.8125	1	41	63	G	2	2	2	2	0.711111111	0.711111111	0.711111111	0.711111111
4	2336464	2336594	14	9.571428	0.972222	131	72	C	12	15	15	15	1.253731418	1.567164273	1.567164273	1.567164273
4	99294513	99294571	14	4.214286	1	59	61	C	5	5	5	5	1.186440598	1.186440598	1.186440598	1.186440598
4	151874499	151874535	14	2.785714	1	37	75	C	3	3	3	3	1.076923187	1.076923187	1.076923187	1.076923187
4	1603637	1603779	14	10.214286	0.756757	143	74	G	5	14	14	14	0.489510476	1.370629332	1.370629332	1.370629332
4	1764773	1764810	14	2.714286	0.625	38	80	G	3	3	3	3	1.105263042	1.105263042	1.105263042	1.105263042
4	6763710	6763832	14	8.533334	0.61039	123	77	G	0	0	5	5	0	0	0.585937454	0.585937454
4	14810883	14810963	14	5.555555	0.967742	81	62	G	8	8	8	8	1.440000144	1.440000144	1.440000144	1.440000144
4	73793620	73793646	14	1.928571	0.758621	27	58	G	1	1	1	1	0.518518634	0.518518634	0.518518634	0.518518634
4	178366056	178366083	14	2	0.754386	28	57	G	1	1	1	1	0.5	0.5	0.5	0.5
4	189127937	189127982	14	3.125	0.935484	46	62	G	0	1	1	1	0	0.32	0.32	0.32
4	189744468	189746044	14	108.900002	0.054545	1577	55	G	0	0	40	69	0	0	0.367309451	0.633608804
4	1620546	1620579	14	2.5	0.666667	34	84	C	2	2	2	2	0.8	0.8	0.8	0.8
4	1811348	1811413	14	4.6875	0.636364	66	66	C	0	0	2	2	0	0	0.426666667	0.426666667
4	6535677	6536215	14	35.878788	0.952381	539	42	C	0	0	1	1	0	0	0.027871622	0.027871622
4	8089721	8089889	14	11.681818	0.65625	169	64	C	5	11	13	13	0.428015571	0.941634256	1.112840484	1.112840484
4	9939208	9939238	14	2.214286	0.753425	31	73	C	2	2	2	2	0.90322569	0.90322569	0.90322569	0.90322569
4	49276505	49276575	14	5.357143	0.625	71	64	C	7	7	7	7	1.306666632	1.306666632	1.306666632	1.306666632
4	63455954	63456032	14	5.933333	0.567568	79	37	C	0	0	0	1	0	0	0	0.168539335
4	76457086	76457121	14	2.571429	0.515152	36	66	C	0	1	1	1	0	0.388888824	0.388888824	0.388888824
4	91976881	91976922	14	2.882353	0.941176	42	68	C	3	3	3	3	1.040816305	1.040816305	1.040816305	1.040816305
4	131128067	131128093	14	1.928571	1	27	74	C	1	1	1	1	0.518518634	0.518518634	0.518518634	0.518518634
4	185395744	185395812	14	4.941176	0.721519	69	79	C	4	5	5	5	0.809523887	1.011904858	1.011904858	1.011904858
5	298736	299382	14	47.1875	0.6	647	70	C	46	63	71	71	0.974834437	1.335099338	1.504635762	1.504635762
5	1606822	1607178	14	25.882353	0.605634	357	71	G	35	40	42	43	1.352272724	1.545454542	1.622727269	1.661363633
5	175596729	175596777	14	3.470588	0.946667	49	75	G	7	7	7	7	2.016949289	2.016949289	2.016949289	2.016949289
5	114264850	114264887	14	2.733333	0.95	38	80	C	5	5	5	5	1.829268516	1.829268516	1.829268516	1.829268516
5	53717183	53717222	14	3	1	40	72	G	4	4	4	4	1.333333333	1.333333333	1.333333333	1.333333333
5	63979118	63979153	14	2.642857	1	36	69	G	4	4	4	4	1.513513595	1.513513595	1.513513595	1.513513595
5	5954789	5955432	14	46.75	0.896552	644	58	C	28	53	61	64	0.598930481	1.13368984	1.304812834	1.368983957
5	127940632	127940661	14	2.214286	1	30	86	C	4	4	4	4	1.80645138	1.80645138	1.80645138	1.80645138
5	33357	33383	14	1.928571	1	27	74	C	3	3	3	3	1.555555901	1.555555901	1.555555901	1.555555901
5	134773261	134773290	14	2.142857	1	30	76	C	3	3	3	3	1.400000093	1.400000093	1.400000093	1.400000093
5	36432450	36432481	14	2.428571	1	32	78	G	3	3	3	3	1.235294336	1.235294336	1.235294336	1.235294336
5	64989019	64989096	14	5.444445	0.962264	78	53	G	3	3	3	3	0.551020352	0.551020352	0.551020352	0.551020352
5	149671466	149671501	14	2.571429	0.943662	36	71	G	3	3	3	3	1.166666472	1.166666472	1.166666472	1.166666472
5	605779	605806	14	2	0.802817	28	71	G	1	1	1	1	0.5	0.5	0.5	0.5
5	177531649	177531730	14	6	0.970588	82	68	G	7	7	7	7	1.166666667	1.166666667	1.166666667	1.166666667
5	162831610	162831642	14	2.428571	1	33	66	C	2	2	2	2	0.823529557	0.823529557	0.823529557	0.823529557
5	1084275	1084315	14	2.928571	0.36	41	75	G	2	2	2	2	0.682926929	0.682926929	0.682926929	0.682926929
5	9546205	9546252	14	3.466667	0.534884	48	86	G	1	2	2	2	0.288461511	0.576923021	0.576923021	0.576923021
5	40044914	40044971	14	4.25	0.964286	58	56	G	0	0	1	1	0	0	0.235294118	0.235294118
5	61039961	61040006	14	3.357143	0.666667	46	60	G	1	1	1	1	0.297872328	0.297872328	0.297872328	0.297872328
5	62035469	62035499	14	2.214286	0.8125	31	64	G	1	1	1	1	0.451612845	0.451612845	0.451612845	0.451612845
5	88430533	88430569	14	2.642857	0.830508	37	59	G	0	1	1	1	0	0.378378399	0.378378399	0.378378399
5	88712590	88712622	14	2.357143	0.454545	33	66	G	0	1	1	1	0	0.424242399	0.424242399	0.424242399
5	134218523	134218557	14	2.466667	1	35	71	G	2	2	2	2	0.810810701	0.810810701	0.810810701	0.810810701
5	162802753	162802788	14	2.571429	0.388889	36	72	G	0	1	1	1	0	0.388888824	0.388888824	0.388888824
5	163371617	163371646	14	2.142857	0.73913	30	46	G	1	1	1	1	0.466666698	0.466666698	0.466666698	0.466666698
5	165163652	165163678	14	1.928571	0.6	27	55	G	1	1	1	1	0.518518634	0.518518634	0.518518634	0.518518634
5	168418884	168418912	14	2.142857	0.74359	29	78	G	1	1	1	1	0.466666698	0.466666698	0.466666698	0.466666698
5	176513603	176513645	14	3	0.929825	43	57	G	1	1	1	1	0.333333333	0.333333333	0.333333333	0.333333333
5	178372064	178372112	14	3.5	0.932203	49	59	G	0	1	1	1	0	0.285714286	0.285714286	0.285714286
5	180022228	180022276	14	3.5	1	49	63	G	3	3	3	3	0.857142857	0.857142857	0.857142857	0.857142857
5	86432	86483	14	3.8	0.914286	52	70	C	1	2	2	2	0.263157895	0.526315789	0.526315789	0.526315789
5	756464	756526	14	4.533333	0.558824	63	68	C	0	3	3	3	0	0.661764755	0.661764755	0.661764755
5	848873	849098	14	15.565217	0.42029	226	69	C	4	15	15	18	0.256983247	0.963687175	0.963687175	1.15642461
5	849132	849190	14	4.214286	0.492063	59	63	C	0	2	2	2	0	0.474576239	0.474576239	0.474576239
5	1183664	1183705	14	3	0.44	42	75	C	2	2	2	2	0.666666667	0.666666667	0.666666667	0.666666667
5	1879643	1879688	14	3.058824	0.792208	46	77	C	0	1	1	1	0	0.326923027	0.326923027	0.326923027
5	3031212	3031257	14	3.285714	0.880597	46	67	C	0	1	1	1	0	0.304347853	0.304347853	0.304347853
5	4326926	4327044	14	8.0625	0.671642	119	67	C	0	0	5	5	0	0	0.620155039	0.620155039
5	5494833	5494870	14	2.714286	0.543478	38	92	C	0	2	2	2	0	0.736842028	0.736842028	0.736842028
5	11182682	11182719	14	2.714286	0.774194	38	62	C	2	2	2	2	0.736842028	0.736842028	0.736842028	0.736842028
5	75371245	75371274	14	2.142857	0.622642	30	53	C	1	1	1	1	0.466666698	0.466666698	0.466666698	0.466666698
5	96038910	96038958	14	3.466667	0.090909	49	66	C	0	0	1	1	0	0	0.288461511	0.288461511
5	103917887	103917913	14	1.928571	0.913043	27	69	C	1	1	1	1	0.518518634	0.518518634	0.518518634	0.518518634
5	124758407	124758436	14	2.214286	0.924051	30	79	C	2	2	2	2	0.90322569	0.90322569	0.90322569	0.90322569
5	139142318	139142349	14	2.285714	0.432432	32	74	C	1	1	1	1	0.437500055	0.437500055	0.437500055	0.437500055
5	139895207	139895234	14	2	0.5625	28	64	C	1	1	1	1	0.5	0.5	0.5	0.5
5	162415141	162415174	14	2.428571	0.694444	34	72	C	2	2	2	2	0.823529557	0.823529557	0.823529557	0.823529557
5	164315677	164316413	14	53.826088	0.875	737	16	C	0	0	0	7	0	0	0	0.130048463
5	165434990	165435016	14	1.928571	0.787879	27	66	C	1	1	1	1	0.518518634	0.518518634	0.518518634	0.518518634
5	175021052	175021082	14	2.214286	1	31	70	C	1	1	1	1	0.451612845	0.451612845	0.451612845	0.451612845
5	177659825	177659858	14	2.428571	0.355556	34	90	C	1	1	1	1	0.411764779	0.411764779	0.411764779	0.411764779
5	180713469	180713548	14	5.714286	0.90625	80	64	C	4	7	7	7	0.699999965	1.224999939	1.224999939	1.224999939
6	162188789	162188823	14	2.5	0.873418	35	79	G	3	3	3	3	1.2	1.2	1.2	1.2
6	169862550	169862583	14	2.571429	1	34	64	G	1	1	1	1	0.388888824	0.388888824	0.388888824	0.388888824
6	37137877	37137910	14	2.5	0.505376	34	93	C	2	2	2	2	0.8	0.8	0.8	0.8
6	7108940	7108986	14	3.4	0.261905	47	84	G	0	0	1	1	0	0	0.294117647	0.294117647
6	13401636	13401662	14	1.928571	1	27	44	G	1	1	1	1	0.518518634	0.518518634	0.518518634	0.518518634
6	27219365	27219396	14	2.285714	0.595506	32	89	G	2	2	2	2	0.875000109	0.875000109	0.875000109	0.875000109
6	32055389	32055419	14	2.285714	0.73913	31	92	G	2	2	2	2	0.875000109	0.875000109	0.875000109	0.875000109
6	33354479	33354512	14	2.5	0.84127	34	63	G	2	2	2	2	0.8	0.8	0.8	0.8
6	36767877	36767907	14	2.285714	0.488372	31	86	G	1	1	1	1	0.437500055	0.437500055	0.437500055	0.437500055
6	36807439	36807473	14	2.5	0.721519	35	79	G	2	2	2	2	0.8	0.8	0.8	0.8
6	44562204	44562238	14	2.5	0.232877	35	73	G	1	1	1	1	0.4	0.4	0.4	0.4
6	68252139	68252188	14	3.714286	0.517241	50	58	G	0	0	1	1	0	0	0.269230749	0.269230749
6	72798618	72798680	14	4.5625	1	63	60	G	0	1	2	2	0	0.219178082	0.438356164	0.438356164
6	97285099	97285127	14	2.071429	0.27907	29	86	G	1	1	1	1	0.482758521	0.482758521	0.482758521	0.482758521
6	106285955	106285985	14	2.214286	0.888889	31	54	G	1	1	1	1	0.451612845	0.451612845	0.451612845	0.451612845
6	122622275	122622322	14	3.176471	1	48	52	G	0	2	2	2	0	0.629629548	0.629629548	0.629629548
6	150952992	150953018	14	1.928571	0.548387	27	62	G	1	1	1	1	0.518518634	0.518518634	0.518518634	0.518518634
6	168937626	168937652	14	1.928571	0.45679	27	81	G	1	1	1	1	0.518518634	0.518518634	0.518518634	0.518518634
6	443742	443798	14	4.1875	0.333333	57	63	C	0	0	1	1	0	0	0.23880597	0.23880597
6	13120460	13120507	14	3.176471	0.931035	48	58	C	0	1	1	1	0	0.314814774	0.314814774	0.314814774
6	20609448	20609634	14	14.4375	1	187	49	C	1	3	3	3	0.069264069	0.207792208	0.207792208	0.207792208
6	29497139	29497204	14	4.714286	0.545455	66	66	C	0	0	2	2	0	0	0.424242399	0.424242399
6	31977007	31977040	14	2.5	0.777778	34	72	C	1	1	1	1	0.4	0.4	0.4	0.4
6	32009742	32009775	14	2.5	0.777778	34	72	C	1	1	1	1	0.4	0.4	0.4	0.4
6	123195072	123195114	14	3	1	43	69	C	1	2	2	2	0.333333333	0.666666667	0.666666667	0.666666667
6	143126548	143126576	14	2.142857	0.823529	29	68	C	1	1	1	1	0.466666698	0.466666698	0.466666698	0.466666698
6	152418850	152418885	14	2.571429	0.724138	36	58	C	2	2	2	2	0.777777648	0.777777648	0.777777648	0.777777648
6	161129514	161129570	14	4	0.567568	57	37	C	0	0	1	1	0	0	0.25	0.25
6	165714755	165715007	14	18.3125	0.111111	253	63	C	0	0	2	2	0	0	0.109215017	0.109215017
6	167806320	167806836	14	37.5	0.641791	517	67	C	0	0	1	16	0	0	0.026666667	0.426666667
6	168966052	168966120	14	4.928571	0.263158	69	57	C	0	0	1	1	0	0	0.202898568	0.202898568
6	170208233	170209777	14	103.933334	0.540984	1545	61	C	2	20	44	88	0.019243104	0.192431044	0.423348297	0.846696595
7	570798	570873	14	5.411765	0.655172	76	87	G	11	11	11	11	2.032608585	2.032608585	2.032608585	2.032608585
7	53959652	53959694	14	3.142857	0.905882	43	85	C	5	5	5	5	1.590909163	1.590909163	1.590909163	1.590909163
7	23530053	23530085	14	2.357143	0.515152	33	99	G	4	4	4	4	1.696969594	1.696969594	1.696969594	1.696969594
7	158921958	158921984	14	1.928571	0.65	27	80	G	3	3	3	3	1.555555901	1.555555901	1.555555901	1.555555901
7	39562192	39562218	14	1.928571	1	27	62	G	2	2	2	2	1.037037267	1.037037267	1.037037267	1.037037267
7	42993865	42993892	14	2	1	28	78	G	2	2	2	2	1	1	1	1
7	44325406	44325490	14	5.833333	0.6	85	90	G	5	8	8	8	0.857142906	1.37142865	1.37142865	1.37142865
7	101459774	101459814	14	2.933333	0.586957	41	92	G	3	3	3	3	1.022727389	1.022727389	1.022727389	1.022727389
7	102152759	102153370	14	42.161289	0.935484	612	62	G	28	55	58	61	0.664116318	1.304514195	1.375669515	1.446824835
7	130613484	130613535	14	3.8	1	52	57	G	1	1	1	1	0.263157895	0.263157895	0.263157895	0.263157895
7	73868322	73868363	14	3.142857	0.747126	42	87	C	4	4	4	4	1.272727331	1.272727331	1.272727331	1.272727331
7	154549669	154549708	14	2.857143	0.714286	40	84	C	3	3	3	3	1.049999948	1.049999948	1.049999948	1.049999948
7	1913075	1913104	14	2.214286	0.848101	30	79	G	1	1	1	1	0.451612845	0.451612845	0.451612845	0.451612845
7	2298261	2298290	14	2.142857	0.657895	30	76	G	1	1	1	1	0.466666698	0.466666698	0.466666698	0.466666698
7	2443272	2443320	14	3.5	0.594937	49	79	G	0	0	1	1	0	0	0.285714286	0.285714286
7	4777057	4777216	14	11.375	0.517241	160	58	G	1	1	1	1	0.087912088	0.087912088	0.087912088	0.087912088
7	30949530	30949568	14	2.866667	0.358974	39	78	G	2	2	2	2	0.697674337	0.697674337	0.697674337	0.697674337
7	38602256	38602303	14	3.235294	1	48	60	G	1	2	2	2	0.30909092	0.618181841	0.618181841	0.618181841
7	47525537	47525680	14	10.095238	1	144	55	G	0	0	1	4	0	0	0.099056605	0.396226419
7	57129083	57129111	14	2.071429	0.333333	29	72	G	1	1	1	1	0.482758521	0.482758521	0.482758521	0.482758521
7	70353113	70353172	14	4.3125	0.964912	60	57	G	3	3	3	3	0.695652174	0.695652174	0.695652174	0.695652174
7	70781172	70781262	14	7.142857	0.283019	91	53	G	0	0	0	1	0	0	0	0.140000003
7	75423098	75423167	14	5.333333	1	70	55	G	1	1	1	3	0.187500012	0.187500012	0.187500012	0.562500035
7	100721157	100721196	14	2.8	0.866667	40	75	G	1	2	2	2	0.357142857	0.714285714	0.714285714	0.714285714
7	102158262	102158289	14	2	0.575758	28	99	G	1	1	1	1	0.5	0.5	0.5	0.5
7	102257241	102257268	14	2	0.575758	28	99	G	1	1	1	1	0.5	0.5	0.5	0.5
7	131914492	131914529	14	2.714286	0.701493	38	67	G	1	2	2	2	0.368421014	0.736842028	0.736842028	0.736842028
7	133002223	133002267	14	3.0625	0.545455	45	66	G	0	1	1	1	0	0.326530612	0.326530612	0.326530612
7	134128316	134128367	14	3.666667	0.373134	52	67	G	1	2	2	2	0.272727248	0.545454496	0.545454496	0.545454496
7	142585758	142585811	14	3.857143	0.850746	54	67	G	5	5	5	5	1.296296248	1.296296248	1.296296248	1.296296248
7	143091067	143091118	14	3.714286	0.65625	52	64	G	0	3	3	3	0	0.807692246	0.807692246	0.807692246
7	158402450	158402673	14	15.380953	1	224	58	G	0	4	8	13	0	0.260061909	0.520123818	0.845201204
7	2237519	2237570	14	3.714286	0.375	52	80	C	3	3	3	3	0.807692246	0.807692246	0.807692246	0.807692246
7	5312928	5313022	14	6.764706	0.892857	95	56	C	1	2	4	5	0.147826084	0.295652169	0.591304338	0.739130422
7	16919671	16919752	14	5.705883	1	82	52	C	0	1	1	1	0	0.175257712	0.175257712	0.175257712
7	50850066	50850098	14	2.357143	0.586207	33	87	C	2	2	2	2	0.848484797	0.848484797	0.848484797	0.848484797
7	62969726	62969754	14	2.071429	0.333333	29	72	C	1	1	1	1	0.482758521	0.482758521	0.482758521	0.482758521
7	86411499	86411527	14	2.071429	0.777778	29	54	C	1	1	1	1	0.482758521	0.482758521	0.482758521	0.482758521
7	89622638	89622664	14	1.928571	1	27	55	C	1	1	1	1	0.518518634	0.518518634	0.518518634	0.518518634
7	105029473	105029503	14	2.214286	0.376344	31	93	C	0	1	1	1	0	0.451612845	0.451612845	0.451612845
7	120508161	120508206	14	3.2	0.5	46	60	C	0	2	2	2	0	0.625	0.625	0.625
7	127298089	127298128	14	2.857143	0.510204	40	49	C	0	1	1	1	0	0.349999983	0.349999983	0.349999983
7	132822871	132822921	14	3.8	1	51	60	C	2	3	3	3	0.526315789	0.789473684	0.789473684	0.789473684
7	139998207	139998264	14	4.142857	0.470588	58	68	C	0	0	1	1	0	0	0.241379319	0.241379319
7	151573152	151573185	14	2.428571	1	34	73	C	2	2	2	2	0.823529557	0.823529557	0.823529557	0.823529557
7	157931629	157931696	14	4.857143	0.549296	68	71	C	7	7	7	7	1.441176428	1.441176428	1.441176428	1.441176428
8	106568894	106568966	14	5.052631	1	73	67	C	10	10	10	10	1.979166893	1.979166893	1.979166893	1.979166893
8	125090948	125090979	14	2.285714	1	32	65	G	3	3	3	3	1.312500164	1.312500164	1.312500164	1.312500164
8	26537998	26538047	14	3.6	1	50	70	C	6	6	6	6	1.666666667	1.666666667	1.666666667	1.666666667
8	54420517	54420551	14	2.5	1	35	74	C	3	3	3	3	1.2	1.2	1.2	1.2
8	57163591	57163620	14	2.142857	0.578947	30	76	C	1	1	1	1	0.466666698	0.466666698	0.466666698	0.466666698
8	89339478	89339507	14	2.142857	1	30	66	C	2	2	2	2	0.933333396	0.933333396	0.933333396	0.933333396
8	542986	543044	14	4.0625	0.685714	59	70	G	1	3	3	3	0.246153846	0.738461538	0.738461538	0.738461538
8	543933	544022	14	6.5	0.692308	90	65	G	0	4	5	5	0	0.615384615	0.769230769	0.769230769
8	74476722	74476760	14	2.733333	1	39	64	G	1	1	1	1	0.365853703	0.365853703	0.365853703	0.365853703
8	98776502	98776869	14	25.379311	0.392857	368	56	G	0	3	6	16	0	0.118206519	0.236413037	0.630434766
8	136469594	136469635	14	3.071429	0.404255	42	94	G	1	1	1	1	0.32558135	0.32558135	0.32558135	0.32558135
8	142317619	142317645	14	1.928571	1	27	59	G	1	1	1	1	0.518518634	0.518518634	0.518518634	0.518518634
8	608465	608495	14	2.214286	1	31	58	C	1	1	1	1	0.451612845	0.451612845	0.451612845	0.451612845
8	1877995	1878022	14	2	0.282051	28	78	C	1	1	1	1	0.5	0.5	0.5	0.5
8	10151214	10151280	14	4.736842	0.967742	67	62	C	2	3	3	3	0.422222232	0.633333347	0.633333347	0.633333347
8	21897287	21897313	14	1.928571	0.548387	27	62	C	1	1	1	1	0.518518634	0.518518634	0.518518634	0.518518634
8	22833314	22833341	14	2	1	28	64	C	1	1	1	1	0.5	0.5	0.5	0.5
8	23190208	23190420	14	14.6	0.959184	213	49	C	0	1	5	6	0	0.068493151	0.342465753	0.410958904
8	25315417	25315443	14	1.928571	0.608696	27	92	C	1	1	1	1	0.518518634	0.518518634	0.518518634	0.518518634
8	27122949	27123607	14	45.857143	1	659	47	C	0	5	14	35	0	0.109034268	0.305295949	0.763239873
8	41754272	41754300	14	2.071429	0.846154	29	78	C	1	1	1	1	0.482758521	0.482758521	0.482758521	0.482758521
8	53789533	53789569	14	2.642857	0.522388	37	67	C	0	1	1	1	0	0.378378399	0.378378399	0.378378399
8	135635995	135636033	14	2.857143	0.939394	39	66	C	0	1	1	1	0	0.349999983	0.349999983	0.349999983
8	143320067	143320172	14	7.571429	0.6	106	75	C	6	9	9	9	0.792452785	1.188679178	1.188679178	1.188679178
9	4276313	4276568	14	17.352942	0.915493	256	71	G	42	42	42	42	2.420338868	2.420338868	2.420338868	2.420338868
9	136756379	136756970	14	43.214287	0.968254	592	63	G	46	56	62	66	1.064462778	1.29586773	1.434710701	1.527272682
9	91606262	91606293	14	2.285714	0.857143	32	84	G	3	3	3	3	1.312500164	1.312500164	1.312500164	1.312500164
9	132805508	132805534	14	1.928571	0.840909	27	88	G	3	3	3	3	1.555555901	1.555555901	1.555555901	1.555555901
9	46768592	46768772	14	13.0625	0.940298	181	67	C	18	22	22	22	1.377990431	1.684210526	1.684210526	1.684210526
9	128956828	128956869	14	3	1	42	66	C	4	4	4	4	1.333333333	1.333333333	1.333333333	1.333333333
9	14347369	14347395	14	1.928571	0.913043	27	69	G	1	1	1	1	0.518518634	0.518518634	0.518518634	0.518518634
9	33152504	33152579	14	5.333333	0.826087	76	23	G	0	0	2	2	0	0	0.375000023	0.375000023
9	34612146	34612181	14	2.571429	0.694118	36	85	G	3	3	3	3	1.166666472	1.166666472	1.166666472	1.166666472
9	35564070	35564103	14	2.428571	0.855072	34	69	G	1	1	1	1	0.411764779	0.411764779	0.411764779	0.411764779
9	71459490	71459553	14	4.571429	0.5	64	56	G	0	0	1	1	0	0	0.218749979	0.218749979
9	95826687	95826714	14	2	0.78125	28	64	G	1	1	1	1	0.5	0.5	0.5	0.5
9	96428151	96428187	14	2.785714	1	37	70	G	2	2	2	2	0.717948792	0.717948792	0.717948792	0.717948792
9	99259566	99259606	14	3	0.64557	41	79	G	0	1	1	1	0	0.333333333	0.333333333	0.333333333
9	116984712	116984742	14	2.214286	1	31	64	G	1	1	1	1	0.451612845	0.451612845	0.451612845	0.451612845
9	124132701	124132743	14	3.071429	0.538462	43	78	G	0	1	1	1	0	0.32558135	0.32558135	0.32558135
9	133545286	133545322	14	2.642857	1	37	64	G	2	2	2	2	0.756756798	0.756756798	0.756756798	0.756756798
9	137345815	137345862	14	3.333333	0.405405	48	74	G	0	0	1	1	0	0	0.30000003	0.30000003
9	137441720	137442222	14	36.42857	0.768116	503	69	G	0	3	33	33	0	0.082352944	0.905882388	0.905882388
9	137979671	137979713	14	3.285714	0.393939	43	99	G	0	2	2	2	0	0.608695705	0.608695705	0.608695705
9	138657736	138658492	14	54.549999	0.322034	757	59	G	6	12	27	48	0.109990836	0.219981672	0.494958763	0.879926689
9	68376546	68376572	14	1.928571	1	27	51	C	1	1	1	1	0.518518634	0.518518634	0.518518634	0.518518634
9	76569385	76569422	14	2.714286	0.754386	38	57	C	0	1	1	1	0	0.368421014	0.368421014	0.368421014
9	96057967	96059517	14	111.833336	0.934426	1551	61	C	0	22	65	92	0	0.196721307	0.581222043	0.822652737
9	96361146	96361172	14	1.928571	0.594203	27	69	C	1	1	1	1	0.518518634	0.518518634	0.518518634	0.518518634
9	96668100	96668149	14	3.571429	0.828571	50	70	C	4	4	4	4	1.119999866	1.119999866	1.119999866	1.119999866
9	99895366	99895552	14	13	0.322034	187	59	C	0	0	2	3	0	0	0.153846154	0.230769231
9	124010674	124010718	14	3.2	0.924528	45	53	C	1	1	1	1	0.3125	0.3125	0.3125	0.3125
9	132539889	132539930	14	3.066667	1	42	64	C	0	1	1	1	0	0.326086921	0.326086921	0.326086921
9	132958184	132958225	14	3	0.292308	42	65	C	3	3	3	3	1	1	1	1
9	134144538	134144567	14	2.142857	0.657895	30	76	C	1	1	1	1	0.466666698	0.466666698	0.466666698	0.466666698
9	140225812	140225838	14	1.928571	1	27	66	C	1	1	1	1	0.518518634	0.518518634	0.518518634	0.518518634
9	140446097	140446221	14	8.933333	0.406593	125	91	C	10	12	12	12	1.119403027	1.343283632	1.343283632	1.343283632
9	140464105	140464145	14	2.928571	0.940298	41	67	C	1	1	1	1	0.341463465	0.341463465	0.341463465	0.341463465
10	75634370	75634442	14	5.25	0.553191	73	94	C	10	10	10	10	1.904761905	1.904761905	1.904761905	1.904761905
10	111000442	111000487	14	3.3125	1	46	69	G	6	6	6	6	1.811320755	1.811320755	1.811320755	1.811320755
10	125413288	125413345	14	4.357143	1	58	68	G	6	6	6	6	1.377049135	1.377049135	1.377049135	1.377049135
10	11324112	11324145	14	2.428571	0.933333	34	60	C	3	3	3	3	1.235294336	1.235294336	1.235294336	1.235294336
10	101300066	101300098	14	2.357143	0.826087	33	69	G	3	3	3	3	1.272727196	1.272727196	1.272727196	1.272727196
10	29552194	29552314	14	9	1	121	55	G	1	7	9	9	0.111111111	0.777777778	1	1
10	118905456	118905598	14	10.0625	1	143	37	G	1	1	1	1	0.099378882	0.099378882	0.099378882	0.099378882
10	71221662	71221688	14	1.928571	0.928571	27	84	C	1	1	1	1	0.518518634	0.518518634	0.518518634	0.518518634
10	1391158	1391187	14	2.142857	0.623188	30	69	G	1	1	1	1	0.466666698	0.466666698	0.466666698	0.466666698
10	2129711	2129764	14	3.75	0.967742	54	62	G	0	1	2	2	0	0.266666667	0.533333333	0.533333333
10	17009761	17009906	14	11.117647	0.884615	146	52	G	0	0	0	1	0	0	0	0.08994709
10	43572960	43572987	14	2	0.086957	28	92	G	1	1	1	1	0.5	0.5	0.5	0.5
10	47664387	47664830	14	33.439999	0.653846	444	52	G	0	0	0	1	0	0	0	0.029904307
10	47769620	47769647	14	2	0.434343	28	99	G	1	1	1	1	0.5	0.5	0.5	0.5
10	48277948	48277975	14	2	0.434343	28	99	G	1	1	1	1	0.5	0.5	0.5	0.5
10	49712087	49712117	14	2.285714	1	31	64	G	2	2	2	2	0.875000109	0.875000109	0.875000109	0.875000109
10	80655170	80655235	14	4.647059	1	66	53	G	2	2	3	3	0.43037973	0.43037973	0.645569596	0.645569596
10	82234214	82234240	14	1.928571	1	27	74	G	1	1	1	1	0.518518634	0.518518634	0.518518634	0.518518634
10	90902452	90902535	14	6.666667	1	84	46	G	1	1	1	1	0.149999993	0.149999993	0.149999993	0.149999993
10	95753812	95753860	14	3.5	0.263158	49	76	G	0	0	1	1	0	0	0.285714286	0.285714286
10	96382365	96382392	14	2	1	28	50	G	1	1	1	1	0.5	0.5	0.5	0.5
10	126243220	126243257	14	2.714286	0.481481	38	81	G	2	2	2	2	0.736842028	0.736842028	0.736842028	0.736842028
10	132860534	132860788	14	18.17647	0.254237	255	59	G	0	1	1	7	0	0.055016183	0.055016183	0.385113281
10	134170224	134170274	14	3.714286	0.369863	51	73	G	3	4	4	4	0.807692246	1.076922994	1.076922994	1.076922994
10	134495540	134495581	14	3	0.787879	42	66	G	3	3	3	3	1	1	1	1
10	134522879	134522942	14	4.625	1	64	62	G	0	0	1	2	0	0	0.216216216	0.432432432
10	135043628	135043661	14	2.428571	0.535354	34	99	G	3	3	3	3	1.235294336	1.235294336	1.235294336	1.235294336
10	135063745	135064279	14	39.304348	0.36	535	50	G	0	0	0	1	0	0	0	0.025442478
10	11289524	11289588	14	4.642857	0.742857	65	70	C	2	5	5	5	0.430769244	1.07692311	1.07692311	1.07692311
10	16952066	16952274	14	14.809524	1	209	43	C	0	1	2	2	0	0.067524115	0.13504823	0.13504823
10	22610066	22610092	14	1.928571	1	27	81	C	1	1	1	1	0.518518634	0.518518634	0.518518634	0.518518634
10	35992803	35992893	14	6.705883	0.914894	91	47	C	0	0	0	1	0	0	0	0.149122793
10	47151381	47151408	14	2	0.434343	28	99	C	1	1	1	1	0.5	0.5	0.5	0.5
10	56022312	56022353	14	3	0.142857	42	70	C	0	2	2	2	0	0.666666667	0.666666667	0.666666667
10	76585791	76585821	14	2.214286	0.270833	31	96	C	1	1	1	1	0.451612845	0.451612845	0.451612845	0.451612845
10	99349365	99349393	14	2.071429	1	29	72	C	1	1	1	1	0.482758521	0.482758521	0.482758521	0.482758521
10	103447531	103447559	14	2.071429	0.76	29	50	C	1	1	1	1	0.482758521	0.482758521	0.482758521	0.482758521
10	106458028	106458062	14	2.5	0.230769	35	65	C	0	1	1	1	0	0.4	0.4	0.4
10	115540942	115541596	14	45.944443	1	655	55	C	0	17	47	47	0	0.370012104	1.022974639	1.022974639
10	116164390	116164426	14	2.642857	0.475	37	80	C	2	2	2	2	0.756756798	0.756756798	0.756756798	0.756756798
10	119001340	119001386	14	3.357143	0.487805	47	82	C	3	3	3	3	0.893616983	0.893616983	0.893616983	0.893616983
10	124253341	124253367	14	1.928571	1	27	74	C	1	1	1	1	0.518518634	0.518518634	0.518518634	0.518518634
10	125730519	125730756	14	16.913044	0.955556	238	45	C	0	0	1	4	0	0	0.059125962	0.236503849
10	132001986	132002049	14	5	0.74359	64	78	C	3	4	4	4	0.6	0.8	0.8	0.8
10	134050674	134050722	14	3.571429	0.1875	49	64	C	0	0	1	1	0	0	0.279999966	0.279999966
10	134617592	134617795	14	14.6	0.506494	204	77	C	26	26	26	26	1.780821918	1.780821918	1.780821918	1.780821918
10	134809986	134810016	14	2.214286	0.542857	31	70	C	2	2	2	2	0.90322569	0.90322569	0.90322569	0.90322569
10	134936693	134936723	14	2.214286	0.421053	31	76	C	1	1	1	1	0.451612845	0.451612845	0.451612845	0.451612845
10	135003733	135003940	14	14.222222	0.529412	208	51	C	0	0	11	11	0	0	0.773437512	0.773437512
11	118840192	118840280	14	6.31579	1	89	65	G	11	11	11	11	1.741666522	1.741666522	1.741666522	1.741666522
11	69700359	69700544	14	13.266666	0.823529	186	68	G	14	22	22	22	1.055276435	1.658291541	1.658291541	1.658291541
11	17757204	17757271	14	4.941176	1	68	61	C	8	8	8	8	1.619047773	1.619047773	1.619047773	1.619047773
11	32641425	32641451	14	1.928571	1	27	74	G	3	3	3	3	1.555555901	1.555555901	1.555555901	1.555555901
11	45500256	45500284	14	2.071429	0.837838	29	74	C	3	3	3	3	1.448275562	1.448275562	1.448275562	1.448275562
11	63684736	63684770	14	2.5	0.397849	35	93	G	3	3	3	3	1.2	1.2	1.2	1.2
11	393210	393267	14	4.133333	0.555556	58	81	C	5	5	5	5	1.209677517	1.209677517	1.209677517	1.209677517
11	3220524	3220778	14	18.214285	0.433333	255	60	G	0	0	15	15	0	0	0.823529444	0.823529444
11	38921388	38921488	14	6.789474	1	101	62	G	0	0	0	1	0	0	0	0.147286815
11	43601722	43601771	14	3.571429	1	50	64	G	3	4	4	4	0.839999899	1.119999866	1.119999866	1.119999866
11	44446907	44446949	14	3.071429	0.830986	43	71	G	3	3	3	3	0.97674405	0.97674405	0.97674405	0.97674405
11	59537688	59537778	14	6.5	0.957447	91	47	G	0	0	0	2	0	0	0	0.307692308
11	64791840	64791880	14	2.928571	0.709677	41	62	G	0	1	1	1	0	0.341463465	0.341463465	0.341463465
11	66233746	66233778	14	2.428571	0.916667	33	72	G	2	2	2	2	0.823529557	0.823529557	0.823529557	0.823529557
11	76749088	76749149	14	4.466667	1	62	70	G	6	6	6	6	1.343283482	1.343283482	1.343283482	1.343283482
11	78729097	78729132	14	2.571429	0.859155	36	71	G	2	2	2	2	0.777777648	0.777777648	0.777777648	0.777777648
11	117266902	117266929	14	2	0.505882	28	85	G	1	1	1	1	0.5	0.5	0.5	0.5
11	120581755	120581783	14	2.071429	0.333333	29	72	G	1	1	1	1	0.482758521	0.482758521	0.482758521	0.482758521
11	134411485	134411511	14	1.928571	0.478261	27	69	G	1	1	1	1	0.518518634	0.518518634	0.518518634	0.518518634
11	501825	501854	14	2.142857	0.609756	30	82	C	1	1	1	1	0.466666698	0.466666698	0.466666698	0.466666698
11	1106305	1106340	14	2.571429	0.633803	36	71	C	2	2	2	2	0.777777648	0.777777648	0.777777648	0.777777648
11	1308625	1309121	14	35.5	0.560976	497	82	C	2	33	41	44	0.056338028	0.929577465	1.154929577	1.23943662
11	2038469	2038519	14	3.642857	0.216216	51	74	C	0	0	1	1	0	0	0.274509815	0.274509815
11	2182800	2183206	14	28.529411	0.690141	407	71	C	50	53	53	53	1.752577367	1.857732009	1.857732009	1.857732009
11	3115631	3115677	14	3.3125	0.373134	47	67	C	0	1	1	1	0	0.301886792	0.301886792	0.301886792
11	17785069	17785518	14	32.333332	0.888889	450	54	C	0	3	8	21	0	0.092783509	0.247422691	0.649484563
11	20795754	20795842	14	6.31579	1	89	51	C	0	2	2	3	0	0.31666664	0.31666664	0.47499996
11	22338334	22338440	14	7	0.928571	107	56	C	0	0	1	3	0	0	0.142857143	0.428571429
11	30114181	30114457	14	20.173914	1	277	51	C	5	10	13	18	0.247844816	0.495689632	0.644396521	0.892241337
11	45429096	45429126	14	2.214286	0.828571	31	70	C	1	1	1	1	0.451612845	0.451612845	0.451612845	0.451612845
11	63004108	63004149	14	3	0.575758	42	66	C	0	1	1	1	0	0.333333333	0.333333333	0.333333333
11	63861033	63861063	14	2.214286	0.8125	31	64	C	1	1	1	1	0.451612845	0.451612845	0.451612845	0.451612845
11	65554289	65554319	14	2.285714	0.353535	31	99	C	1	1	1	1	0.437500055	0.437500055	0.437500055	0.437500055
11	69191575	69191627	14	3.785714	0.777778	53	63	C	0	0	1	1	0	0	0.264150963	0.264150963
11	77185228	77185257	14	2.214286	1	30	83	C	2	2	2	2	0.90322569	0.90322569	0.90322569	0.90322569
11	80016603	80016648	14	3.235294	1	46	54	C	0	1	1	1	0	0.30909092	0.30909092	0.30909092
11	81459872	81459924	14	4	1	53	69	C	5	5	5	5	1.25	1.25	1.25	1.25
11	110171983	110172018	14	2.533333	0.657895	36	76	C	0	1	1	1	0	0.394736894	0.394736894	0.394736894
11	116565405	116565447	14	2.9375	1	43	74	C	3	3	3	3	1.021276596	1.021276596	1.021276596	1.021276596
12	127608067	127609938	14	136.375	1	1872	62	G	77	93	100	100	0.564619615	0.681943171	0.733272227	0.733272227
12	133305964	133306042	14	5.875	1	79	70	G	9	9	9	9	1.531914894	1.531914894	1.531914894	1.531914894
12	69552541	69552585	14	3.1875	0.763441	45	93	C	6	6	6	6	1.882352941	1.882352941	1.882352941	1.882352941
12	117478826	117478855	14	2.142857	1	30	80	G	3	3	3	3	1.400000093	1.400000093	1.400000093	1.400000093
12	49209271	49209313	14	3.066667	1	43	65	G	4	4	4	4	1.304347684	1.304347684	1.304347684	1.304347684
12	132833097	132833255	14	12.2	0.623188	159	69	G	10	12	15	15	0.819672131	0.983606557	1.229508197	1.229508197
12	132379427	132379481	14	4	0.414141	55	99	C	6	6	6	6	1.5	1.5	1.5	1.5
12	54952997	54953041	14	3.5	1	45	71	C	5	5	5	5	1.428571429	1.428571429	1.428571429	1.428571429
12	3152572	3152659	14	6.285714	0.803279	88	61	G	0	0	3	3	0	0	0.477272749	0.477272749
12	49388587	49388620	14	2.5	0.555556	34	90	G	2	2	2	2	0.8	0.8	0.8	0.8
12	53635534	53635578	14	3.214286	0.746032	45	63	G	0	1	1	1	0	0.311111083	0.311111083	0.311111083
12	57103938	57103974	14	2.642857	0.47541	37	61	G	1	1	1	1	0.378378399	0.378378399	0.378378399	0.378378399
12	61988060	61988104	14	3.285714	0.333333	45	60	G	1	1	1	1	0.304347853	0.304347853	0.304347853	0.304347853
12	117175221	117175464	14	17.333334	0.962963	244	54	G	0	3	6	11	0	0.173076916	0.346153833	0.63461536
12	128704529	128704556	14	2	1	28	71	G	1	1	1	1	0.5	0.5	0.5	0.5
12	129235987	129236020	14	2.428571	0.929825	34	57	G	2	2	2	2	0.823529557	0.823529557	0.823529557	0.823529557
12	131201066	131201104	14	2.785714	1	39	61	G	1	1	1	1	0.358974396	0.358974396	0.358974396	0.358974396
12	131736372	131736473	14	7.333333	0.3	102	60	G	0	2	5	5	0	0.272727285	0.681818213	0.681818213
12	132378817	132378865	14	3.5	0.936508	49	63	G	0	1	2	2	0	0.285714286	0.571428571	0.571428571
12	9166341	9166378	14	2.714286	0.692308	38	65	C	0	1	1	1	0	0.368421014	0.368421014	0.368421014
12	69327877	69327913	14	2.714286	1	37	70	C	2	2	2	2	0.736842028	0.736842028	0.736842028	0.736842028
12	94485512	94485544	14	2.5	0.73913	33	69	C	2	2	2	2	0.8	0.8	0.8	0.8
12	95034025	95034052	14	2	1	28	71	C	1	1	1	1	0.5	0.5	0.5	0.5
12	103431562	103431591	14	2.142857	0.6	30	50	C	1	1	1	1	0.466666698	0.466666698	0.466666698	0.466666698
12	128142279	128142340	14	4.3125	0.783784	62	74	C	0	2	2	2	0	0.463768116	0.463768116	0.463768116
12	130604146	130604303	14	11	0.6	158	65	C	1	9	12	12	0.090909091	0.818181818	1.090909091	1.090909091
12	132379785	132379826	14	3	0.6	42	80	C	3	3	3	3	1	1	1	1
12	132568707	132568751	14	3.214286	0.613636	45	88	C	3	3	3	3	0.93333325	0.93333325	0.93333325	0.93333325
12	132646839	132646908	14	5.285714	0.969231	70	65	C	1	3	3	3	0.189189199	0.567567598	0.567567598	0.567567598
12	132833977	132834164	14	13.928572	0.605263	188	76	C	23	24	24	24	1.651281984	1.723076852	1.723076852	1.723076852
12	133158920	133159020	14	6.85	0.823529	101	68	C	7	10	10	10	1.02189781	1.459854015	1.459854015	1.459854015
13	114765212	114765675	14	32.083332	0.304348	464	69	G	14	34	44	44	0.436363654	1.059740304	1.371428628	1.371428628
13	113548562	113548632	14	4.823529	0.617021	71	94	C	8	8	8	8	1.658536727	1.658536727	1.658536727	1.658536727
13	114280788	114280855	14	4.588235	0.641026	68	78	C	7	7	7	7	1.525641123	1.525641123	1.525641123	1.525641123
13	42305826	42305856	14	2.214286	0.479452	31	73	G	1	1	1	1	0.451612845	0.451612845	0.451612845	0.451612845
13	48533541	48533604	14	4.933333	1	64	64	G	0	1	1	1	0	0.202702716	0.202702716	0.202702716
13	76992521	76992584	14	4.8	1	64	62	G	0	0	1	1	0	0	0.208333333	0.208333333
13	100252626	100252658	14	2.357143	0.818182	33	66	G	2	2	2	2	0.848484797	0.848484797	0.848484797	0.848484797
13	103555600	103555632	14	2.428571	1	33	72	G	1	1	1	1	0.411764779	0.411764779	0.411764779	0.411764779
13	20191864	20191904	14	2.928571	0.5	41	68	C	0	1	1	1	0	0.341463465	0.341463465	0.341463465
13	28535185	28535216	14	2.285714	0.492958	32	71	C	2	2	2	2	0.875000109	0.875000109	0.875000109	0.875000109
13	30843193	30843222	14	2.142857	1	30	76	C	2	2	2	2	0.933333396	0.933333396	0.933333396	0.933333396
13	99901425	99901458	14	2.428571	0.942029	34	69	C	1	1	1	1	0.411764779	0.411764779	0.411764779	0.411764779
13	109945610	109947188	14	114.595238	0.958333	1579	48	C	2	7	20	63	0.017452732	0.061084563	0.174527322	0.549761064
13	114873806	114874027	14	16.066668	0.714286	222	63	C	0	1	12	13	0	0.062240659	0.746887905	0.809128564
14	94640300	94640361	14	4.571429	0.648352	62	91	C	10	10	10	10	2.187499795	2.187499795	2.187499795	2.187499795
14	101364089	101364124	14	2.533333	0.956989	36	93	G	7	7	7	7	2.763158258	2.763158258	2.763158258	2.763158258
14	49013262	49013304	14	3.071429	1	43	81	C	7	7	7	7	2.279069449	2.279069449	2.279069449	2.279069449
14	53300554	53300586	14	2.357143	1	33	87	C	5	5	5	5	2.121211993	2.121211993	2.121211993	2.121211993
14	58133911	58133940	14	2.142857	1	30	73	G	3	3	3	3	1.400000093	1.400000093	1.400000093	1.400000093
14	91737257	91737600	14	25.277779	0.702703	344	74	G	37	43	43	43	1.463736193	1.701098819	1.701098819	1.701098819
14	101294758	101294893	14	10.055555	1	136	61	C	8	12	13	13	0.795580154	1.193370232	1.292817751	1.292817751
14	37710772	37710809	14	2.733333	1	38	76	G	3	3	3	3	1.097561109	1.097561109	1.097561109	1.097561109
14	51895631	51895756	14	9.4375	0.967213	126	61	G	4	6	8	8	0.42384106	0.635761589	0.847682119	0.847682119
14	77259674	77259732	14	4.214286	0.964286	59	56	G	0	0	0	1	0	0	0	0.23728812
14	91450035	91450068	14	2.428571	0.824561	34	57	G	2	2	2	2	0.823529557	0.823529557	0.823529557	0.823529557
14	95786349	95786375	14	1.928571	0.541667	27	96	G	1	1	1	1	0.518518634	0.518518634	0.518518634	0.518518634
14	99503875	99503918	14	3	1	44	56	G	0	1	1	1	0	0.333333333	0.333333333	0.333333333
14	103570392	103570427	14	2.571429	0.341463	36	82	G	1	1	1	1	0.388888824	0.388888824	0.388888824	0.388888824
14	31997228	31997254	14	1.928571	0.333333	27	66	C	1	1	1	1	0.518518634	0.518518634	0.518518634	0.518518634
14	38064637	38064665	14	2.071429	0.694118	29	85	C	1	1	1	1	0.482758521	0.482758521	0.482758521	0.482758521
14	47185807	47185843	14	2.642857	0.542857	37	70	C	2	2	2	2	0.756756798	0.756756798	0.756756798	0.756756798
14	79118149	79118184	14	2.571429	0.681159	36	69	C	0	1	1	1	0	0.388888824	0.388888824	0.388888824
14	83141114	83142662	14	112.84375	0.75	1549	16	C	0	0	1	1	0	0	0.008861811	0.008861811
14	101426222	101426274	14	3.857143	0.458333	53	48	C	0	0	1	1	0	0	0.25925925	0.25925925
15	77275578	77275616	14	2.733333	1	39	79	G	4	4	4	4	1.463414813	1.463414813	1.463414813	1.463414813
15	83361934	83361964	14	2.214286	0.8125	31	96	C	4	4	4	4	1.80645138	1.80645138	1.80645138	1.80645138
15	25783477	25783503	14	1.928571	0.569231	27	65	G	1	1	1	1	0.518518634	0.518518634	0.518518634	0.518518634
15	42534711	42534753	14	3.071429	0.942029	43	69	G	4	4	4	4	1.3023254	1.3023254	1.3023254	1.3023254
15	100914307	100914378	14	5.266667	0.96875	72	64	C	8	8	8	8	1.518987246	1.518987246	1.518987246	1.518987246
15	44186863	44186896	14	2.5	0.786667	34	75	G	2	2	2	2	0.8	0.8	0.8	0.8
15	57611060	57611116	14	4.071429	1	57	57	G	0	0	1	1	0	0	0.245614009	0.245614009
15	70668759	70668810	14	3.866667	1	52	59	G	2	3	3	3	0.517241335	0.775862002	0.775862002	0.775862002
15	74300002	74300047	14	3.285714	0.333333	46	78	G	0	0	1	1	0	0	0.304347853	0.304347853
15	79373525	79373553	14	2.071429	0.527778	29	72	G	1	1	1	1	0.482758521	0.482758521	0.482758521	0.482758521
15	85131308	85131348	14	2.9375	0.818182	41	77	G	3	3	3	3	1.021276596	1.021276596	1.021276596	1.021276596
15	89248656	89248704	14	3.4375	1	49	71	G	3	4	4	4	0.872727273	1.163636364	1.163636364	1.163636364
15	31372848	31372877	14	2.214286	0.759036	30	83	C	1	1	1	1	0.451612845	0.451612845	0.451612845	0.451612845
15	38786425	38786454	14	2.142857	0.79661	30	59	C	1	1	1	1	0.466666698	0.466666698	0.466666698	0.466666698
15	68608112	68608143	14	2.285714	0.756757	32	74	C	2	2	2	2	0.875000109	0.875000109	0.875000109	0.875000109
15	75850844	75850873	14	2.142857	1	30	76	C	2	2	2	2	0.933333396	0.933333396	0.933333396	0.933333396
15	77329317	77329355	14	2.785714	0.452055	39	73	C	2	2	2	2	0.717948792	0.717948792	0.717948792	0.717948792
15	99948476	99948504	14	2.071429	0.830986	29	71	C	1	1	1	1	0.482758521	0.482758521	0.482758521	0.482758521
15	101792592	101792622	14	2.214286	0.376344	31	93	C	1	1	1	1	0.451612845	0.451612845	0.451612845	0.451612845
16	817483	818076	14	43.700001	0.746835	594	79	G	40	57	65	65	0.915331787	1.304347796	1.487414154	1.487414154
16	56979764	56979794	14	2.285714	0.935484	31	93	C	5	5	5	5	2.187500273	2.187500273	2.187500273	2.187500273
16	882300	882331	14	2.285714	0.857143	32	84	G	4	4	4	4	1.750000219	1.750000219	1.750000219	1.750000219
16	961500	961729	14	16.25	0.452055	230	73	G	10	19	21	21	0.615384615	1.169230769	1.292307692	1.292307692
16	1576286	1576336	14	3.529412	0.87013	51	77	C	6	6	6	6	1.699999887	1.699999887	1.699999887	1.699999887
16	26758646	26759133	14	35.833332	0.928571	488	56	C	6	18	26	34	0.167441867	0.5023256	0.725581422	0.948837245
16	85202713	85202775	14	4.529412	0.574468	63	94	C	8	8	8	8	1.766233674	1.766233674	1.766233674	1.766233674
16	85286665	85286691	14	1.928571	1	27	92	C	4	4	4	4	2.074074535	2.074074535	2.074074535	2.074074535
16	66626169	66626255	14	6.157895	1	87	60	G	6	6	7	7	0.974358933	0.974358933	1.136752088	1.136752088
16	13982911	13982937	14	1.928571	1	27	85	C	2	2	2	2	1.037037267	1.037037267	1.037037267	1.037037267
16	2564518	2564545	14	2	0.543478	28	92	G	1	1	1	1	0.5	0.5	0.5	0.5
16	15612644	15612690	14	3.4	1	47	68	G	4	4	4	4	1.176470588	1.176470588	1.176470588	1.176470588
16	66057375	66057408	14	2.571429	1	34	61	C	2	2	2	2	0.777777648	0.777777648	0.777777648	0.777777648
16	68560127	68560189	14	4.666667	1	63	63	C	2	4	4	4	0.428571398	0.857142796	0.857142796	0.857142796
16	77833079	77833171	14	6.45	0.901639	93	61	C	2	2	3	4	0.310077519	0.310077519	0.465116279	0.620155039
16	203059	203222	14	11.733334	0.727273	164	66	G	4	12	13	13	0.340909072	1.022727215	1.107954483	1.107954483
16	213271	213813	14	38.8125	0.727273	543	66	G	10	41	49	50	0.257648953	1.056360709	1.262479871	1.288244767
16	457722	458349	14	45.599998	0.342466	628	73	G	0	0	1	18	0	0	0.021929826	0.394736859
16	730438	730467	14	2.142857	0.302326	30	86	G	1	1	1	1	0.466666698	0.466666698	0.466666698	0.466666698
16	1406852	1406974	14	8.8	0.546667	123	75	G	5	10	10	10	0.568181818	1.136363636	1.136363636	1.136363636
16	6265413	6265488	14	5.714286	0.965517	76	58	G	0	0	3	3	0	0	0.524999974	0.524999974
16	14918618	14918653	14	2.571429	0.45	36	80	G	1	2	2	2	0.388888824	0.777777648	0.777777648	0.777777648
16	16291551	16291591	14	3.071429	0.805556	41	72	G	2	2	2	2	0.6511627	0.6511627	0.6511627	0.6511627
16	16317383	16317418	14	2.571429	0.45	36	80	G	1	2	2	2	0.388888824	0.777777648	0.777777648	0.777777648
16	20085141	20085171	14	2.214286	0.355556	31	90	G	1	1	1	1	0.451612845	0.451612845	0.451612845	0.451612845
16	23193986	23194030	14	3.0625	0.488372	45	86	G	3	3	3	3	0.979591837	0.979591837	0.979591837	0.979591837
16	24520682	24520714	14	2.357143	1	33	51	G	1	1	1	1	0.424242399	0.424242399	0.424242399	0.424242399
16	80837848	80837885	14	2.733333	0.510638	38	94	G	2	2	2	2	0.731707406	0.731707406	0.731707406	0.731707406
16	84409559	84409592	14	2.428571	0.855072	34	69	G	2	2	2	2	0.823529557	0.823529557	0.823529557	0.823529557
16	84809873	84809956	14	6	0.447368	84	76	G	4	7	7	7	0.666666667	1.166666667	1.166666667	1.166666667
16	90062121	90062538	14	31.214285	0.068966	418	58	G	0	0	0	9	0	0	0	0.288329526
16	347338	347422	14	5.933333	0.526316	85	76	C	4	7	7	7	0.674157341	1.179775347	1.179775347	1.179775347
16	457722	458349	14	45.599998	0.342466	628	73	C	0	0	2	20	0	0	0.043859651	0.43859651
16	594688	594881	14	13.380953	0.605263	194	76	C	0	0	10	10	0	0	0.747330926	0.747330926
16	2239378	2239409	14	2.285714	0.52809	32	89	C	1	1	1	1	0.437500055	0.437500055	0.437500055	0.437500055
16	5029805	5029844	14	2.8	0.83871	40	62	C	1	1	1	1	0.357142857	0.357142857	0.357142857	0.357142857
16	13316033	13316067	14	2.5	0.690141	35	71	C	2	2	2	2	0.8	0.8	0.8	0.8
16	17215581	17215608	14	2	1	28	57	C	1	1	1	1	0.5	0.5	0.5	0.5
16	18582471	18582506	14	2.571429	0.428571	36	77	C	0	1	1	1	0	0.388888824	0.388888824	0.388888824
16	29911635	29911671	14	2.642857	0.522727	37	88	C	3	3	3	3	1.135135196	1.135135196	1.135135196	1.135135196
16	48965272	48965505	14	15.5625	0.924528	234	53	C	0	1	1	10	0	0.064257028	0.064257028	0.642570281
16	54491300	54491343	14	3.066667	0.940298	44	67	C	0	2	2	2	0	0.652173842	0.652173842	0.652173842
16	55881155	55881314	14	12.2	0.96	160	50	C	0	0	1	6	0	0	0.081967213	0.491803279
16	78334399	78334460	14	4.5625	0.966102	62	59	C	1	3	4	4	0.219178082	0.657534247	0.876712329	0.876712329
16	81478487	81478520	14	2.428571	0.634409	34	93	C	2	2	2	2	0.823529557	0.823529557	0.823529557	0.823529557
16	84809873	84809956	14	6	0.447368	84	76	C	0	0	0	2	0	0	0	0.333333333
16	86519199	86519238	14	2.8	0.805556	40	72	C	1	1	1	1	0.357142857	0.357142857	0.357142857	0.357142857
16	87691976	87692032	14	4.0625	0.96	57	50	C	0	1	2	2	0	0.246153846	0.492307692	0.492307692
16	88165488	88165517	14	2.142857	0.465116	30	86	C	1	1	1	1	0.466666698	0.466666698	0.466666698	0.466666698
16	88444058	88444110	14	3.866667	0.968254	53	63	C	0	2	2	2	0	0.517241335	0.517241335	0.517241335
16	88478568	88478595	14	2	0.461538	28	78	C	1	1	1	1	0.5	0.5	0.5	0.5
17	42404185	42404233	14	3.533333	0.698925	49	93	G	7	7	7	7	1.981132262	1.981132262	1.981132262	1.981132262
17	68527096	68527433	14	23.375	0.972603	338	73	G	40	42	43	43	1.711229947	1.796791444	1.839572193	1.839572193
17	10149246	10149287	14	2.933333	1	42	71	G	5	5	5	5	1.704545648	1.704545648	1.704545648	1.704545648
17	882401	882439	14	2.785714	0.72093	39	86	G	5	5	5	5	1.794871979	1.794871979	1.794871979	1.794871979
17	8003439	8003468	14	2.214286	1	30	73	G	3	3	3	3	1.354838535	1.354838535	1.354838535	1.354838535
17	42289861	42289894	14	2.428571	0.871795	34	78	G	3	3	3	3	1.235294336	1.235294336	1.235294336	1.235294336
17	61179972	61180001	14	2.142857	1	30	76	C	3	3	3	3	1.400000093	1.400000093	1.400000093	1.400000093
17	79910174	79910352	14	11.73913	1	179	70	G	17	21	21	21	1.448148202	1.788888955	1.788888955	1.788888955
17	36575447	36575496	14	3.6	0.617021	50	94	G	5	5	5	5	1.388888889	1.388888889	1.388888889	1.388888889
17	46646097	46646141	14	3.214286	1	45	57	G	2	2	2	2	0.622222167	0.622222167	0.622222167	0.622222167
17	42298264	42298307	14	3.285714	0.473684	44	95	C	3	3	3	3	0.913043558	0.913043558	0.913043558	0.913043558
17	57512221	57512264	14	3.214286	1	44	63	C	2	2	2	2	0.622222167	0.622222167	0.622222167	0.622222167
17	71188958	71189095	14	10.142858	0.526882	138	93	C	17	17	17	17	1.676056196	1.676056196	1.676056196	1.676056196
17	74837004	74837564	14	38.9375	0.821429	561	56	C	4	8	16	28	0.102728732	0.205457464	0.410914928	0.719101124
17	2783356	2783385	14	2.142857	0.670886	30	79	G	2	2	2	2	0.933333396	0.933333396	0.933333396	0.933333396
17	8012984	8013022	14	2.75	0.651163	39	86	G	1	2	2	2	0.363636364	0.727272727	0.727272727	0.727272727
17	30003629	30003667	14	2.8	1	39	66	G	1	1	1	1	0.357142857	0.357142857	0.357142857	0.357142857
17	36825474	36825501	14	2	0.605634	28	71	G	1	1	1	1	0.5	0.5	0.5	0.5
17	38478517	38478566	14	3.571429	0.771429	50	70	G	0	0	1	1	0	0	0.279999966	0.279999966
17	46891984	46892013	14	2.142857	0.142857	30	70	G	1	1	1	1	0.466666698	0.466666698	0.466666698	0.466666698
17	63938655	63938696	14	3	0.836735	42	49	G	0	2	2	2	0	0.666666667	0.666666667	0.666666667
17	76889202	76889595	14	28.391304	0.724138	394	58	G	0	3	6	16	0	0.105666157	0.211332315	0.56355284
17	79918838	79918879	14	2.933333	0.471264	42	87	G	3	3	3	3	1.022727389	1.022727389	1.022727389	1.022727389
17	79941312	79941385	14	5.285714	0.653333	74	75	G	0	3	3	3	0	0.567567598	0.567567598	0.567567598
17	2611995	2612062	14	4.857143	0.611111	68	72	C	4	6	6	6	0.823529388	1.235294081	1.235294081	1.235294081
17	3583180	3584399	14	87	0.661538	1220	65	C	0	3	60	77	0	0.034482759	0.689655172	0.885057471
17	7737363	7737396	14	2.428571	0.386667	34	75	C	2	2	2	2	0.823529557	0.823529557	0.823529557	0.823529557
17	9239709	9239760	14	3.555556	1	52	59	C	1	2	2	2	0.281249965	0.56249993	0.56249993	0.56249993
17	17206717	17206752	14	2.714286	0.568182	36	88	C	2	2	2	2	0.736842028	0.736842028	0.736842028	0.736842028
17	21756357	21756409	14	3.785714	0.587302	53	63	C	0	0	1	1	0	0	0.264150963	0.264150963
17	28850648	28850682	14	2.5	0.425287	35	87	C	1	1	1	1	0.4	0.4	0.4	0.4
17	38613804	38613853	14	3.466667	1	50	62	C	1	2	2	2	0.288461511	0.576923021	0.576923021	0.576923021
17	46693497	46693525	14	2.071429	0.617647	29	68	C	1	1	1	1	0.482758521	0.482758521	0.482758521	0.482758521
17	48149554	48149607	14	3.733333	0.802817	54	71	C	0	2	2	2	0	0.535714334	0.535714334	0.535714334
17	63721960	63721990	14	2.214286	0.522388	31	67	C	1	1	1	1	0.451612845	0.451612845	0.451612845	0.451612845
17	71949398	71949464	14	4.5	1	67	49	C	0	0	0	1	0	0	0	0.222222222
17	75494544	75494573	14	2.142857	0.627907	30	86	C	1	1	1	1	0.466666698	0.466666698	0.466666698	0.466666698
17	79319885	79319911	14	1.928571	0.636364	27	99	C	1	1	1	1	0.518518634	0.518518634	0.518518634	0.518518634
17	79708056	79708084	14	2.142857	0.846154	29	78	C	1	1	1	1	0.466666698	0.466666698	0.466666698	0.466666698
17	79829119	79829161	14	3.142857	0.565217	43	92	C	0	1	1	1	0	0.318181833	0.318181833	0.318181833
17	79885347	79885388	14	3.071429	0.42268	42	97	C	0	1	1	1	0	0.32558135	0.32558135	0.32558135
18	66830123	66830224	14	7	1	102	64	C	13	13	13	13	1.857142857	1.857142857	1.857142857	1.857142857
18	46586988	46587171	14	12.444445	1	184	66	G	14	19	20	20	1.12499995	1.526785646	1.607142785	1.607142785
18	29883945	29883974	14	2.142857	1	30	76	G	3	3	3	3	1.400000093	1.400000093	1.400000093	1.400000093
18	29210015	29210104	14	6.5625	0.914286	90	70	G	5	7	7	7	0.761904762	1.066666667	1.066666667	1.066666667
18	14870965	14871196	14	15.884615	0.940298	232	67	C	23	28	28	28	1.447941924	1.762711907	1.762711907	1.762711907
18	20303082	20303112	14	2.285714	0.910448	31	67	G	2	2	2	2	0.875000109	0.875000109	0.875000109	0.875000109
18	45704666	45704709	14	3.142857	0.365079	44	63	G	3	3	3	3	0.954545498	0.954545498	0.954545498	0.954545498
18	52807518	52807585	14	5.214286	1	68	64	G	1	2	3	3	0.191780811	0.383561623	0.575342434	0.575342434
18	58153617	58153650	14	2.428571	1	34	70	G	2	2	2	2	0.823529557	0.823529557	0.823529557	0.823529557
18	72992972	72992998	14	1.928571	0.39726	27	73	G	1	1	1	1	0.518518634	0.518518634	0.518518634	0.518518634
18	6544289	6544401	14	8.071428	0.125	113	48	C	0	0	1	3	0	0	0.123893814	0.371681442
18	18881379	18881406	14	2	0.754386	28	57	C	1	1	1	1	0.5	0.5	0.5	0.5
18	45935852	45935881	14	2.214286	0.4	30	100	C	1	1	1	1	0.451612845	0.451612845	0.451612845	0.451612845
18	66243012	66243055	14	3.285714	1	44	59	C	0	1	1	1	0	0.304347853	0.304347853	0.304347853
18	72199161	72199235	14	5	0.965517	75	58	C	0	0	0	1	0	0	0	0.2
18	72828912	72828983	14	4.875	0.152542	72	59	C	0	0	0	1	0	0	0	0.205128205
18	76381438	76382273	14	60.349998	0.090909	836	44	C	0	0	7	17	0	0	0.115990062	0.28169015
18	77197675	77197702	14	2	0.802817	28	71	C	1	1	1	1	0.5	0.5	0.5	0.5
18	77592160	77592504	14	25.882353	0.733333	345	60	C	0	0	3	10	0	0	0.115909091	0.386363635
19	2418236	2419153	14	66.103447	0.966667	918	60	C	84	96	99	100	1.270735549	1.452269199	1.497652611	1.512780415
19	9714299	9714328	14	2.142857	1	30	83	G	4	4	4	4	1.866666791	1.866666791	1.866666791	1.866666791
19	5474798	5474824	14	1.928571	1	27	77	G	3	3	3	3	1.555555901	1.555555901	1.555555901	1.555555901
19	39720674	39720729	14	4	1	56	53	G	1	2	2	2	0.25	0.5	0.5	0.5
19	36266620	36266659	14	2.933333	0.443299	40	97	C	3	3	3	3	1.022727389	1.022727389	1.022727389	1.022727389
19	49464201	49464249	14	3.6	0.662651	49	83	C	3	3	3	3	0.833333333	0.833333333	0.833333333	0.833333333
19	839361	839394	14	2.428571	0.786667	34	75	G	2	2	2	2	0.823529557	0.823529557	0.823529557	0.823529557
19	1766506	1766548	14	3.071429	1	43	48	G	0	1	1	1	0	0.32558135	0.32558135	0.32558135
19	1930130	1930169	14	2.866667	1	40	62	G	0	1	1	1	0	0.348837169	0.348837169	0.348837169
19	11513101	11513127	14	1.928571	0.569231	27	65	G	1	1	1	1	0.518518634	0.518518634	0.518518634	0.518518634
19	16143540	16143829	14	20	0.344262	290	61	G	0	0	5	13	0	0	0.25	0.65
19	18768116	18768386	14	18.863636	0.207547	271	53	G	0	0	0	4	0	0	0	0.212048197
19	19865047	19865110	14	4.375	0.152542	64	59	G	0	0	1	1	0	0	0.228571429	0.228571429
19	31410798	31410908	14	7.666667	1	111	45	G	0	1	1	2	0	0.130434777	0.130434777	0.260869554
19	33792705	33792775	14	4.944445	0.438202	71	89	G	2	3	3	3	0.404494337	0.606741505	0.606741505	0.606741505
19	50991794	50991848	14	3.764706	1	55	69	G	5	5	5	5	1.328124958	1.328124958	1.328124958	1.328124958
19	51001808	51003484	14	119.730766	0.818182	1677	55	G	2	12	27	84	0.016704144	0.100224866	0.225505949	0.701574063
19	51703088	51703132	14	3.285714	0.186441	45	59	G	0	0	1	1	0	0	0.304347853	0.304347853
19	54926865	54926894	14	2.214286	0.302326	30	86	G	1	1	1	1	0.451612845	0.451612845	0.451612845	0.451612845
19	57524417	57524766	14	25.266666	0.047619	350	63	G	0	0	14	20	0	0	0.554089724	0.791556749
19	3761260	3761296	14	2.642857	0.59375	37	64	C	2	2	2	2	0.756756798	0.756756798	0.756756798	0.756756798
19	4112650	4112683	14	2.428571	0.506173	34	81	C	1	1	1	1	0.411764779	0.411764779	0.411764779	0.411764779
19	7069923	7069967	14	3.214286	0.65625	45	64	C	0	0	1	1	0	0	0.311111083	0.311111083
19	10183896	10183924	14	2.142857	0.128205	29	78	C	1	1	1	1	0.466666698	0.466666698	0.466666698	0.466666698
19	11675856	11675887	14	2.285714	1	32	71	C	2	2	2	2	0.875000109	0.875000109	0.875000109	0.875000109
19	13101824	13101860	14	2.642857	1	37	62	C	1	1	1	1	0.378378399	0.378378399	0.378378399	0.378378399
19	13390583	13390611	14	2.071429	0.21519	29	79	C	1	1	1	1	0.482758521	0.482758521	0.482758521	0.482758521
19	17958448	17958480	14	2.357143	1	33	63	C	2	2	2	2	0.848484797	0.848484797	0.848484797	0.848484797
19	18768116	18768386	14	18.863636	0.207547	271	53	C	0	0	0	3	0	0	0	0.159036148
19	37822693	37822723	14	2.214286	0.696203	31	79	C	2	2	2	2	0.90322569	0.90322569	0.90322569	0.90322569
19	39014212	39014283	14	4.6	0.963636	72	55	C	0	0	0	2	0	0	0	0.434782609
19	49672005	49672036	14	2.285714	0.79661	32	59	C	1	1	1	1	0.437500055	0.437500055	0.437500055	0.437500055
20	53105277	53105333	14	3.7	0.971831	57	71	C	8	8	8	8	2.162162162	2.162162162	2.162162162	2.162162162
20	51452783	51452810	14	2	1	28	78	G	3	3	3	3	1.5	1.5	1.5	1.5
20	61992745	61992793	14	3.785714	0.898734	49	79	G	5	5	5	5	1.320754817	1.320754817	1.320754817	1.320754817
20	62714149	62714194	14	3.2	1	46	67	G	2	2	2	2	0.625	0.625	0.625	0.625
20	7201743	7201793	14	3.444444	1	51	66	C	5	5	5	5	1.451613091	1.451613091	1.451613091	1.451613091
20	3451864	3451892	14	2.142857	0.545455	29	88	G	2	2	2	2	0.933333396	0.933333396	0.933333396	0.933333396
20	31647535	31647563	14	2.142857	0.803279	29	61	G	1	1	1	1	0.466666698	0.466666698	0.466666698	0.466666698
20	40663020	40663067	14	3.052632	1	48	58	G	0	2	2	2	0	0.655172323	0.655172323	0.655172323
20	61928578	61928844	14	19.214285	0	267	72	G	0	0	17	17	0	0	0.884758397	0.884758397
20	62284840	62284880	14	2.928571	0.933333	41	60	G	0	1	1	1	0	0.341463465	0.341463465	0.341463465
20	62948005	62948033	14	2.071429	0.694118	29	85	G	1	1	1	1	0.482758521	0.482758521	0.482758521	0.482758521
20	14530926	14530985	14	4	0.886792	60	53	C	1	1	2	2	0.25	0.25	0.5	0.5
20	17703106	17703149	14	3.285714	1	44	40	C	0	0	1	1	0	0	0.304347853	0.304347853
20	19904626	19905338	14	50.200001	1	713	53	C	1	5	43	47	0.019920318	0.099601592	0.856573688	0.936254961
20	23757057	23757083	14	1.928571	0.741176	27	85	C	1	1	1	1	0.518518634	0.518518634	0.518518634	0.518518634
20	33264563	33264589	14	1.928571	0.571429	27	84	C	1	1	1	1	0.518518634	0.518518634	0.518518634	0.518518634
20	35629577	35629611	14	2.5	0.425287	35	87	C	1	1	1	1	0.4	0.4	0.4	0.4
20	41512253	41512451	14	14.444445	0.877551	199	49	C	0	1	2	7	0	0.069230767	0.138461533	0.484615366
20	45254867	45254991	14	9.5	1	125	56	C	1	1	3	6	0.105263158	0.105263158	0.315789474	0.631578947
20	48233940	48233987	14	3.375	0.941176	48	68	C	0	2	2	2	0	0.592592593	0.592592593	0.592592593
20	60818478	60818536	14	4.214286	0.325301	59	83	C	0	2	2	2	0	0.474576239	0.474576239	0.474576239
20	61928578	61928844	14	19.214285	0	267	72	C	3	8	15	17	0.156133835	0.416356893	0.780669174	0.884758397
20	62414022	62414059	14	2.785714	0.733333	38	75	C	2	2	2	2	0.717948792	0.717948792	0.717948792	0.717948792
21	14740524	14740847	14	22.916666	0.910448	324	67	G	26	38	38	38	1.134545488	1.658181866	1.658181866	1.658181866
21	44866192	44866228	14	2.642857	0.560976	37	82	G	2	2	2	2	0.756756798	0.756756798	0.756756798	0.756756798
21	40935390	40935541	14	11.2	1	152	54	C	4	4	6	10	0.357142857	0.357142857	0.535714286	0.892857143
21	10589373	10589446	14	5.388889	0.964912	74	57	G	2	3	3	3	0.371134013	0.556701019	0.556701019	0.556701019
21	33999493	33999541	14	3.470588	0.777778	49	54	G	1	3	3	3	0.288135613	0.864406838	0.864406838	0.864406838
21	43980427	43980474	14	3.466667	0.388889	48	72	G	0	2	2	2	0	0.576923021	0.576923021	0.576923021
21	47239130	47239160	14	2.214286	0.763158	31	76	G	2	2	2	2	0.90322569	0.90322569	0.90322569	0.90322569
21	33468518	33468585	14	4.857143	0.402985	68	67	C	0	0	2	2	0	0	0.411764694	0.411764694
21	45372725	45372755	14	2.214286	0.479452	31	73	C	2	2	2	2	0.90322569	0.90322569	0.90322569	0.90322569
21	46126219	46126416	14	14.75	0.538462	198	65	C	0	0	4	9	0	0	0.271186441	0.610169492
22	33012178	33012213	14	2.571429	0.792208	36	77	G	97	99	99	99	37.72221594	38.49999358	38.49999358	38.49999358
22	47533448	47533517	14	5.071429	0.855072	70	69	G	18	19	19	19	3.549295475	3.746478557	3.746478557	3.746478557
22	48097868	48098000	14	9.75	1	133	61	C	6	7	7	7	0.615384615	0.717948718	0.717948718	0.717948718
22	36026277	36026425	14	10.55	0.969697	149	66	G	13	13	13	13	1.232227488	1.232227488	1.232227488	1.232227488
22	39953891	39953920	14	2.142857	0.535354	30	99	C	3	3	3	3	1.400000093	1.400000093	1.400000093	1.400000093
22	38380587	38380631	14	3.266667	1	45	73	G	1	1	1	1	0.306122418	0.306122418	0.306122418	0.306122418
22	46761724	46762085	14	25	0.907692	362	65	G	6	7	7	7	0.24	0.28	0.28	0.28
22	37740032	37740289	14	18.933332	0.616438	258	73	C	29	33	33	33	1.531690249	1.742957869	1.742957869	1.742957869
22	22900203	22900232	14	2.142857	0.848101	30	79	G	1	1	2	2	0.466666698	0.466666698	0.933333396	0.933333396
22	30688420	30688476	14	3.823529	0.3125	57	64	G	0	0	1	1	0	0	0.26153849	0.26153849
22	34316593	34316623	14	2.214286	0.395833	31	96	G	0	0	1	2	0	0	0.451612845	0.90322569
22	37521533	37521620	14	6.357143	1	88	57	G	1	2	2	2	0.157303367	0.314606735	0.314606735	0.314606735
22	38689337	38689371	14	2.5	1	35	71	G	2	4	4	4	0.8	1.6	1.6	1.6
22	48665794	48665843	14	3.733333	1	50	64	G	0	0	0	1	0	0	0	0.267857167
22	17672748	17672891	14	10.0625	0.694444	144	72	C	11	15	15	15	1.093167702	1.49068323	1.49068323	1.49068323
22	18205931	18205967	14	2.642857	1	37	59	C	0	1	1	1	0	0.378378399	0.378378399	0.378378399
22	20142759	20142786	14	2	0.282051	28	78	C	1	1	1	1	0.5	0.5	0.5	0.5
22	21323085	21323133	14	3.5	0.616438	49	73	C	0	0	1	1	0	0	0.285714286	0.285714286
22	36694900	36694937	14	2.714286	0.481481	38	81	C	1	2	2	2	0.368421014	0.736842028	0.736842028	0.736842028
22	42158304	42158361	14	3.882353	1	58	60	C	1	4	4	4	0.257575754	1.030303015	1.030303015	1.030303015
22	50618070	50618105	14	2.571429	0.648649	36	74	C	2	2	2	2	0.777777648	0.777777648	0.777777648	0.777777648
X	117232889	117232941	14	3.785714	1	53	79	G	8	8	8	8	2.113207707	2.113207707	2.113207707	2.113207707
X	70422137	70422181	14	3.133333	1	45	68	G	5	5	5	5	1.595744851	1.595744851	1.595744851	1.595744851
X	79914549	79914577	14	2.142857	1	29	82	G	4	4	4	4	1.866666791	1.866666791	1.866666791	1.866666791
X	65858920	65859023	14	7.6	0.679012	104	81	C	13	13	13	13	1.710526316	1.710526316	1.710526316	1.710526316
X	31071844	31071881	14	2.714286	1	38	71	C	3	3	3	3	1.105263042	1.105263042	1.105263042	1.105263042
X	71595433	71595469	14	2.6	1	37	62	G	4	4	4	4	1.538461538	1.538461538	1.538461538	1.538461538
X	144397705	144397740	14	2.5	1	36	52	G	2	2	2	2	0.8	0.8	0.8	0.8
X	135610201	135610244	14	3.142857	1	44	61	C	2	2	2	2	0.636363665	0.636363665	0.636363665	0.636363665
X	6518385	6518499	14	8.3125	0.951219	115	41	G	0	0	1	1	0	0	0.120300752	0.120300752
X	8466787	8466830	14	3.133333	1	44	68	G	3	3	3	3	0.95744691	0.95744691	0.95744691	0.95744691
X	25323206	25323264	14	4.058824	1	59	50	G	0	1	1	1	0	0.246376783	0.246376783	0.246376783
X	35056960	35057032	14	4.941176	0.283019	73	53	G	0	0	2	2	0	0	0.404761943	0.404761943
X	43832708	43832763	14	4.142857	1	56	57	G	0	0	1	1	0	0	0.241379319	0.241379319
X	45658797	45658841	14	3.133333	0.868852	45	61	G	3	3	3	3	0.95744691	0.95744691	0.95744691	0.95744691
X	72459123	72459153	14	2.214286	0.5	31	64	G	1	1	1	1	0.451612845	0.451612845	0.451612845	0.451612845
X	80438356	80438385	14	2.142857	0.769231	30	52	G	1	1	1	1	0.466666698	0.466666698	0.466666698	0.466666698
X	102159855	102159922	14	5	0.774194	68	62	G	0	0	0	1	0	0	0	0.2
X	107179716	107179786	14	4.882353	0.6	71	70	G	0	2	2	2	0	0.409638549	0.409638549	0.409638549
X	129108957	129108987	14	2.214286	0.763158	31	76	G	1	1	1	1	0.451612845	0.451612845	0.451612845	0.451612845
X	149112626	149113102	14	34.080002	0.890909	477	55	G	1	1	3	8	0.029342721	0.029342721	0.088028164	0.23474177
X	150038341	150038385	14	3.285714	0.875	45	64	G	3	3	3	3	0.913043558	0.913043558	0.913043558	0.913043558
X	153235891	153235931	14	2.933333	0.944444	41	72	G	2	2	2	2	0.681818259	0.681818259	0.681818259	0.681818259
X	2993432	2994234	14	57.40625	0.674419	803	43	C	0	0	0	1	0	0	0	0.017419706
X	6320773	6320810	14	2.714286	0.824561	38	57	C	2	2	2	2	0.736842028	0.736842028	0.736842028	0.736842028
X	18196444	18196478	14	2.5	1	35	45	C	1	1	1	1	0.4	0.4	0.4	0.4
X	22038811	22038861	14	3.529412	0.971014	51	69	C	4	4	4	4	1.133333258	1.133333258	1.133333258	1.133333258
X	25014306	25014335	14	2.142857	0.833333	30	72	C	1	1	1	1	0.466666698	0.466666698	0.466666698	0.466666698
X	38145784	38145821	14	2.666667	1	38	60	C	0	1	1	1	0	0.374999953	0.374999953	0.374999953
X	42623003	42623066	14	4.222222	0.959184	64	49	C	0	2	2	2	0	0.473684235	0.473684235	0.473684235
X	91802516	91802545	14	2.142857	0.909091	30	66	C	1	1	1	1	0.466666698	0.466666698	0.466666698	0.466666698
X	148616462	148617228	14	54.117645	0.925926	767	54	C	1	1	2	5	0.018478262	0.018478262	0.036956523	0.092391308
X	154299619	154299651	14	2.357143	0.655172	33	87	C	2	2	2	2	0.848484797	0.848484797	0.848484797	0.848484797
Y	8324956	8325044	14	6.266667	0.72	89	50	G	0	0	0	2	0	0	0	0.319148919
Y	13213911	13213946	14	2.642857	1	36	63	G	0	1	1	1	0	0.378378399	0.378378399	0.378378399
Y	17322164	17322269	14	7.631579	0.851852	106	54	G	5	6	8	8	0.655172409	0.786206891	1.048275855	1.048275855
Y	24769268	24769307	14	3	1	40	60	G	1	1	1	1	0.333333333	0.333333333	0.333333333	0.333333333
Y	28243687	28243726	14	3	1	40	60	G	1	1	1	1	0.333333333	0.333333333	0.333333333	0.333333333
Y	19112421	19112460	14	2.857143	0.929825	40	57	C	0	1	1	1	0	0.349999983	0.349999983	0.349999983
Y	20598575	20598617	14	3.071429	0.804878	43	41	C	1	2	2	2	0.32558135	0.6511627	0.6511627	0.6511627
Y	24109374	24109413	14	3	1	40	60	C	1	1	1	1	0.333333333	0.333333333	0.333333333	0.333333333
1	62815013	62815340	15	20.451612	1	328	64	G	31	39	41	41	1.515772938	1.906940147	2.00473195	2.00473195
1	202855368	202855486	15	8.277778	0.942857	119	70	G	18	18	18	18	2.174496586	2.174496586	2.174496586	2.174496586
1	2477652	2477709	15	3.777778	0.928571	58	84	G	9	9	9	9	2.382352801	2.382352801	2.382352801	2.382352801
1	217047305	217047379	15	5.3125	1	75	73	G	12	12	12	12	2.258823529	2.258823529	2.258823529	2.258823529
1	25202819	25202872	15	3.6	0.755556	54	90	G	8	8	8	8	2.222222222	2.222222222	2.222222222	2.222222222
1	156717023	156717060	15	2.6	0.893617	38	94	C	7	7	7	7	2.692307692	2.692307692	2.692307692	2.692307692
1	237214454	237214560	15	7	1	107	64	C	15	15	15	15	2.142857143	2.142857143	2.142857143	2.142857143
1	724138	727026	15	192.413788	0.65	2889	40	G	12	12	12	12	0.062365593	0.062365593	0.062365593	0.062365593
1	89293284	89293328	15	3	1	45	64	C	6	6	6	6	2	2	2	2
1	57887565	57887598	15	2.266667	0.892473	34	93	G	5	5	5	5	2.205882029	2.205882029	2.205882029	2.205882029
1	105300622	105300722	15	6.705883	1	101	73	G	13	13	13	13	1.938596304	1.938596304	1.938596304	1.938596304
1	234735935	234736004	15	4.625	0.511628	70	86	C	5	8	8	8	1.081081081	1.72972973	1.72972973	1.72972973
1	954850	954889	15	2.6875	0.531915	40	94	G	4	4	4	4	1.488372093	1.488372093	1.488372093	1.488372093
1	32272993	32273047	15	3.666667	1	55	70	G	7	7	7	7	1.909090736	1.909090736	1.909090736	1.909090736
1	219499636	219499665	15	2	1	30	76	G	4	4	4	4	2	2	2	2
1	65834162	65834477	15	20.548388	1	316	51	C	7	7	7	10	0.340659326	0.340659326	0.340659326	0.48665618
1	237217613	237217643	15	2.066667	0.930233	31	86	C	4	4	4	4	1.935483559	1.935483559	1.935483559	1.935483559
1	13840292	13840320	15	2	0.851852	29	81	G	3	3	3	3	1.5	1.5	1.5	1.5
1	16084967	16085039	15	4.6	0.969697	73	66	C	8	8	8	8	1.739130435	1.739130435	1.739130435	1.739130435
1	27735314	27735344	15	2.066667	1	31	70	G	2	2	2	2	0.967741779	0.967741779	0.967741779	0.967741779
1	40995189	40995232	15	2.875	0.888889	44	72	G	2	2	2	2	0.695652174	0.695652174	0.695652174	0.695652174
1	48463149	48463193	15	2.9375	0.263158	45	95	G	4	4	4	4	1.361702128	1.361702128	1.361702128	1.361702128
1	16724295	16724324	15	2	0.518072	30	83	C	2	2	2	2	1	1	1	1
1	111119202	111119361	15	10.611111	1	160	46	C	5	6	6	8	0.471204193	0.565445032	0.565445032	0.753926709
1	119862765	119862810	15	3.058824	1	46	69	C	5	5	5	5	1.634615133	1.634615133	1.634615133	1.634615133
1	150722027	150722072	15	3.066667	0.67033	46	91	C	4	4	4	4	1.304347684	1.304347684	1.304347684	1.304347684
1	157278705	157278748	15	3	1	44	61	C	3	3	3	3	1	1	1	1
1	180199128	180199167	15	2.6875	0.630435	40	92	C	3	3	3	3	1.11627907	1.11627907	1.11627907	1.11627907
1	210482571	210482645	15	5	1	75	61	C	4	4	4	4	0.8	0.8	0.8	0.8
1	1084982	1085079	15	6.045455	0.616438	98	73	G	3	8	8	8	0.496240564	1.323308171	1.323308171	1.323308171
1	2536065	2536107	15	2.866667	0.653333	43	75	G	3	3	3	3	1.046511506	1.046511506	1.046511506	1.046511506
1	12843509	12843556	15	3.2	0.362319	48	69	G	0	0	1	1	0	0	0.3125	0.3125
1	13810372	13810410	15	2.6	0.945205	39	73	G	1	1	1	1	0.384615385	0.384615385	0.384615385	0.384615385
1	18069754	18069794	15	2.733333	1	41	65	G	2	2	2	2	0.731707406	0.731707406	0.731707406	0.731707406
1	19795058	19795093	15	2.4	0.506494	36	77	G	2	2	2	2	0.833333333	0.833333333	0.833333333	0.833333333
1	23952450	23952880	15	28.76923	1	431	47	G	0	0	4	12	0	0	0.139037437	0.417112311
1	26134781	26134862	15	5.466667	0.452055	82	73	G	8	8	8	8	1.463414545	1.463414545	1.463414545	1.463414545
1	31628023	31628057	15	2.333333	0.947368	35	76	G	2	2	2	2	0.85714298	0.85714298	0.85714298	0.85714298
1	33430534	33430572	15	2.6	0.452381	39	84	G	0	1	1	1	0	0.384615385	0.384615385	0.384615385
1	33775880	33775979	15	6.5625	0.701493	100	67	G	5	8	8	8	0.761904762	1.219047619	1.219047619	1.219047619
1	34330486	34330603	15	8.066667	0.967742	118	62	G	11	12	12	12	1.363636307	1.487603244	1.487603244	1.487603244
1	40430328	40430497	15	10.476191	1	170	50	G	0	0	0	1	0	0	0	0.095454541
1	45090335	45090372	15	2.6	0.938462	38	65	G	0	1	1	1	0	0.384615385	0.384615385	0.384615385
1	48017071	48017125	15	3.6875	0.563636	55	55	G	0	0	1	1	0	0	0.271186441	0.271186441
1	72840078	72840139	15	4.176471	0.971429	62	70	G	3	4	4	4	0.718309788	0.957746384	0.957746384	0.957746384
1	80986647	80986677	15	2.066667	0.828571	31	70	G	1	1	1	1	0.48387089	0.48387089	0.48387089	0.48387089
1	81127903	81127932	15	2	0.452055	30	73	G	1	1	1	1	0.5	0.5	0.5	0.5
1	97616930	97616962	15	2.2	0.666667	33	72	G	1	1	1	1	0.454545455	0.454545455	0.454545455	0.454545455
1	111031911	111031943	15	2.333333	0.307692	33	78	G	0	1	1	1	0	0.42857149	0.42857149	0.42857149
1	112086223	112086363	15	10.444445	1	141	55	G	1	1	1	1	0.095744676	0.095744676	0.095744676	0.095744676
1	116668481	116668516	15	2.4	0.525	36	80	G	1	1	1	1	0.416666667	0.416666667	0.416666667	0.416666667
1	117338157	117338421	15	17.086956	0	265	58	G	0	1	11	14	0	0.058524175	0.643765923	0.819338447
1	148593694	148593762	15	4.647059	0.951219	69	41	G	0	0	0	1	0	0	0	0.215189865
1	148755738	148755806	15	4.647059	0.951219	69	41	G	0	0	0	1	0	0	0	0.215189865
1	152538616	152538651	15	2.4375	0.681159	36	69	G	2	2	2	2	0.820512821	0.820512821	0.820512821	0.820512821
1	152552347	152552375	15	1.933333	0.57377	29	61	G	1	1	1	1	0.517241468	0.517241468	0.517241468	0.517241468
1	156123562	156123590	15	2	0.823529	29	68	G	1	1	1	1	0.5	0.5	0.5	0.5
1	173750131	173750186	15	3.823529	1	56	60	G	0	2	2	2	0	0.523076979	0.523076979	0.523076979
1	181411282	181411631	15	23.695652	0.607143	350	56	G	0	4	18	20	0	0.168807341	0.759633033	0.844036703
1	205663201	205663236	15	2.375	0.27027	36	74	G	0	1	1	1	0	0.421052632	0.421052632	0.421052632
1	210827226	210827567	15	22.9375	0.733333	342	45	G	0	0	1	5	0	0	0.04359673	0.217983651
1	211975066	211975097	15	2.133333	1	32	68	G	1	1	1	1	0.468750073	0.468750073	0.468750073	0.468750073
1	212076800	212076861	15	4.133333	0.73913	62	46	G	0	0	1	1	0	0	0.241935503	0.241935503
1	219223928	219223977	15	3.4375	1	50	60	G	1	1	2	2	0.290909091	0.290909091	0.581818182	0.581818182
1	241520815	241520843	15	1.933333	1	29	68	G	1	1	1	1	0.517241468	0.517241468	0.517241468	0.517241468
1	2247160	2247189	15	2	0.417722	30	79	C	1	1	1	1	0.5	0.5	0.5	0.5
1	2367368	2368042	15	45.375	1	675	62	C	19	40	48	57	0.418732782	0.8815427	1.05785124	1.256198347
1	2393463	2393929	15	30.894737	0.666667	467	66	C	0	0	14	24	0	0	0.453151616	0.776831342
1	3295643	3295678	15	2.466667	0.594937	36	79	C	2	2	2	2	0.810810701	0.810810701	0.810810701	0.810810701
1	3490597	3490626	15	2	0.277778	30	72	C	1	1	1	1	0.5	0.5	0.5	0.5
1	4014524	4014570	15	3.266667	0.52	47	50	C	0	0	1	1	0	0	0.306122418	0.306122418
1	4298309	4298349	15	2.733333	1	41	43	C	1	1	1	1	0.365853703	0.365853703	0.365853703	0.365853703
1	6008674	6008736	15	4.125	0.605634	63	71	C	4	6	6	6	0.96969697	1.454545455	1.454545455	1.454545455
1	7610600	7610641	15	2.8125	0.605634	42	71	C	0	1	1	1	0	0.355555556	0.355555556	0.355555556
1	8418641	8418700	15	4	0.352113	60	71	C	0	2	2	2	0	0.5	0.5	0.5
1	18177148	18177177	15	2	0.393939	30	66	C	1	1	1	1	0.5	0.5	0.5	0.5
1	21379030	21379095	15	4.388889	0.911765	66	68	C	6	6	6	6	1.367088573	1.367088573	1.367088573	1.367088573
1	22222425	22222457	15	2.2	0.36	33	75	C	1	1	1	1	0.454545455	0.454545455	0.454545455	0.454545455
1	29609565	29609805	15	16.277779	0.71875	241	64	C	8	20	22	22	0.49146754	1.22866885	1.351535735	1.351535735
1	29809958	29809986	15	1.933333	0.803279	29	61	C	1	1	1	1	0.517241468	0.517241468	0.517241468	0.517241468
1	33773277	33773324	15	3.055556	1	48	62	C	0	2	2	2	0	0.654545359	0.654545359	0.654545359
1	41992219	41992273	15	3.647059	1	55	58	C	0	1	2	2	0	0.274193535	0.54838707	0.54838707
1	47977564	47977593	15	2	1	30	63	C	2	2	2	2	1	1	1	1
1	53833620	53833668	15	3.266667	0.737705	49	61	C	0	3	3	3	0	0.918367253	0.918367253	0.918367253
1	76714427	76714496	15	4.764706	1	70	41	C	0	0	0	1	0	0	0	0.209876538
1	116558792	116558820	15	1.933333	1	29	68	C	1	1	1	1	0.517241468	0.517241468	0.517241468	0.517241468
1	146035060	146035131	15	4.941176	0.951219	72	41	C	0	0	0	1	0	0	0	0.202380972
1	146215964	146216035	15	4.941176	0.951219	72	41	C	0	0	0	1	0	0	0	0.202380972
1	146222257	146222328	15	4.941176	0.952381	72	42	C	0	0	0	1	0	0	0	0.202380972
1	146228550	146228621	15	4.941176	0.951219	72	41	C	0	0	0	1	0	0	0	0.202380972
1	147576841	147576912	15	4.941176	0.951219	72	41	C	0	0	0	1	0	0	0	0.202380972
1	148252751	148252822	15	4.941176	0.951219	72	41	C	0	0	0	1	0	0	0	0.202380972
1	149196670	149196735	15	4.222222	0.880597	66	67	C	5	5	5	5	1.184210589	1.184210589	1.184210589	1.184210589
1	153313173	153313203	15	2.066667	0.835616	31	73	C	1	1	1	1	0.48387089	0.48387089	0.48387089	0.48387089
1	156147698	156147732	15	2.333333	0.676471	35	68	C	2	2	2	2	0.85714298	0.85714298	0.85714298	0.85714298
1	160924697	160924726	15	2	0.587302	30	63	C	1	1	1	1	0.5	0.5	0.5	0.5
1	174768847	174768875	15	2	1	29	62	C	1	1	1	1	0.5	0.5	0.5	0.5
1	191473542	191473573	15	2.133333	1	32	65	C	1	1	1	1	0.468750073	0.468750073	0.468750073	0.468750073
1	202130137	202130186	15	3.333333	0.636364	50	66	C	4	4	4	4	1.20000012	1.20000012	1.20000012	1.20000012
1	223649425	223649453	15	2	0.8125	29	64	C	1	1	1	1	0.5	0.5	0.5	0.5
[truncated: 3,757,109 more chars]
